# Supplementary material for: Time-resolved proteomic analyses of senescence highlight metabolic rewiring of mitochondria
Source: Life Sci Alliance. 2023 Jun 15;6(9):e202302127. doi: 10.26508/lsa.202302127 (PMC10272782; doi:10.26508/lsa.202302127)
Supplement: Supplementary file 1 [file LSA-2023-02127_Supplemental_Data_1.xlsx]

## Sheet: Whole-cell proteomics
Protein IDs	Peptide counts (all)	Priority protein ID	Gene names (primary )	Gene names (synonym )	Protein name	logFC_1d	logFC_3d	logFC_5d	logFC_7d	p-value_1d	p-value_3d	p-value_5d	p-value_7d	Nucleus?	Cyotosol?	ER?	MitoCarta 3	Topology	-log_p-value1d	-log_p-value_3d	-log_p-value_5d	-log_p-value_7d
P14317;E7EVW7	8;7	P14317	HCLS1	HS1	Hematopoietic lineage cell-specific protein	-0.537	2.05	4.176	3.403	0.999549	0.0200104	2.81945e-06	2.86308e-06	#N/A	#N/A	#N/A	#N/A	#N/A	0.000195947	1.69874	5.54984	5.54317
Q9UGT4	6	Q9UGT4	SUSD2		Sushi domain-containing protein 2	-0.885	1.551	3.973	4.6	0.999549	0.0200104	2.71628e-08	1.04352e-09	#N/A	#N/A	#N/A	#N/A	#N/A	0.000195947	1.69874	7.56603	8.9815
P26447	6	P26447	S100A4	CAPL MTS1	Protein S100-A4	-0.066	2.45	3.813	3.606	0.999549	0.00897306	5.84741e-06	9.36384e-07	#N/A	#N/A	#N/A	#N/A	#N/A	0.000195947	2.04706	5.23304	6.02855
P04066	3	P04066	FUCA1		Tissue alpha-L-fucosidase	-0.076	1.098	3.062	3.696	0.999549	0.244202	0.000211593	2.86308e-06	#N/A	#N/A	#N/A	#N/A	#N/A	0.000195947	0.612251	3.6745	5.54317
Q99988;A0A0A0MTT8	4;2	Q99988	GDF15	MIC1 PDF PLAB PTGFB	Growth/differentiation factor 15	0.224	2.126	2.847	2.297	0.999549	0.00352276	1.46836e-05	1.56062e-05	#N/A	#N/A	#N/A	#N/A	#N/A	0.000195947	2.45312	4.83317	4.8067
P17661	30	P17661	DES		Desmin	-0.322	0.741	2.35	3.041	0.999549	0.208469	2.95628e-05	9.11569e-08	#N/A	DES	#N/A	#N/A	#N/A	0.000195947	0.680959	4.52926	7.04021
P32320	6	P32320	CDA	CDD	Cytidine deaminase	-0.445	1.504	2.262	1.71	0.999549	0.097645	0.00211004	0.00448173	#N/A	CDA	#N/A	#N/A	#N/A	0.000195947	1.01035	2.67571	2.34855
Q96JB6	9	Q96JB6	LOXL4	LOXC	Lysyl oxidase homolog 4	0.002	0.736	1.936	1.938	0.999549	0.22111	0.00024661	3.67274e-05	#N/A	#N/A	#N/A	#N/A	#N/A	0.000195947	0.655391	3.60799	4.43501
Q9H987	8	Q9H987	SYNPO2L		Synaptopodin 2-like protein	0.174	1.352	1.915	1.93	0.999549	0.0994152	0.0036734	0.000756399	SYNPO2L	#N/A	#N/A	#N/A	#N/A	0.000195947	1.00255	2.43493	3.12125
P05783;F8VZY9;CON__H-INV:HIT000015463;CON__Q92764;C4AM86;Q92764	31;28;4;1;1;1	P05783	KRT18	CYK18	Keratin, type I cytoskeletal 18	-0.219	1.338	1.902	2.083	0.999549	0.0101573	2.96754e-05	8.84284e-07	#N/A	#N/A	#N/A	#N/A	#N/A	0.000195947	1.99322	4.5276	6.05341
P29373;Q5SYZ4	2;1	P29373	CRABP2		Cellular retinoic acid-binding protein 2	-0.393	1.062	1.875	1.587	0.999549	0.186287	0.00430113	0.00369328	CRABP2	#N/A	#N/A	#N/A	#N/A	0.000195947	0.729818	2.36642	2.43259
O95833	5	O95833	CLIC3		Chloride intracellular channel protein 3	-0.053	1.085	1.833	2.249	0.999549	0.10298	0.00088095	1.56062e-05	CLIC3	#N/A	#N/A	#N/A	#N/A	0.000195947	0.987245	3.05505	4.8067
Q15847;Q5TBU2	4;1	Q15847	ADIRF	AFRO APM2 C10orf116	Adipogenesis regulatory factor	-0.508	0.6	1.829	1.331	0.999549	0.530213	0.0102847	0.0197756	ADIRF	#N/A	#N/A	#N/A	#N/A	0.000195947	0.275549	1.98781	1.70387
A0A0A0MTC7;A0A0A0MQS9;Q16363;H0YAP9;H0Y351;H0YAQ5	11;11;11;3;1;1	Q16363	LAMA4		Laminin subunit alpha-4	-0.134	0.731	1.785	1.787	0.999549	0.166665	0.000163876	1.62576e-05	#N/A	#N/A	#N/A	#N/A	#N/A	0.000195947	0.778155	3.78548	4.78894
P27701	1	P27701	CD82	KAI1 SAR2 ST6 TSPAN27	CD82 antigen	0.199	1.297	1.776	2.917	0.999549	0.160944	0.0160363	3.5319e-05	#N/A	#N/A	#N/A	#N/A	#N/A	0.000195947	0.793325	1.7949	4.45199
Q9NRA2	5	Q9NRA2	SLC17A5		Sialin	0.556	0.431	1.77	1.341	0.999549	0.621741	0.00469529	0.00849735	#N/A	#N/A	#N/A	#N/A	#N/A	0.000195947	0.20639	2.32834	2.07072
Q8NFJ5;H0YFN2	3;2	Q8NFJ5	GPRC5A	GPCR5A RAI3 RAIG1	Retinoic acid-induced protein 3	0.855	2.133	1.75	3.173	0.999549	0.105938	0.112211	0.000584917	#N/A	#N/A	#N/A	#N/A	#N/A	0.000195947	0.974948	0.949965	3.23291
Q56VL3;D6RD77;J3KPI9	7;3;3	Q56VL3	OCIAD2		OCIA domain-containing protein 2	0.102	0.986	1.735	1.948	0.999549	0.0134534	5.67039e-06	8.88601e-08	#N/A	#N/A	#N/A	OCIAD2	unknown	0.000195947	1.87117	5.24639	7.05129
A0A024R6X1;O00748;J3QSC0	5;5;1	O00748	CES2	ICE	Cocaine esterase	-0.075	0.76	1.707	2.67	0.999549	0.130802	0.000145868	5.22622e-08	#N/A	#N/A	CES2	#N/A	#N/A	0.000195947	0.883385	3.83604	7.28181
O75339	4	O75339	CILP		Cartilage intermediate layer protein 1	0.954	0.216	1.647	2.072	0.999549	0.849234	0.0181913	0.000695186	#N/A	#N/A	#N/A	#N/A	#N/A	0.000195947	0.0709728	1.74014	3.1579
P98095;H7C1A3;H7BXL0;C9JQS6	26;1;1;1	P98095	FBLN2		Fibulin-2	-0.045	0.653	1.632	0.948	0.999549	0.407932	0.00871588	0.0539652	#N/A	#N/A	#N/A	#N/A	#N/A	0.000195947	0.389412	2.05969	1.26789
P35442;Q5RI53	10;1	P35442	THBS2	TSP2	Thrombospondin-2	0.339	1.383	1.618	2.181	0.999549	0.0328883	0.00207152	1.61645e-05	#N/A	#N/A	#N/A	#N/A	#N/A	0.000195947	1.48296	2.68371	4.79144
Q7LG56;H0YAV1;A0A0C4DGZ6	6;5;1	Q7LG56	RRM2B	P53R2	Ribonucleoside-diphosphate reductase subunit M2 B	0.472	1.06	1.616	2.206	0.999549	0.041492	0.000249702	8.27262e-07	RRM2B	#N/A	#N/A	#N/A	#N/A	0.000195947	1.38204	3.60258	6.08236
D6RHI9;A0A087WZM2;O00584;D6REQ6;H0YAE9;J3QQ64;A0A087WWI1	5;5;5;4;3;1;1	O00584	RNASET2	RNASE6PL	Ribonuclease T2	-0.398	0.927	1.602	1.307	0.999549	0.186287	0.00524696	0.0057147	#N/A	#N/A	RNASET2	#N/A	#N/A	0.000195947	0.729818	2.28009	2.24301
P05362;E7ESS4;K7EKL8	9;4;3	P05362	ICAM1		Intercellular adhesion molecule 1	-0.11	1.391	1.561	2.04	0.999549	0.0122743	0.000447927	2.86308e-06	#N/A	#N/A	#N/A	#N/A	#N/A	0.000195947	1.911	3.34879	5.54317
Q9UKX5	7	Q9UKX5	ITGA11		Integrin alpha-11	-0.184	0.664	1.534	2.33	0.999549	0.14101	0.000142162	6.97747e-08	#N/A	#N/A	#N/A	#N/A	#N/A	0.000195947	0.850749	3.84722	7.1563
Q9UI42;B7Z5J4;C9J6N7;C9J3P4	15;13;5;3	Q9UI42	CPA4	CPA3	Carboxypeptidase A4	-0.003	0.375	1.53	1.786	0.999549	0.507603	0.00057404	1.72587e-05	#N/A	#N/A	#N/A	#N/A	#N/A	0.000195947	0.294476	3.24106	4.76299
A0A075B730;P58107	17;17	P58107	EPPK1	EPIPL	Epiplakin	-0.523	0.58	1.466	2.423	0.999549	0.353785	0.00333639	2.3974e-06	#N/A	#N/A	#N/A	#N/A	#N/A	0.000195947	0.45126	2.47672	5.62026
A0A2R8Y623	9	A0A2R8Y623	RPS7		40S ribosomal protein S7 (Fragment)	-0.028	0.404	1.464	1.371	0.999549	0.648922	0.0185848	0.00730041	#N/A	RPS7	#N/A	#N/A	#N/A	0.000195947	0.187807	1.73084	2.13665
Q8IZV5;E5RK48	3;2	Q8IZV5	RDH10	SDR16C4	Retinol dehydrogenase 10	0.369	0.451	1.463	2.83	0.999549	0.542958	0.00748819	1.09722e-06	#N/A	#N/A	#N/A	#N/A	#N/A	0.000195947	0.265234	2.12562	5.95971
P18085;C9JAK5;C9JPM4;U3KQF2	8;7;6;4	P18085	ARF4	ARF2	ADP-ribosylation factor 4	0.245	0.251	1.458	3.374	0.999549	0.881186	0.191464	0.000277297	#N/A	ARF4	#N/A	#N/A	#N/A	0.000195947	0.0549325	0.717912	3.55706
P00750;B4DNJ1;B4DN26;E7ESF4;E5RHG4;E5RGA1;H0YBH9	12;8;8;8;3;3;2	P00750	PLAT		Tissue-type plasminogen activator	-0.055	0.747	1.447	1.666	0.999549	0.097645	0.000208405	4.97104e-06	#N/A	#N/A	#N/A	#N/A	#N/A	0.000195947	1.01035	3.68109	5.30355
A2ACR1;A0A0G2JJA7;P28065;A2ACR0;A0A0G2JJQ0	3;3;3;1;1	P28065	PSMB9	LMP2 PSMB6i RING12	Proteasome subunit beta type-9	0.369	0.192	1.401	1.028	0.999549	0.803696	0.00529626	0.0115493	#N/A	PSMB9	#N/A	#N/A	#N/A	0.000195947	0.0949082	2.27603	1.93744
E9PDU6	12	E9PDU6	CNN3		Calponin (Fragment)	-0.084	1.016	1.399	2.743	0.999549	0.406318	0.179149	0.00100541	#N/A	#N/A	#N/A	#N/A	#N/A	0.000195947	0.391134	0.746786	2.99766
O60687;A0A1W2PR88;A0A1W2PRB1	5;4;3	O60687	SRPX2	SRPUL	Sushi repeat-containing protein SRPX2	-0.322	0.541	1.396	1.052	0.999549	0.344248	0.00247357	0.00511155	#N/A	#N/A	#N/A	#N/A	#N/A	0.000195947	0.463129	2.60668	2.29145
Q9UN81	7	Q9UN81	L1RE1	LRE1	LINE-1 retrotransposable element ORF1 protein	-0.223	0.761	1.383	1.476	0.999549	0.149498	0.0014551	0.000141176	#N/A	#N/A	#N/A	#N/A	#N/A	0.000195947	0.825365	2.83711	3.85024
F5H4Z8;P49746;B4DQH6;Q2HIZ1	4;4;1;1	P49746	THBS3	TSP3	Thrombospondin-3	-0.244	0.936	1.375	1.253	0.999549	0.251804	0.0409133	0.0192523	#N/A	#N/A	#N/A	#N/A	#N/A	0.000195947	0.598937	1.38814	1.71552
Q9UBR2	10	Q9UBR2	CTSZ		Cathepsin Z	0.035	0.437	1.374	1.232	0.999549	0.30022	0.000206717	9.8241e-05	#N/A	#N/A	#N/A	#N/A	#N/A	0.000195947	0.522561	3.68462	4.00771
C9JE79	4	C9JE79	CALD1		Caldesmon (Fragment)	-0.296	0.529	1.351	1.007	0.999549	0.39357	0.0057584	0.0111952	#N/A	CALD1	#N/A	#N/A	#N/A	0.000195947	0.404978	2.2397	1.95097
Q96KR6	1	Q96KR6	FAM210B	C20orf108	Protein FAM210B, mitochondrial	-0.026	0.853	1.347	2.168	0.999549	0.307352	0.0479926	0.000322931	#N/A	#N/A	#N/A	FAM210B	MIM	0.000195947	0.512363	1.31883	3.49089
Q86W26;E9PPY0	6;1	Q86W26	NLRP10	NALP10 NOD8 PYNOD	NACHT, LRR and PYD domains-containing protein 10	0.091	0.618	1.341	1.016	0.999549	0.546058	0.086453	0.0868631	#N/A	#N/A	#N/A	#N/A	#N/A	0.000195947	0.262761	1.06322	1.06116
Q8IUX7;H7C4B5;H7C391;H7C1J5	8;1;1;1	Q8IUX7	AEBP1	ACLP	Adipocyte enhancer-binding protein 1	-0.151	0.637	1.335	0.929	0.999549	0.14863	0.0003446	0.00193777	#N/A	#N/A	#N/A	#N/A	#N/A	0.000195947	0.827895	3.46268	2.7127
P68366;C9JEV8;C9JQ00;C9JJQ8;C9JDL2	28;8;8;8;5	P68366	TUBA4A	TUBA1	Tubulin alpha-4A chain	0.266	-0.127	1.311	1.694	0.999549	0.890396	0.0176794	0.000523097	#N/A	TUBA4A	#N/A	#N/A	#N/A	0.000195947	0.0504168	1.75253	3.28142
P23219;A0A087X296;A0A2R8YDM0;X6RJD6	17;15;12;1	P23219	PTGS1	COX1	Prostaglandin G/H synthase 1	0.232	0.837	1.284	2.098	0.999549	0.107975	0.0022716	1.52769e-06	#N/A	#N/A	#N/A	#N/A	#N/A	0.000195947	0.966677	2.64367	5.81596
P07858;E9PKQ7;E9PNL5;E9PHZ5;E9PLY3;E9PSG5;E9PQM1;E9PR54;E9PJ67;E9PCB3;E9PS78;R4GMQ5	14;5;5;5;5;5;5;4;4;4;3;2	P07858	CTSB	CPSB	Cathepsin B	0.003	0.263	1.277	1.235	0.999549	0.587795	0.000523827	0.000132189	#N/A	#N/A	#N/A	#N/A	#N/A	0.000195947	0.230774	3.28081	3.87881
C9JEU5;C9JC84;P02679	3;3;3	P02679	FGG		Fibrinogen gamma chain	0	0.097	1.277	1.177	0.999903	0.94381	0.112558	0.0521172	#N/A	#N/A	#N/A	#N/A	#N/A	4.21525e-05	0.0251156	0.948624	1.28302
P00966;Q5T6L6;Q5T6L5	10;8;7	P00966	ASS1	ASS	Argininosuccinate synthase	-0.315	0.178	1.276	1.209	0.999549	0.72879	0.000468308	0.000148484	#N/A	ASS1	#N/A	#N/A	#N/A	0.000195947	0.137398	3.32947	3.82832
P39060;H7BXV5;H7C457	14;12;10	P39060	COL18A1		Collagen alpha-1(XVIII) chain	-0.114	0.515	1.266	1.363	0.999549	0.191452	0.000249702	1.62834e-05	#N/A	#N/A	COL18A1	#N/A	#N/A	0.000195947	0.71794	3.60258	4.78825
P08572;A2A352	28;4	P08572	COL4A2		Collagen alpha-2(IV) chain	-0.093	0.576	1.257	1.9	0.999549	0.214992	0.00131545	1.84845e-06	#N/A	#N/A	#N/A	#N/A	#N/A	0.000195947	0.667577	2.88093	5.73319
Q13219	6	Q13219	PAPPA		Pappalysin-1	0.203	0.756	1.249	0.888	0.999549	0.314058	0.0405057	0.0624681	#N/A	#N/A	#N/A	#N/A	#N/A	0.000195947	0.50299	1.39248	1.20434
Q9ULZ3;H3BP42	4;1	Q9ULZ3	PYCARD	ASC CARD5 TMS1	Apoptosis-associated speck-like protein containing a CARD	-0.439	0.278	1.248	1.05	0.999549	0.786995	0.0779767	0.0523176	PYCARD	PYCARD	#N/A	#N/A	#N/A	0.000195947	0.104028	1.10804	1.28135
P12429;D6RA82;D6RFG5;D6RCA8;D6RFJ9;D6RAZ8	17;16;7;4;3;3	P12429	ANXA3	ANX3	Annexin A3	-0.298	0.37	1.244	1.254	0.999549	0.563214	0.00793039	0.00171311	#N/A	#N/A	#N/A	#N/A	#N/A	0.000195947	0.249327	2.10071	2.76622
P07099;B1AQP8;B1AQP9	15;4;4	P07099	EPHX1	EPHX EPOX	Epoxide hydrolase 1	0.328	0.632	1.238	2.454	0.999549	0.432136	0.0531842	4.10456e-05	#N/A	#N/A	#N/A	#N/A	#N/A	0.000195947	0.364379	1.27422	4.38673
P25445;H7C5Z8;A0A087WTM9	12;4;4	P25445	FAS	APT1 FAS1 TNFRSF6	Tumor necrosis factor receptor superfamily member 6	0.06	0.904	1.234	1.908	0.999549	0.0950667	0.00437228	8.8446e-06	#N/A	#N/A	#N/A	#N/A	#N/A	0.000195947	1.02197	2.35929	5.05332
Q8WUJ3;H0YL56;H0YCE1	29;4;1	Q8WUJ3	CEMIP	KIAA1199	Cell migration-inducing and hyaluronan-binding protein	-0.173	0.184	1.228	1.824	0.999549	0.83559	0.025791	0.000249328	#N/A	#N/A	#N/A	#N/A	#N/A	0.000195947	0.0780068	1.58853	3.60323
O60462;C9JH98	13;1	O60462	NRP2	VEGF165R2	Neuropilin-2	0.246	0.865	1.227	1.244	0.999549	0.0168799	0.000115472	9.15327e-06	#N/A	#N/A	#N/A	#N/A	#N/A	0.000195947	1.77263	3.93752	5.03842
Q15063	20	Q15063	POSTN	OSF2	Periostin	-0.152	0.471	1.22	1.629	0.999549	0.582632	0.0553394	0.0021076	#N/A	#N/A	#N/A	#N/A	#N/A	0.000195947	0.234605	1.25697	2.67621
P49184;Q5HY40;A6QRJ0;E7ESG1;E7EUJ0	4;3;3;2;2	P49184	DNASE1L1	DNAS1L1 DNL1L	Deoxyribonuclease-1-like 1	-0.205	0.662	1.219	1.849	0.999549	0.176024	0.00248055	4.47794e-06	#N/A	#N/A	#N/A	#N/A	#N/A	0.000195947	0.754428	2.60545	5.34892
P21980;A2A299;A2A2A0	29;6;2	P21980	TGM2		Protein-glutamine gamma-glutamyltransferase 2	-0.109	0.528	1.218	1.848	0.999549	0.271484	0.00207152	3.42725e-06	#N/A	#N/A	#N/A	#N/A	#N/A	0.000195947	0.566256	2.68371	5.46505
Q8TDB4	5	Q8TDB4	MGARP	C4orf49 CESP1 HUMMR OSAP	Protein MGARP	-0.095	0.297	1.208	1.313	0.999549	0.719164	0.0337664	0.00502875	#N/A	#N/A	#N/A	MGARP	Membrane	0.000195947	0.143172	1.47152	2.29854
Q6ZR19;F8VSD5;F8VU56;P23467	3;3;3;3	P23467	PTPRB	PTPB	Receptor-type tyrosine-protein phosphatase beta	-0.466	0.347	1.205	1.409	0.999549	0.437897	0.000887791	2.81626e-05	#N/A	#N/A	#N/A	#N/A	#N/A	0.000195947	0.358628	3.05169	4.55033
P27658;A0A087WZI0;C9JTN9	6;4;3	P27658	COL8A1	C3orf7	Collagen alpha-1(VIII) chain	-0.059	0.082	1.205	0.711	0.999549	0.91868	0.00816564	0.0488062	#N/A	#N/A	COL8A1	#N/A	#N/A	0.000195947	0.0368359	2.08801	1.31153
P46019	2	P46019	PHKA2	PHKLA PYK	Phosphorylase b kinase regulatory subunit alpha, liver isoform	-0.303	0.345	1.204	1.615	0.999549	0.691705	0.0494257	0.00173239	#N/A	PHKA2	#N/A	#N/A	#N/A	0.000195947	0.160079	1.30605	2.76136
Q86SK9	3	Q86SK9	SCD5	ACOD4 SCD2 SCD4	Stearoyl-CoA desaturase 5	0.144	0.858	1.197	2.56	0.999549	0.2933	0.0792208	4.1915e-05	#N/A	#N/A	#N/A	#N/A	#N/A	0.000195947	0.532688	1.10116	4.37763
A0A140T902;A0A140T8Y3;A0A140TA52;A0A140TA33;P22105;A0A140T956;A0A140T9C0;A0A140TA41;A0A087WWA5;C9J7W4;A0A087X0I0;A0A140T8Z8	6;6;6;6;6;5;5;5;4;3;1;1	P22105	TNXB	HXBL TNX TNXB1 TNXB2 XB	Tenascin-X	-0.188	-0.052	1.177	1.451	0.999549	0.972373	0.185916	0.0267615	#N/A	#N/A	#N/A	#N/A	#N/A	0.000195947	0.0121671	0.730683	1.57249
H0Y2X5;P47895;H0YNQ3;H0YKF9	6;6;2;2	P47895	ALDH1A3	ALDH6	Aldehyde dehydrogenase family 1 member A3	-0.461	0.251	1.176	1.602	0.999549	0.808604	0.0936779	0.00427381	ALDH1A3	#N/A	#N/A	#N/A	#N/A	0.000195947	0.092264	1.02836	2.36918
K7EPS4	2	K7EPS4	MXRA7		Matrix-remodeling-associated protein 7	0.31	1.02	1.175	2.431	0.999549	0.060137	0.00611733	3.77038e-07	#N/A	#N/A	#N/A	#N/A	#N/A	0.000195947	1.22086	2.21344	6.42361
P12107;C9JMN2;A0A2R8Y4M5;A0A2R8Y4I5;A0A2R8Y5N4;A0A2R8YDU3	7;1;1;1;1;1	P12107	COL11A1	COLL6	Collagen alpha-1(XI) chain	-0.033	1.033	1.173	1.508	0.999549	0.0269396	0.00184573	2.45656e-05	#N/A	#N/A	COL11A1	#N/A	#N/A	0.000195947	1.56961	2.73383	4.60967
P10909;H0YC35;H0YAS8;E7ERK6;H0YLK8;E7ETB4;E5RG36;E5RGB0;E5RH61;E5RJZ5	13;8;6;6;6;5;3;3;3;3	P10909	CLU	APOJ CLI KUB1	Clusterin	0.158	0.797	1.172	1.149	0.999549	0.0134534	4.59763e-05	5.67519e-06	#N/A	CLU	#N/A	#N/A	#N/A	0.000195947	1.87117	4.33747	5.24602
P45877	3	P45877	PPIC	CYPC	Peptidyl-prolyl cis-trans isomerase C	0.441	0.254	1.17	1.184	0.999549	0.719164	0.0157133	0.00346845	#N/A	#N/A	#N/A	#N/A	#N/A	0.000195947	0.143172	1.80373	2.45986
P35754	5	P35754	GLRX	GRX	Glutaredoxin-1	-0.473	0.281	1.148	1.031	0.999549	0.676338	0.0146201	0.00740874	#N/A	GLRX	#N/A	#N/A	#N/A	0.000195947	0.169836	1.83505	2.13026
O95965;A0A087WXI7;A0A087WY35;U3KPX5	6;5;5;1	O95965	ITGBL1	OSCP TIED	Integrin beta-like protein 1	-0.108	0.683	1.142	0.871	0.999549	0.186287	0.0068967	0.0111514	#N/A	#N/A	#N/A	#N/A	#N/A	0.000195947	0.729818	2.16136	1.95267
P02751;H0Y7Z1;H0Y4K8	132;55;12	P02751	FN1	FN	Fibronectin	-0.178	0.464	1.135	0.736	0.999549	0.471597	0.0214196	0.0597611	#N/A	#N/A	#N/A	#N/A	#N/A	0.000195947	0.326429	1.66919	1.22358
P17900;H0YBY3;E5RJD0	6;3;2	P17900	GM2A		Ganglioside GM2 activator	0.028	0.265	1.131	0.959	0.999549	0.593412	0.00195766	0.0017181	#N/A	#N/A	#N/A	#N/A	#N/A	0.000195947	0.226644	2.70826	2.76495
Q6P179;D6RGW0;H0Y9X9;H0YAL8	7;6;1;1	Q6P179	ERAP2	LRAP	Endoplasmic reticulum aminopeptidase 2	0.47	0.079	1.13	1.459	0.999549	0.927564	0.0181913	0.00054674	#N/A	#N/A	#N/A	#N/A	#N/A	0.000195947	0.0326563	1.74014	3.26222
E9PGA6;Q9BXJ4	3;3	Q9BXJ4	C1QTNF3	CTRP3	Complement C1q tumor necrosis factor-related protein 3	-0.102	0.333	1.118	1.367	0.999549	0.754305	0.145939	0.0187086	#N/A	#N/A	#N/A	#N/A	#N/A	0.000195947	0.122453	0.835828	1.72796
Q9UHQ9;H7C0R7	8;5	Q9UHQ9	CYB5R1	NQO3A2	NADH-cytochrome b5 reductase 1	-0.021	0.46	1.117	2.131	0.999549	0.439065	0.0160363	5.60558e-06	#N/A	#N/A	#N/A	#N/A	#N/A	0.000195947	0.357472	1.7949	5.25138
P51636;E9PCT3	2;1	P51636	CAV2		Caveolin-2	-0.024	0.435	1.115	2.523	0.999549	0.745607	0.276575	0.00130042	#N/A	#N/A	#N/A	#N/A	#N/A	0.000195947	0.12749	0.558187	2.88591
Q9H3M7	7	Q9H3M7	TXNIP	VDUP1	Thioredoxin-interacting protein	-0.147	0.605	1.112	1.387	0.999549	0.187041	0.00341293	7.98831e-05	#N/A	TXNIP	#N/A	#N/A	#N/A	0.000195947	0.728064	2.46687	4.09755
K7ENT6;A0A2R8YE05;A0A2R8YEU4;K7ERG3;K7EPB9	39;33;29;21;18	K7ENT6	TPM4		Tropomyosin alpha-4 chain	-0.298	0.383	1.11	0.516	0.999549	0.493611	0.00930116	0.122063	#N/A	TPM4	#N/A	#N/A	#N/A	0.000195947	0.306616	2.03146	0.913415
K7ELP0	7	K7ELP0	TPM4		Tropomyosin alpha-4 chain (Fragment)	-0.132	0.187	1.107	0.516	0.999549	0.743503	0.00420599	0.0888499	#N/A	TPM4	#N/A	#N/A	#N/A	0.000195947	0.128717	2.37613	1.05134
Q53FA7;H7BZH6	8;3	Q53FA7	TP53I3	PIG3	Quinone oxidoreductase PIG3	0.039	-0.108	1.106	1.29	0.999549	0.89581	0.0233074	0.00192442	#N/A	#N/A	#N/A	#N/A	#N/A	0.000195947	0.0477843	1.63251	2.7157
C9JWU9;C9JSW2;C9JW74;Q5EB52;C9JRA9;C9JCM6;C9JUD2;R4GN52	3;3;3;3;2;2;2;1	Q5EB52	MEST	PEG1	Mesoderm-specific transcript homolog protein	-0.045	0.493	1.098	2.67	0.999549	0.611326	0.139077	5.25802e-05	#N/A	#N/A	#N/A	#N/A	#N/A	0.000195947	0.213727	0.856745	4.27918
P27487;H7C1N5;F8WBB6;F8WE17	11;1;1;1	P27487	DPP4	ADCP2 CD26	Dipeptidyl peptidase 4	-0.025	0.598	1.092	1.782	0.999549	0.179509	0.00289859	2.38899e-06	#N/A	#N/A	#N/A	#N/A	#N/A	0.000195947	0.745914	2.53781	5.62179
P13726	3	P13726	F3		Tissue factor	-0.396	1.051	1.091	1.909	0.999549	0.097645	0.031651	5.76673e-05	#N/A	#N/A	#N/A	#N/A	#N/A	0.000195947	1.01035	1.49961	4.23907
O95757;E9PDE8;D6RJ96	19;17;9	O95757	HSPA4L	APG1 OSP94	Heat shock 70 kDa protein 4L	0.281	0.704	1.09	1.428	0.999549	0.122194	0.00317799	4.10456e-05	#N/A	HSPA4L	#N/A	#N/A	#N/A	0.000195947	0.912949	2.49785	4.38673
O95084;E9PRR2	7;1	O95084	PRSS23	ZSIG13	Serine protease 23	-0.072	0.346	1.087	0.99	0.999549	0.65143	0.0468111	0.0218421	#N/A	#N/A	#N/A	#N/A	#N/A	0.000195947	0.186132	1.32965	1.6607
A0A2R8YEA7	11	A0A2R8YEA7	ACTB		Actin, cytoplasmic 1 (Fragment)	0.346	0.391	1.086	2.134	0.999549	0.710501	0.161921	0.000735843	#N/A	ACTB	#N/A	#N/A	#N/A	0.000195947	0.148435	0.790698	3.13322
P18065;C9JMY1;C9JW52	7;4;1	P18065	IGFBP2	BP2 IBP2	Insulin-like growth factor-binding protein 2	-0.076	0.381	1.083	1.492	0.999549	0.266941	0.000274312	8.27262e-07	#N/A	#N/A	#N/A	#N/A	#N/A	0.000195947	0.573585	3.56176	6.08236
P15144;H0YLZ8	29;1	P15144	ANPEP	APN CD13 PEPN	Aminopeptidase N	0.208	0.865	1.082	1.614	0.999549	0.119022	0.0149676	9.2092e-05	#N/A	#N/A	#N/A	#N/A	#N/A	0.000195947	0.924372	1.82485	4.03578
A0A0J9YXC7;P0CW20;P0CW19	17;6;6	A0A0J9YXC7	LIMS4	LIMS3	LIM and senescent cell antigen-like-containing domain protein	-0.114	0.569	1.082	0.945	0.999549	0.0885387	0.000203482	0.000111713	#N/A	#N/A	#N/A	#N/A	#N/A	0.000195947	1.05287	3.69147	3.9519
Q9UNN8;A0A0U1RQQ4;A0A0U1RRC4	4;3;1	Q9UNN8	PROCR	EPCR	Endothelial protein C receptor	0.178	0.809	1.077	1.682	0.999549	0.294141	0.0986199	0.00161087	#N/A	#N/A	#N/A	#N/A	#N/A	0.000195947	0.531444	1.00604	2.79294
H3BP20;P06865;H3BS10;H3BU85;H3BTD4;A0A087WUJ7	11;11;9;6;6;1	P06865	HEXA		Beta-hexosaminidase subunit alpha	0.177	-0.126	1.076	1.621	0.999549	0.884266	0.0445964	0.000524828	#N/A	#N/A	#N/A	#N/A	#N/A	0.000195947	0.0534171	1.3507	3.27998
Q13433;K7EQ91	3;2	Q13433	SLC39A6	LIV1 ZIP6	Zinc transporter ZIP6	0.1	0.665	1.071	1.125	0.999549	0.118526	0.00205703	0.000255218	#N/A	#N/A	#N/A	#N/A	#N/A	0.000195947	0.926186	2.68676	3.59309
F8VQX6;H0YI09;Q9H8H3	3;3;3	Q9H8H3	METTL7A		Methyltransferase-like protein 7A	0.224	0.857	1.07	1.649	0.999549	0.170332	0.0342061	0.000267296	#N/A	#N/A	#N/A	#N/A	#N/A	0.000195947	0.768704	1.4659	3.57301
Q9Y570	18	Q9Y570	PPME1	PME1	Protein phosphatase methylesterase 1	-0.065	0.48	1.07	1.159	0.999549	0.186287	0.000515809	3.73575e-05	PPME1	#N/A	#N/A	#N/A	#N/A	0.000195947	0.729818	3.28751	4.42762
Q16270	11	Q16270	IGFBP7	MAC25 PSF	Insulin-like growth factor-binding protein 7	-0.104	0.36	1.068	1.367	0.999549	0.271438	0.000206717	1.17759e-06	#N/A	#N/A	#N/A	#N/A	#N/A	0.000195947	0.56633	3.68462	5.92901
Q9UGM3	1	Q9UGM3	DMBT1	GP340	Deleted in malignant brain tumors 1 protein	-0.326	0.741	1.066	1.522	0.999549	0.384814	0.135549	0.0060849	#N/A	#N/A	#N/A	#N/A	#N/A	0.000195947	0.414749	0.867903	2.21575
Q15582;H0Y8L3;S4R3C6;H0Y9D7;H0Y8M8;D6RBX4;H0YAB8;H0YAH8	24;14;8;6;4;3;2;2	Q15582	TGFBI	BIGH3	Transforming growth factor-beta-induced protein ig-h3	-0.169	0.01	1.062	1.156	0.999549	0.988914	0.0132894	0.00161087	#N/A	#N/A	#N/A	#N/A	#N/A	0.000195947	0.00484152	1.8765	2.79294
P01344	3	P01344	IGF2		Insulin-like growth factor II	-0.165	0.541	1.052	0.837	0.999549	0.248216	0.00567684	0.00722724	#N/A	#N/A	#N/A	#N/A	#N/A	0.000195947	0.605171	2.24589	2.14103
P22570;A0A0A0MTR6;A0A0C4DFN8;A0A0A0MSZ4;A0A0C4DGN7;A0A0A0MT64;A0A0A0MTN9	27;25;25;25;24;24;23	P22570	FDXR	ADXR	NADPH:adrenodoxin oxidoreductase, mitochondrial	0.13	0.853	1.041	1.095	0.999549	0.0134534	0.000274312	2.40322e-05	#N/A	#N/A	#N/A	FDXR	Matrix	0.000195947	1.87117	3.56176	4.61921
Q9H6S3;E9PNT0;E9PLH1;A0A087WX39;E9PN68;E9PLN2;H0YD62;H0YF37	18;3;3;3;2;2;2;2	Q9H6S3	EPS8L2	EPS8R2	Epidermal growth factor receptor kinase substrate 8-like protein 2	0.166	0.714	1.041	1.244	0.999549	0.0962475	0.00267942	9.07709e-05	#N/A	#N/A	#N/A	#N/A	#N/A	0.000195947	1.01661	2.57196	4.04205
P12235;V9GYG0	15;10	P12235	SLC25A4	ANT1	ADP/ATP translocase 1	-0.234	0.5	1.039	2.56	0.999549	0.450842	0.0468111	1.98616e-06	#N/A	#N/A	#N/A	SLC25A4	MIM	0.000195947	0.345976	1.32965	5.70199
Q86UT6	6	Q86UT6	NLRX1	NOD26 NOD5 NOD9	NLR family member X1	0.228	0.411	1.035	2.146	0.999549	0.453847	0.0153578	1.6796e-06	#N/A	#N/A	#N/A	NLRX1	Matrix	0.000195947	0.343091	1.81367	5.7748
O15230	14	O15230	LAMA5	KIAA0533 KIAA1907	Laminin subunit alpha-5	-0.777	0.934	1.032	0.789	0.999549	0.144078	0.0469177	0.0514133	#N/A	#N/A	#N/A	#N/A	#N/A	0.000195947	0.841401	1.32866	1.28892
P36406	1	P36406	TRIM23	ARD1 ARFD1 RNF46	E3 ubiquitin-protein ligase TRIM23	-0.448	0.393	1.031	2.495	0.999549	0.768284	0.312785	0.00120312	#N/A	#N/A	#N/A	#N/A	#N/A	0.000195947	0.114478	0.504755	2.91969
P04275	5	P04275	VWF	F8VWF	von Willebrand factor	0.266	0.326	1.03	1.316	0.999549	0.763254	0.191464	0.0237116	#N/A	#N/A	#N/A	#N/A	#N/A	0.000195947	0.117331	0.717912	1.62504
E9PGZ1	52	E9PGZ1	CALD1		Caldesmon	0.081	-0.049	1.029	0.699	0.999549	0.969569	0.161372	0.19278	#N/A	CALD1	#N/A	#N/A	#N/A	0.000195947	0.0134212	0.792171	0.714938
P12821;J3KTB8;F6X3S4;A0A0A0MSN4	2;1;1;1	P12821	ACE	DCP DCP1	Angiotensin-converting enzyme	-0.322	0.874	1.025	2.263	0.999549	0.375311	0.229764	0.00082139	#N/A	#N/A	#N/A	#N/A	#N/A	0.000195947	0.425608	0.638718	3.08545
Q02252;G3V4Z4	7;1	Q02252	ALDH6A1	MMSDH	Methylmalonate-semialdehyde dehydrogenase [acylating], mitochondrial	0.046	0.036	1.024	1.478	0.999549	0.96237	0.0181913	0.00017979	#N/A	#N/A	#N/A	ALDH6A1	MIM	0.000195947	0.0166578	1.74014	3.74523
Q7Z4N8	2	Q7Z4N8	P4HA3		Prolyl 4-hydroxylase subunit alpha-3	-0.261	0.279	1.021	1.265	0.999549	0.525676	0.00224885	4.67813e-05	#N/A	#N/A	P4HA3	#N/A	#N/A	0.000195947	0.279282	2.64804	4.32993
C9JMK5;Q96FE7	1;1	Q96FE7	PIK3IP1	HGFL	Phosphoinositide-3-kinase-interacting protein 1	0.024	0.925	1.02	0.809	0.999549	0.144078	0.0475238	0.0444625	#N/A	#N/A	#N/A	#N/A	#N/A	0.000195947	0.841401	1.32309	1.35201
Q14112;A0A087WZP6;H0YJV3	36;29;25	Q14112	NID2		Nidogen-2	-0.103	0.235	1.018	0.448	0.999549	0.73417	0.0317928	0.226857	#N/A	#N/A	#N/A	#N/A	#N/A	0.000195947	0.134203	1.49767	0.644247
Q96RW7;Q5TCP6	14;1	Q96RW7	HMCN1	FIBL6	Hemicentin-1	0.628	0.532	1.014	0.867	0.999549	0.666876	0.305013	0.201965	#N/A	#N/A	#N/A	#N/A	#N/A	0.000195947	0.175955	0.515682	0.694724
E9PM31;H0YEE2;E9PJK1;E9PRJ8;H0YDL9;H0YDJ9;E9PIF1;A6NMH8;P60033	1;1;1;1;1;1;1;1;1	P60033	CD81	TAPA1 TSPAN28	CD81 antigen	0.075	0.471	1.012	2.3	0.999549	0.66353	0.224162	0.000576456	#N/A	#N/A	#N/A	#N/A	#N/A	0.000195947	0.178139	0.649438	3.23923
R4GMU1;O95479	25;25	O95479	H6PD	GDH	GDH/6PGL endoplasmic bifunctional protein	0.039	0.272	1.012	1.182	0.999549	0.379725	0.000171167	2.8257e-06	#N/A	#N/A	H6PD	#N/A	#N/A	0.000195947	0.42053	3.76658	5.54887
P98160;A0A0U1RQT3;H0Y5A9;H7BYA5;A0A2R8YH07	134;8;3;2;1	P98160	HSPG2		Basement membrane-specific heparan sulfate proteoglycan core protein	-0.193	0.461	1.009	0.533	0.999549	0.475419	0.0451967	0.170947	#N/A	#N/A	#N/A	#N/A	#N/A	0.000195947	0.322923	1.34489	0.767139
Q7Z7M9	14	Q7Z7M9	GALNT5		Polypeptide N-acetylgalactosaminyltransferase 5	0.17	1.282	1.007	2.037	0.999549	0.0382248	0.0405984	1.81396e-05	#N/A	#N/A	#N/A	#N/A	#N/A	0.000195947	1.41765	1.39149	4.74137
P16278;E7EQ29;F8WF40;C9JF15;C9JWX1;C9J539;C9J4G9;Q6UWU2	12;11;2;2;2;1;1;1	P16278	GLB1	ELNR1	Beta-galactosidase	0.244	0.065	1.002	1.771	0.999549	0.918068	0.0051336	1.98616e-06	#N/A	#N/A	#N/A	#N/A	#N/A	0.000195947	0.0371254	2.28958	5.70199
J3KNV4;Q13683;G3V2I4;G3V2C6;H0YJ98	9;9;1;1;1	Q13683	ITGA7		Integrin alpha-7	-0.217	0.63	1.001	1.393	0.999549	0.0890536	0.00103693	3.71498e-06	#N/A	#N/A	#N/A	#N/A	#N/A	0.000195947	1.05035	2.98425	5.43004
Q8NI22	1	Q8NI22	MCFD2	SDNSF	Multiple coagulation factor deficiency protein 2	-0.206	0.004	1.001	1.123	0.999549	0.99719	0.167527	0.0359815	#N/A	#N/A	#N/A	#N/A	#N/A	0.000195947	0.00122219	0.775914	1.44392
Q9Y3D6	3	Q9Y3D6	FIS1	TTC11	Mitochondrial fission 1 protein	-0.01	0.239	0.999	1.423	0.999549	0.861183	0.296497	0.033948	#N/A	#N/A	#N/A	FIS1	MOM	0.000195947	0.0649045	0.52798	1.46919
Q8TBX8;F8VNT5;F8VU68;H0YIJ6	13;7;6;3	Q8TBX8	PIP4K2C	PIP5K2C	Phosphatidylinositol 5-phosphate 4-kinase type-2 gamma	-0.11	0.229	0.992	1.474	0.999549	0.668313	0.00806192	3.73575e-05	#N/A	#N/A	#N/A	#N/A	#N/A	0.000195947	0.17502	2.09356	4.42762
Q8TF66	10	Q8TF66	LRRC15	LIB	Leucine-rich repeat-containing protein 15	0.351	0.997	0.99	1.649	0.999549	0.0749004	0.0261103	7.32858e-05	#N/A	#N/A	#N/A	#N/A	#N/A	0.000195947	1.12552	1.58319	4.13498
Q12805;C9JQX7;C9J4J8;C9JPZ9;Q580Q6;C9JUM4	3;2;2;2;2;1	Q12805	EFEMP1	FBLN3 FBNL	EGF-containing fibulin-like extracellular matrix protein 1	0.127	0.542	0.986	1.616	0.999549	0.186287	0.00346346	2.87593e-06	#N/A	#N/A	#N/A	#N/A	#N/A	0.000195947	0.729818	2.46049	5.54122
Q12907;D6RBV2;D6RIU4;D6RDX1;D6RBH1	11;10;8;6;4	Q12907	LMAN2	C5orf8	Vesicular integral-membrane protein VIP36	0.407	0.448	0.986	2.834	0.999549	0.74369	0.361052	0.000531024	#N/A	#N/A	#N/A	#N/A	#N/A	0.000195947	0.128608	0.44243	3.27489
P17405;H0YEP5;G3V1E1;E9PQT3;E9PL59	7;6;4;4;1	P17405	SMPD1	ASM	Sphingomyelin phosphodiesterase	0.178	0.467	0.985	1.549	0.999549	0.211398	0.00164801	1.54401e-06	#N/A	#N/A	#N/A	#N/A	#N/A	0.000195947	0.6749	2.78304	5.81135
O43157	6	O43157	PLXNB1	KIAA0407 PLXN5 SEP	Plexin-B1	-0.044	0.519	0.981	1.283	0.999549	0.0691267	0.000115472	3.84352e-07	#N/A	#N/A	#N/A	#N/A	#N/A	0.000195947	1.16035	3.93752	6.41527
A0A0C4DFZ2;P15289	4;4	P15289	ARSA		Arylsulfatase A	0.255	0.15	0.977	1.389	0.999549	0.751072	0.00279589	1.28075e-05	#N/A	#N/A	ARSA	#N/A	#N/A	0.000195947	0.124319	2.55348	4.89253
P00488;H0Y4W5;Q9NQP5;A6PVK5;H3BPV8;H3BTE6;F5H563;P16452	5;1;1;1;1;1;1;1	P00488	F13A1	F13A	Coagulation factor XIII A chain	-0.154	0.096	0.977	1.31	0.999549	0.950572	0.322414	0.0547738	#N/A	#N/A	#N/A	#N/A	#N/A	0.000195947	0.0220148	0.491586	1.26143
A0A087WYE2;Q5T4B2;X6RL83;B7ZBS8;B7ZBS9;B7ZBT0	6;6;2;1;1;1	Q5T4B2	CERCAM	CEECAM1 GLT25D3 KIAA1502	Inactive glycosyltransferase 25 family member 3	0.355	0.357	0.976	1.163	0.999549	0.440527	0.00682209	0.000328513	#N/A	#N/A	CERCAM	#N/A	#N/A	0.000195947	0.356027	2.16608	3.48345
P37235;P84074;E9PC71;P61601;H7BZC1;E5RGA9;C9JW46;E5RK89;E5RFL9;E5RJT1;E5RJJ6;E5RGZ0;E5RI95;A0A1B0GXG3;E5RHE8;E5RI78;E5RHC8;E5RIG4;E5RIZ1;E5RIA5	10;8;5;4;2;2;1;1;1;1;1;1;1;1;1;1;1;1;1;1	P37235	HPCAL1	BDR1	Hippocalcin-like protein 1	0.157	0.23	0.972	1.863	0.999549	0.658107	0.00798779	1.44868e-06	#N/A	#N/A	#N/A	#N/A	#N/A	0.000195947	0.181703	2.09757	5.83903
Q08380;K7EP36;K7ESM3;K7EKQ5;K7EQT9;K7ES75;K7EN99;K7ERZ6;K7EJY8;K7EJD3	9;3;2;2;1;1;1;1;1;1	Q08380	LGALS3BP	M2BP	Galectin-3-binding protein	0.208	0.574	0.97	1.784	0.999549	0.272293	0.0216154	1.67722e-05	#N/A	#N/A	#N/A	#N/A	#N/A	0.000195947	0.564964	1.66524	4.77541
P33897	5	P33897	ABCD1	ALD	ATP-binding cassette sub-family D member 1	-0.118	0.705	0.969	2.177	0.999549	0.170332	0.0181913	8.64123e-07	#N/A	#N/A	#N/A	ABCD1	Membrane	0.000195947	0.768704	1.74014	6.06342
Q9Y6N5;H3BNX3;H3BMS6;H3BNP9;A0A1B0GXB4;H3BV36	18;11;9;5;5;5	Q9Y6N5	SQOR	SQRDL	Sulfide:quinone oxidoreductase, mitochondrial	0.013	0.584	0.967	1.362	0.999549	0.137149	0.00230972	1.06565e-05	#N/A	#N/A	#N/A	SQOR	MIM	0.000195947	0.862808	2.63644	4.97239
P10316;P01891;P16190	21;14;8	P10316	HLA-A	HLAA	HLA class I histocompatibility antigen, A-69 alpha chain	-0.008	0.495	0.961	1.186	0.999549	0.340782	0.0194313	0.000928854	#N/A	#N/A	#N/A	#N/A	#N/A	0.000195947	0.467523	1.7115	3.03205
Q8N6Y2;C9JT74	14;3	Q8N6Y2	LRRC17	P37NB	Leucine-rich repeat-containing protein 17	0.039	0.376	0.959	1	0.999549	0.49787	0.0218733	0.00425043	#N/A	#N/A	#N/A	#N/A	#N/A	0.000195947	0.302884	1.66009	2.37157
P14923;C9JTX4;C9J826;C9JK18;C9JKY1;C9JPI2;K7ERP3	19;7;7;7;7;2;2	P14923	JUP	CTNNG DP3	Junction plakoglobin	0.038	0.76	0.956	1.825	0.999549	0.109939	0.0126913	3.19749e-06	#N/A	JUP	#N/A	#N/A	#N/A	0.000195947	0.958849	1.89649	5.49519
Q9UHG3;F8W8W4;C9JM55;C9K055;C9JGT6	10;5;3;3;2	Q9UHG3	PCYOX1	KIAA0908 PCL1	Prenylcysteine oxidase 1	0.233	0.415	0.955	2.129	0.999549	0.610785	0.123802	9.69313e-05	#N/A	#N/A	#N/A	#N/A	#N/A	0.000195947	0.214112	0.907271	4.01354
Q15800	1	Q15800	MSMO1	DESP4 ERG25 SC4MOL	Methylsterol monooxygenase 1	0.359	0.393	0.954	2.086	0.999549	0.662878	0.159223	0.000255037	#N/A	#N/A	#N/A	#N/A	#N/A	0.000195947	0.178567	0.797993	3.5934
Q6ZMP0	22	Q6ZMP0	THSD4		Thrombospondin type-1 domain-containing protein 4	-0.198	0.134	0.948	0.639	0.999549	0.881186	0.0967782	0.135727	#N/A	#N/A	#N/A	#N/A	#N/A	0.000195947	0.0549325	1.01422	0.867335
A0A087WZU5;O43657;A0A087WYV6	4;4;3	O43657	TSPAN6	TM4SF6	Tetraspanin-6	0.668	0.688	0.945	1.895	0.999549	0.570093	0.357159	0.00854398	#N/A	#N/A	#N/A	#N/A	#N/A	0.000195947	0.244055	0.447138	2.06834
Q8N6G6	19	Q8N6G6	ADAMTSL1	ADAMTSR1 C9orf94	ADAMTS-like protein 1	-0.189	0.279	0.941	0.543	0.999549	0.602189	0.015313	0.0752232	#N/A	#N/A	ADAMTSL1	#N/A	#N/A	0.000195947	0.220267	1.81494	1.12365
F8W7Q4;Q96A26;E9PH05	5;5;3	Q96A26	FAM162A	C3orf28 E2IG5	Protein FAM162A	0.108	1.193	0.938	1.322	0.999549	0.0200104	0.0218023	0.000331411	#N/A	#N/A	#N/A	FAM162A	MIM	0.000195947	1.69874	1.6615	3.47963
Q15746;D6R9C2;F8WBL7	73;8;3	Q15746	MYLK	MLCK MLCK1 MYLK1	Myosin light chain kinase, smooth muscle	-0.05	0.623	0.937	1.177	0.999549	0.132968	0.00471202	0.000113735	#N/A	MYLK	#N/A	#N/A	#N/A	0.000195947	0.876252	2.32679	3.9441
A0A0A0MT55;Q9UL12;Q5SYV2;Q5SYV1	3;3;2;1	Q9UL12	SARDH	DMGDHL1	Sarcosine dehydrogenase, mitochondrial	-0.064	0.567	0.935	0.531	0.999549	0.152296	0.00346346	0.0357875	#N/A	#N/A	#N/A	SARDH	Matrix	0.000195947	0.817311	2.46049	1.44627
Q9NS15;H0YC99;E9PKW1;E9PRF2;H0YCX6;E9PJR2;H0YCQ2;E9PPT7;E9PQR0;E9PR84	8;5;5;2;2;2;1;1;1;1	Q9NS15	LTBP3		Latent-transforming growth factor beta-binding protein 3	-0.37	0.415	0.935	1.01	0.999549	0.291777	0.00344423	0.000370057	#N/A	#N/A	#N/A	#N/A	#N/A	0.000195947	0.534949	2.46291	3.43173
Q96LJ7;H0YNC2	10;4	Q96LJ7	DHRS1	SDR19C1	Dehydrogenase/reductase SDR family member 1	0.029	0.631	0.93	2.013	0.999549	0.253525	0.0410253	7.92173e-06	#N/A	#N/A	#N/A	DHRS1	MIM	0.000195947	0.59598	1.38695	5.10118
D6REB5;P35475;H0Y9B3;D6R9D5;D6RBD5;H0Y9R9	9;9;5;4;3;1	P35475	IDUA		Alpha-L-iduronidase	-0.039	0.108	0.928	1.359	0.999549	0.750412	0.000211647	2.62583e-07	#N/A	#N/A	#N/A	#N/A	#N/A	0.000195947	0.1247	3.67439	6.58073
P55287;H3BUU9;H3BQH2;J3KTG8;J3QKW5;J3QLE6;F5H5X9;J3KRI5;X6R3Y6;Q9ULB5;P55289;P55286	19;17;4;1;1;1;1;1;1;1;1;1	P55287	CDH11		Cadherin-11	-0.065	0.327	0.924	0.695	0.999549	0.587795	0.0362288	0.0454652	#N/A	#N/A	#N/A	#N/A	#N/A	0.000195947	0.230774	1.44095	1.34232
Q17RY6;H0YB07;E5RGJ8	3;1;1	Q17RY6	LY6K	CO16	Lymphocyte antigen 6K	-0.244	1.23	0.923	0.799	0.999549	0.0204163	0.0317915	0.0198428	#N/A	#N/A	#N/A	#N/A	#N/A	0.000195947	1.69002	1.49769	1.7024
Q14554;H7C4F9;C9JY10	23;6;3	Q14554	PDIA5	PDIR	Protein disulfide-isomerase A5	0.001	0.3	0.92	1.083	0.999549	0.414548	0.00187491	6.82708e-05	PDIA5	#N/A	PDIA5	#N/A	#N/A	0.000195947	0.382425	2.72702	4.16576
Q96SL4	6	Q96SL4	GPX7	GPX6	Glutathione peroxidase 7	-0.088	0.288	0.919	0.637	0.999549	0.411012	0.00129573	0.00541876	#N/A	#N/A	GPX7	#N/A	#N/A	0.000195947	0.386146	2.88749	2.2661
Q9NPH2;J3QS51;J3KRH4	10;4;1	Q9NPH2	ISYNA1	INO1	Inositol-3-phosphate synthase 1	0.098	0.391	0.912	1.116	0.999549	0.443264	0.0214196	0.00114436	#N/A	ISYNA1	#N/A	#N/A	#N/A	0.000195947	0.353337	1.66919	2.94144
E9PIB1	1	E9PIB1	HLA-DQB1		HLA class II histocompatibility antigen, DQ beta 1 chain	-0.308	0.804	0.911	1.028	0.999549	0.504908	0.392438	0.148354	#N/A	#N/A	#N/A	#N/A	#N/A	0.000195947	0.296788	0.406229	0.8287
Q92743;H0Y7G9	7;3	Q92743	HTRA1	HTRA PRSS11	Serine protease HTRA1	-0.229	0.716	0.908	0.929	0.999549	0.192474	0.047221	0.0111952	#N/A	HTRA1	#N/A	#N/A	#N/A	0.000195947	0.715628	1.32586	1.95097
Q08357	4	Q08357	SLC20A2	GLVR2 PIT2	Sodium-dependent phosphate transporter 2	-0.26	0.577	0.907	0.928	0.999549	0.407932	0.115825	0.0334098	#N/A	#N/A	#N/A	#N/A	#N/A	0.000195947	0.389412	0.936198	1.47613
P35625	5	P35625	TIMP3		Metalloproteinase inhibitor 3	-0.037	0.111	0.892	1.273	0.999549	0.838733	0.00835808	6.07231e-05	#N/A	#N/A	#N/A	#N/A	#N/A	0.000195947	0.0763764	2.07789	4.21665
Q6ZNJ1;H0Y764;H7C3Y7	8;7;5	Q6ZNJ1	NBEAL2	KIAA0540	Neurobeachin-like protein 2	-0.151	0.188	0.891	1.426	0.999549	0.808428	0.0874679	0.00103025	#N/A	#N/A	#N/A	#N/A	#N/A	0.000195947	0.0923588	1.05815	2.98706
Q8N3E9;H0YGF8;F5GXC1;K7EQF2	8;2;2;2	Q8N3E9	PLCD3	KIAA1964	1-phosphatidylinositol 4,5-bisphosphate phosphodiesterase delta-3	0.084	0.677	0.888	1.094	0.999549	0.0265345	0.000457198	6.45791e-06	#N/A	PLCD3	#N/A	#N/A	#N/A	0.000195947	1.57619	3.3399	5.18991
P02462;P29400	13;2	P02462	COL4A1		Collagen alpha-1(IV) chain	-0.287	0.607	0.887	1.589	0.999549	0.162786	0.011104	6.0861e-06	#N/A	#N/A	COL4A1	#N/A	#N/A	0.000195947	0.788384	1.95452	5.21566
P83111;H0YNN5	18;7	P83111	LACTB	MRPL56	Serine beta-lactamase-like protein LACTB, mitochondrial	0.048	0.289	0.887	1.181	0.999549	0.512764	0.00748842	0.000113435	#N/A	#N/A	#N/A	LACTB	IMS	0.000195947	0.290082	2.12561	3.94525
D6RGG3;Q99715;A0A087X0A8;H0Y5N9;H0Y4P7;H0Y991	118;118;63;24;23;5	Q99715	COL12A1	COL12A1L	Collagen alpha-1(XII) chain	0.034	0.412	0.881	1.463	0.999549	0.388494	0.019031	4.26348e-05	#N/A	#N/A	COL12A1	#N/A	#N/A	0.000195947	0.410616	1.72054	4.37024
P22692	6	P22692	IGFBP4	IBP4	Insulin-like growth factor-binding protein 4	0.11	0.409	0.881	0.749	0.999549	0.170332	0.000457198	0.00043858	#N/A	#N/A	#N/A	#N/A	#N/A	0.000195947	0.768704	3.3399	3.35795
A0A087WWF1;Q8WWX9	7;7	Q8WWX9	SELENOM	SELM	Selenoprotein M	0.025	0.345	0.877	0.715	0.999549	0.353448	0.00313886	0.00363588	#N/A	#N/A	#N/A	#N/A	#N/A	0.000195947	0.451674	2.50323	2.43939
P00813;F5GWI4;F5GXW0	9;7;5	P00813	ADA	ADA1	Adenosine deaminase	-0.316	0.179	0.875	0.809	0.999549	0.747495	0.0209644	0.0090844	#N/A	ADA	#N/A	#N/A	#N/A	0.000195947	0.126392	1.67852	2.0417
A0A087X0K0;P39059	6;6	P39059	COL15A1		Collagen alpha-1(XV) chain	0.402	0.089	0.872	1.224	0.999549	0.916407	0.0797897	0.00254885	#N/A	#N/A	COL15A1	#N/A	#N/A	0.000195947	0.0379118	1.09805	2.59366
Q9UHL4;R4GMR2;R4GNE8;R4GN05;R4GMU5;R4GMV4	9;3;3;2;1;1	Q9UHL4	DPP7	DPP2 QPP	Dipeptidyl peptidase 2	0.126	0.015	0.872	1.197	0.999549	0.977771	0.00386375	3.24844e-05	#N/A	DPP7	#N/A	#N/A	#N/A	0.000195947	0.00976279	2.41299	4.48833
Q5H9A7;P01033;H0Y789;Q5H9B4;Q5H9B5	6;6;4;1;1	P01033	TIMP1	CLGI TIMP	Metalloproteinase inhibitor 1	0.237	0.253	0.87	1.313	0.999549	0.600075	0.0131513	6.25368e-05	#N/A	#N/A	#N/A	#N/A	#N/A	0.000195947	0.221794	1.88103	4.20386
G3V1N2;P69905	6;5	G3V1N2	HBA2	HBA1	HCG1745306, isoform CRA_a	-0.313	0.303	0.869	0.94	0.999549	0.588458	0.0335202	0.00514079	#N/A	#N/A	#N/A	#N/A	#N/A	0.000195947	0.230285	1.47469	2.28897
Q8TCT9;A0A075B6F6;A0A0C4DGU3	6;4;2	Q8TCT9	HM13	H13 IMP1 PSL3 SPP	Minor histocompatibility antigen H13	0.256	0.544	0.868	2.121	0.999549	0.47897	0.171597	0.000102153	#N/A	#N/A	#N/A	#N/A	#N/A	0.000195947	0.319692	0.765489	3.99075
X6R5C5;X6R8A1;P10619;Q5JZH0;U3KQF1;U3KQ41;U3KQU6	10;10;10;4;1;1;1	P10619	CTSA	PPGB	Lysosomal protective protein	0.13	-0.176	0.868	1.305	0.999549	0.830691	0.10763	0.00258635	#N/A	#N/A	#N/A	#N/A	#N/A	0.000195947	0.0805603	0.968066	2.58731
B4DZG7;P40616;F8VYN9;F8W1Z8	4;4;3;1	P40616	ARL1		ADP-ribosylation factor-like protein 1	0.222	0.492	0.867	2.368	0.999549	0.640373	0.305388	0.000357092	#N/A	#N/A	#N/A	#N/A	#N/A	0.000195947	0.193567	0.515148	3.44722
P07996;A8MZG1	63;5	P07996	THBS1	TSP TSP1	Thrombospondin-1	-0.012	0.281	0.865	0.93	0.999549	0.610915	0.030943	0.0048969	#N/A	#N/A	THBS1	#N/A	#N/A	0.000195947	0.214019	1.50944	2.31008
O60906	2	O60906	SMPD2		Sphingomyelin phosphodiesterase 2	-0.4	0.608	0.864	1.216	0.999549	0.25103	0.0478681	0.00108591	#N/A	#N/A	#N/A	#N/A	#N/A	0.000195947	0.600274	1.31995	2.9642
A0A087WTL4;A0A087WX97;Q9BXK5;E9PDD6;F2Z2C3;A0A087WW80;A0A0A0MR90	8;8;8;3;1;1;1	Q9BXK5	BCL2L13	MIL1	Bcl-2-like protein 13	-0.038	0.269	0.859	1.281	0.999549	0.76964	0.201207	0.0107964	#N/A	#N/A	#N/A	BCL2L13	MOM	0.000195947	0.113712	0.696357	1.96672
Q13637	10	Q13637	RAB32		Ras-related protein Rab-32	0.502	0.281	0.857	1.88	0.999549	0.842604	0.399945	0.00813427	#N/A	#N/A	#N/A	#N/A	#N/A	0.000195947	0.0743767	0.398	2.08968
H0YI08;Q9Y6F6;E9PJ61	5;5;2	Q9Y6F6	MRVI1	IRAG JAW1L	Protein MRVI1	-0.066	0.517	0.854	1.035	0.999549	0.172127	0.00541695	0.00019988	#N/A	#N/A	#N/A	#N/A	#N/A	0.000195947	0.76415	2.26625	3.69923
Q3ZCW2;F8WF17;B9A055;U3KQ88	3;1;1;1	Q3ZCW2	LGALSL	GRP	Galectin-related protein	-0.27	0.025	0.854	0.874	0.999549	0.96801	0.0104087	0.00196836	#N/A	#N/A	#N/A	#N/A	#N/A	0.000195947	0.0141203	1.9826	2.7059
J3KQ66;P78509	10;10	P78509	RELN		Reelin	0.343	-0.019	0.854	0.921	0.999549	0.986154	0.203769	0.0595455	#N/A	#N/A	#N/A	#N/A	#N/A	0.000195947	0.00605511	0.690863	1.22515
P08842	4	P08842	STS	ARSC1	Steryl-sulfatase	-0.218	0.587	0.849	1.666	0.999549	0.117467	0.00466823	4.8588e-07	#N/A	#N/A	#N/A	#N/A	#N/A	0.000195947	0.930084	2.33085	6.31347
Q96D15;M0QZH0;M0QYB8;M0QZU3	12;9;5;1	Q96D15	RCN3		Reticulocalbin-3	-0.023	0.327	0.848	0.683	0.999549	0.264925	0.000625951	0.000928854	#N/A	#N/A	RCN3	#N/A	#N/A	0.000195947	0.576877	3.20346	3.03205
Q9Y2G5;A0A0C4DGX7;H7C2T5;S6FW71	9;7;7;1	Q9Y2G5	POFUT2	C21orf80 FUT13 KIAA0958	GDP-fucose protein O-fucosyltransferase 2	0.451	0.203	0.848	1.599	0.999549	0.698655	0.019031	9.1522e-06	#N/A	#N/A	#N/A	#N/A	#N/A	0.000195947	0.155737	1.72054	5.03847
P61457	2	P61457	PCBD1	DCOH PCBD	Pterin-4-alpha-carbinolamine dehydratase	0.051	-0.063	0.845	1.088	0.999549	0.94277	0.0986199	0.00687126	PCBD1	PCBD1	#N/A	#N/A	#N/A	0.000195947	0.0255942	1.00604	2.16296
O14773;A0A2R8YGD1;A0A2R8YD45;A0A2R8Y7U1;A0A2R8Y7I4;A0A2R8YDY1;A0A2R8YD72;A0A2R8YE64	6;5;5;4;3;2;1;1	O14773	TPP1	CLN2	Tripeptidyl-peptidase 1	0.11	0.256	0.844	1.17	0.999549	0.353448	0.000281858	8.27262e-07	#N/A	#N/A	#N/A	#N/A	#N/A	0.000195947	0.451674	3.54997	6.08236
Q9BXN1	3	Q9BXN1	ASPN	PLAP1 SLRR1C	Asporin	0.019	-0.044	0.839	1.431	0.999549	0.973412	0.31278	0.0149836	#N/A	#N/A	#N/A	#N/A	#N/A	0.000195947	0.0117032	0.504761	1.82438
Q53TN4	2	Q53TN4	CYBRD1	DCYTB FRRS3	Cytochrome b reductase 1	0	1.002	0.834	1.511	0.999903	0.0538556	0.0443023	7.63053e-05	#N/A	#N/A	#N/A	#N/A	#N/A	4.21525e-05	1.26877	1.35357	4.11745
P07948;E5RJ37;H0Y3C5;J3KPD6;F6SF04;P08631	11;3;3;3;3;3	P07948	LYN	JTK8	Tyrosine-protein kinase Lyn	0.436	0.464	0.83	1.444	0.999549	0.549163	0.175945	0.00258912	#N/A	LYN	#N/A	#N/A	#N/A	0.000195947	0.260299	0.754622	2.58685
A0MZ66	4	A0MZ66	SHTN1	KIAA1598	Shootin-1	-0.022	0.334	0.83	0.263	0.999549	0.630253	0.108522	0.507812	#N/A	#N/A	#N/A	#N/A	#N/A	0.000195947	0.200485	0.964484	0.294297
E7ETU9;O00469;C9JXZ0	32;29;9	E7ETU9	PLOD2		Procollagen-lysine,2-oxoglutarate 5-dioxygenase 2	0.121	0.38	0.828	1.061	0.999549	0.127024	0.000171167	8.36858e-07	#N/A	#N/A	#N/A	#N/A	#N/A	0.000195947	0.896114	3.76658	6.07735
O43741	4	O43741	PRKAB2		5'-AMP-activated protein kinase subunit beta-2	0.164	0.083	0.828	1.503	0.999549	0.937491	0.179011	0.00191994	#N/A	PRKAB2	#N/A	#N/A	#N/A	0.000195947	0.028033	0.74712	2.71671
Q96HH9;D6REP5;E9PD09;B7Z4W8;D6RFH3;D6R9P9	6;5;5;3;2;2	Q96HH9	GRAMD2B	GRAMD3 NS3TP2	GRAM domain-containing protein 2B	-0.119	0.975	0.827	1.451	0.999549	0.0173657	0.0104087	6.92478e-06	#N/A	#N/A	#N/A	#N/A	#N/A	0.000195947	1.76031	1.9826	5.15959
O60711;B7Z5P7;E9PNX9	9;8;1	O60711	LPXN	LDLP	Leupaxin	-0.184	0.571	0.827	0.486	0.999549	0.121728	0.00525514	0.0386371	LPXN	#N/A	#N/A	#N/A	#N/A	0.000195947	0.914608	2.27942	1.413
P07686;Q5URX0;H0YA83;H0Y9B6;H0Y9M3	25;21;13;11;2	P07686	HEXB		Beta-hexosaminidase subunit beta	0.305	0.045	0.826	1.091	0.999549	0.937491	0.0074843	0.000120106	#N/A	#N/A	#N/A	#N/A	#N/A	0.000195947	0.028033	2.12585	3.92043
Q9UJ14;A2A2G5	6;1	Q9UJ14	GGT7	GGTL3 GGTL5	Glutathione hydrolase 7	-0.018	0.942	0.825	1.642	0.999549	0.0714457	0.0494257	3.41356e-05	#N/A	#N/A	#N/A	#N/A	#N/A	0.000195947	1.14602	1.30605	4.46679
P06280;V9GYN5	11;5	P06280	GLA		Alpha-galactosidase A	-0.025	0.112	0.823	0.866	0.999549	0.804151	0.00551255	0.00079239	#N/A	#N/A	#N/A	#N/A	#N/A	0.000195947	0.0946627	2.25865	3.10106
Q6YHK3	10	Q6YHK3	CD109	CPAMD7	CD109 antigen	0.12	0.119	0.822	0.789	0.999549	0.860885	0.0520319	0.018458	#N/A	#N/A	#N/A	#N/A	#N/A	0.000195947	0.0650547	1.28373	1.73381
Q8N3V7	19	Q8N3V7	SYNPO	KIAA1029	Synaptopodin	0.126	0.744	0.82	0.638	0.999549	0.0168799	0.00106752	0.00199329	#N/A	#N/A	#N/A	#N/A	#N/A	0.000195947	1.77263	2.97162	2.70043
O75635;C9JM00;C9JA68;A0A1B0GX82	10;4;1;1	O75635	SERPINB7		Serpin B7	0.24	0.386	0.819	0.982	0.999549	0.264925	0.00364953	0.000132017	#N/A	#N/A	#N/A	#N/A	#N/A	0.000195947	0.576877	2.43776	3.87937
Q16610	23	Q16610	ECM1		Extracellular matrix protein 1	-0.011	0.163	0.819	0.748	0.999549	0.685707	0.0036734	0.00175501	#N/A	#N/A	#N/A	#N/A	#N/A	0.000195947	0.163861	2.43493	2.75572
P40261	4	P40261	NNMT		Nicotinamide N-methyltransferase	0.034	-0.058	0.818	1.317	0.999549	0.94277	0.0822841	0.000861765	#N/A	NNMT	#N/A	#N/A	#N/A	0.000195947	0.0255942	1.08468	3.06461
Q99973;G3V5X7;G3V470;G3V2A4;G3V591;H0YIZ2	9;7;6;5;1;1	Q99973	TEP1	TLP1 TP1	Telomerase protein component 1	0.137	0.391	0.817	0.885	0.999549	0.613598	0.174709	0.0454711	TEP1	#N/A	#N/A	#N/A	#N/A	0.000195947	0.212116	0.757684	1.34226
Q8IYM9;C9JWC5;C9J060;C9JIU5;H7C2K0;H7BZD3	8;6;4;4;1;1	Q8IYM9	TRIM22	RNF94 STAF50	E3 ubiquitin-protein ligase TRIM22	0.384	0.774	0.816	0.799	0.999549	0.0111876	0.000707045	0.000154866	TRIM22	#N/A	#N/A	#N/A	#N/A	0.000195947	1.95126	3.15055	3.81004
H0YNC7	28	H0YNC7	TPM1		Tropomyosin alpha-1 chain (Fragment)	-0.236	-0.126	0.816	0.482	0.999549	0.870125	0.102633	0.198072	#N/A	TPM1	#N/A	#N/A	#N/A	0.000195947	0.0604182	0.988715	0.703178
Q86UX7;F5H1C6;H0YFT5	5;3;1	Q86UX7	FERMT3	KIND3 MIG2B URP2	Fermitin family homolog 3	-0.31	0.215	0.813	1.171	0.999549	0.822534	0.218402	0.0161415	#N/A	#N/A	#N/A	#N/A	#N/A	0.000195947	0.0848462	0.660743	1.79206
Q14240;E7EQG2;J3KSN7	23;21;6	Q14240	EIF4A2	DDX2B EIF4F	Eukaryotic initiation factor 4A-II	-0.079	0.369	0.811	1.514	0.999549	0.563214	0.0963811	0.000311866	#N/A	EIF4A2	#N/A	#N/A	#N/A	0.000195947	0.249327	1.01601	3.50603
P14543	15	P14543	NID1	NID	Nidogen-1	0.147	0.151	0.808	0.869	0.999549	0.814538	0.0537333	0.0096108	#N/A	#N/A	#N/A	#N/A	#N/A	0.000195947	0.0890885	1.26976	2.01724
A0A087WUD3;Q9NRP0	1;1	Q9NRP0	OSTC		Oligosaccharyltransferase complex subunit	0.571	1.025	0.807	2.487	0.999549	0.288819	0.375547	0.000361421	#N/A	#N/A	#N/A	#N/A	#N/A	0.000195947	0.539374	0.425336	3.44199
P38936	9	P38936	CDKN1A	CAP20 CDKN1 CIP1 MDA6 PIC1 SDI1 WAF1	Cyclin-dependent kinase inhibitor 1	0.523	0.706	0.807	0.166	0.999549	0.0809673	0.013078	0.52573	CDKN1A	CDKN1A	#N/A	#N/A	#N/A	0.000195947	1.09169	1.88346	0.279237
Q9Y680;F8WE12;H7BZJ4;F8WCU2;F8WBF2	18;9;5;4;4	Q9Y680	FKBP7	FKBP23	Peptidyl-prolyl cis-trans isomerase FKBP7	-0.072	0.205	0.807	0.688	0.999549	0.574225	0.00277679	0.00225963	#N/A	#N/A	#N/A	#N/A	#N/A	0.000195947	0.240918	2.55646	2.64596
A0A140T9T7;Q03518;A0A0S2Z4R8	7;7;5	Q03518	TAP1	ABCB2 PSF1 RING4 Y3	Antigen peptide transporter 1	-0.181	1.202	0.804	1.406	0.999549	0.0173657	0.0454782	0.000119624	#N/A	#N/A	#N/A	#N/A	#N/A	0.000195947	1.76031	1.3422	3.92218
Q9NZ45	6	Q9NZ45	CISD1	C10orf70 ZCD1	CDGSH iron-sulfur domain-containing protein 1	0.061	0.401	0.804	1.066	0.999549	0.459735	0.0614701	0.00259916	#N/A	#N/A	#N/A	CISD1	MOM	0.000195947	0.337492	1.21134	2.58517
Q13162;H7C3T4;A6NG45;A6NJJ0	13;8;4;2	Q13162	PRDX4		Peroxiredoxin-4	-0.033	0.194	0.802	0.739	0.999549	0.601476	0.00313886	0.00137667	#N/A	#N/A	#N/A	PRDX4	IMS	0.000195947	0.220782	2.50323	2.86117
Q9Y5S1;H7BZK2	13;7	Q9Y5S1	TRPV2	VRL	Transient receptor potential cation channel subfamily V member 2	0.067	0.888	0.8	1.675	0.999549	0.0673548	0.0381752	1.03008e-05	#N/A	#N/A	#N/A	#N/A	#N/A	0.000195947	1.17163	1.41822	4.98713
P84085;C9J1Z8	8;7	P84085	ARF5		ADP-ribosylation factor 5	0.224	0.014	0.8	2.133	0.999549	0.993425	0.474442	0.0055329	#N/A	#N/A	#N/A	ARF5	unknown	0.000195947	0.00286505	0.323817	2.25705
Q8NFW8;F5H296;F5GYM0	19;3;2	Q8NFW8	CMAS		N-acylneuraminate cytidylyltransferase	0.256	0.435	0.797	1.03	0.999549	0.106738	0.000413995	2.97711e-06	#N/A	#N/A	#N/A	#N/A	#N/A	0.000195947	0.971681	3.38301	5.52621
U3KQU4;O14569	1;1	O14569	CYB561D2	101F6	Cytochrome b561 domain-containing protein 2	0.21	0.922	0.795	2.155	0.999549	0.140688	0.131724	1.16049e-05	#N/A	#N/A	#N/A	#N/A	#N/A	0.000195947	0.851743	0.880336	4.93536
P10253;I3L0S5;I3L3L3;I3L2V9	12;5;5;1	P10253	GAA		Lysosomal alpha-glucosidase	0.033	0.289	0.79	0.817	0.999549	0.45684	0.00872033	0.00152745	#N/A	#N/A	#N/A	#N/A	#N/A	0.000195947	0.340236	2.05947	2.81603
P51688;I3NI22;I3L4B7;I3L2I6;I3L2L4	9;4;2;1;1	P51688	SGSH	HSS	N-sulphoglucosamine sulphohydrolase	0.037	-0.126	0.79	1.165	0.999549	0.811846	0.0200803	0.000174655	#N/A	#N/A	#N/A	#N/A	#N/A	0.000195947	0.0905261	1.69723	3.75782
Q13444	6	Q13444	ADAM15	MDC15	Disintegrin and metalloproteinase domain-containing protein 15	-0.136	1.175	0.788	0.753	0.999549	0.0462034	0.108522	0.0425678	#N/A	#N/A	#N/A	#N/A	#N/A	0.000195947	1.33533	0.964484	1.37092
A0A087WXD1;Q96T83	5;5	Q96T83	SLC9A7	NHE7	Sodium/hydrogen exchanger 7	0.436	0.959	0.787	1.998	0.999549	0.107975	0.115825	1.67722e-05	#N/A	#N/A	#N/A	#N/A	#N/A	0.000195947	0.966677	0.936198	4.77541
Q6ZUX7	2	Q6ZUX7	LHFPL2	KIAA0206	LHFPL tetraspan subfamily member 2 protein	-0.226	0.61	0.786	0.99	0.999549	0.368288	0.17219	0.020884	#N/A	#N/A	#N/A	#N/A	#N/A	0.000195947	0.433813	0.763992	1.68019
A0A1B0GV23;A0A1B0GVD5;A0A1B0GWE8;P07339;A0A1B0GW44;A0A1B0GVP3;A0A1B0GU92;A0A1B0GU03;F8WD96;C9JH19;H7C469;F8W787;H7C1V0;A0A1B0GVF1;A0A1B0GV01	17;17;17;17;16;15;14;14;10;10;9;8;7;2;2	P07339	CTSD	CPSD	Cathepsin D	0.267	0.262	0.786	0.853	0.999549	0.374276	0.00105881	8.00384e-05	#N/A	#N/A	#N/A	#N/A	#N/A	0.000195947	0.426808	2.97518	4.0967
A0A087WYF1;A0A087WX80;P24043	8;8;8	P24043	LAMA2	LAMM	Laminin subunit alpha-2	0.597	0.148	0.786	1.433	0.999549	0.793317	0.03575	4.67813e-05	#N/A	#N/A	#N/A	#N/A	#N/A	0.000195947	0.100553	1.44672	4.32993
Q99519;E9PIF4	8;5	Q99519	NEU1	NANH	Sialidase-1	0.064	0.534	0.784	0.742	0.999549	0.0749004	0.00131545	0.00042747	#N/A	#N/A	#N/A	#N/A	#N/A	0.000195947	1.12552	2.88093	3.36909
Q9Y3Q3;G3V1J9;F5H4M7	3;2;2	Q9Y3Q3	TMED3	C15orf22	Transmembrane emp24 domain-containing protein 3	0.336	0.605	0.782	2.256	0.999549	0.597884	0.424205	0.00151046	#N/A	#N/A	#N/A	#N/A	#N/A	0.000195947	0.223383	0.372424	2.82089
A0A1B0GTP7;A0A1B0GUG1;E7EMM4;A0A1B0GW68;A0A1B0GUA4;A0A1B0GTM3;A0A1B0GTZ5;A0A1B0GUH5;Q13510;A0A1B0GV06;A0A1B0GUE3;A0A1B0GUW4;A0A1B0GV95;A0A1B0GW48;A0A1B0GVJ1;A0A1B0GU62;A0A1B0GVC9;A0A1B0GU06;A0A1B0GUB3;A0A1B0GVG2;A0A1B0GV88;A0A1B0GVE7	11;11;11;11;11;11;11;11;11;9;9;9;2;2;2;2;2;2;2;2;1;1	Q13510	ASAH1	ASAH	Acid ceramidase	0.071	0.307	0.781	1.04	0.999549	0.354615	0.00313886	3.41356e-05	#N/A	#N/A	#N/A	#N/A	#N/A	0.000195947	0.450243	2.50323	4.46679
Q9UBI4;H3BST3;H3BVF2;H3BQA9	5;3;1;1	Q9UBI4	STOML1	SLP1 UNC24	Stomatin-like protein 1	-0.141	0.289	0.781	1.874	0.999549	0.607481	0.060319	5.29453e-06	#N/A	#N/A	#N/A	#N/A	#N/A	0.000195947	0.216467	1.21955	5.27617
P84077;P61204;F5H423;F5H0C7;H0YGG7;F5H1V1;F5H6T5;F8WDB3	10;10;7;4;3;1;1;1	P61204	ARF3		ADP-ribosylation factor 3	-0.13	-0.067	0.781	1.844	0.999549	0.965056	0.440736	0.00834928	#N/A	#N/A	#N/A	#N/A	#N/A	0.000195947	0.0154475	0.355821	2.07835
Q15363;F5GX39;E7EQ72	6;4;4	Q15363	TMED2	RNP24	Transmembrane emp24 domain-containing protein 2	0.085	0.543	0.779	2.16	0.999549	0.545352	0.299365	0.000283426	#N/A	#N/A	#N/A	#N/A	#N/A	0.000195947	0.263323	0.523798	3.54756
P06737;E9PK47	33;29	P06737	PYGL		Glycogen phosphorylase, liver form	0.208	0.011	0.778	1.251	0.999549	0.986154	0.0334538	0.000159365	#N/A	PYGL	#N/A	#N/A	#N/A	0.000195947	0.00605511	1.47555	3.79761
J3QQZ9;Q9NVS9;J3QQV6;A0A286YFL3	6;6;4;3	Q9NVS9	PNPO		Pyridoxine-5'-phosphate oxidase	-0.003	-0.097	0.778	0.683	0.999549	0.879569	0.0492476	0.0282225	#N/A	PNPO	#N/A	PNPO	Matrix	0.000195947	0.0557299	1.30761	1.5494
Q5T0I0	9	Q5T0I0	GSN		Gelsolin (Fragment)	0.256	-0.058	0.777	1.352	0.999549	0.948593	0.150953	0.00175501	#N/A	GSN	#N/A	#N/A	#N/A	0.000195947	0.0229203	0.82116	2.75572
Q8IXQ6;C9K0E5;G5E9U8	3;1;1	Q8IXQ6	PARP9	BAL BAL1	Poly [ADP-ribose] polymerase 9	0.325	0.658	0.776	0.968	0.999549	0.117652	0.0206061	0.000916452	PARP9	PARP9	#N/A	#N/A	#N/A	0.000195947	0.929399	1.68601	3.03789
A0A1B0GWI2;A0A0A0MRU5;A0A024R644;O75503;A0A1B0GTI0;A0A087WZY0;A0A1B0GWJ7;A0A1C7CYZ2;A0A1B0GTR6;A0A1B0GTV7;A0A1B0GUE8;A0A1B0GV94;A0A1B0GVL0;A0A1B0GU14	6;6;6;6;4;4;4;4;4;4;4;4;3;1	O75503	CLN5		Ceroid-lipofuscinosis neuronal protein 5	0.26	0.424	0.776	1.264	0.999549	0.186287	0.00333639	2.86308e-06	#N/A	#N/A	#N/A	#N/A	#N/A	0.000195947	0.729818	2.47672	5.54317
P35555;H0YND0;F6U495;Q75N90	106;20;9;1	P35555	FBN1	FBN	Fibrillin-1	0.033	0.558	0.773	1.187	0.999549	0.121668	0.0074843	2.20994e-05	#N/A	#N/A	#N/A	#N/A	#N/A	0.000195947	0.914824	2.12585	4.65562
P26006;D6R9X8;H0YA49;K7EMU3	23;4;2;1	P26006	ITGA3	MSK18	Integrin alpha-3	0.07	0.726	0.77	1.131	0.999549	0.0401393	0.00598626	2.70659e-05	#N/A	#N/A	#N/A	#N/A	#N/A	0.000195947	1.39643	2.22284	4.56758
Q99538;G3V2T4;G3V4E4;G3V4P5;G3V3Z4	6;2;2;1;1	Q99538	LGMN	PRSC1	Legumain	0.048	0.523	0.77	0.868	0.999549	0.335111	0.0857166	0.0130023	#N/A	#N/A	#N/A	#N/A	#N/A	0.000195947	0.474812	1.06693	1.88598
P04179;F5H3C5;F5H4R2;F5GYZ5;G8JLJ2;G5E9P6;F5GXZ9	10;8;8;8;6;3;3	P04179	SOD2		Superoxide dismutase [Mn], mitochondrial	0.001	0.119	0.77	0.88	0.999549	0.870125	0.100726	0.0152808	#N/A	#N/A	#N/A	SOD2	Matrix	0.000195947	0.0604182	0.99686	1.81586
A0A2R8YCS7;Q9Y3Z3;A0A2R8YD90;A0A2R8Y586;A0A2R8YF51;A0A2R8Y5D2;A0A2R8YG48;A0A2R8Y7R5;A0A2R8Y755;A0A2R8YFV6;A0A2R8Y6J9;A0A2R8YF18	16;16;12;7;7;7;6;6;6;4;3;2	Q9Y3Z3	SAMHD1	MOP5	Deoxynucleoside triphosphate triphosphohydrolase SAMHD1	0.19	-0.044	0.77	0.694	0.999549	0.938447	0.0132894	0.00665112	SAMHD1	#N/A	#N/A	#N/A	#N/A	0.000195947	0.0275905	1.8765	2.17711
O60831;A6NP52	7;2	O60831	PRAF2		PRA1 family protein 2	0.405	0.903	0.769	1.983	0.999549	0.192474	0.215401	0.000141176	#N/A	#N/A	#N/A	#N/A	#N/A	0.000195947	0.715628	0.666752	3.85024
Q9NQ75	7	Q9NQ75	CASS4	C20orf32 HEFL	Cas scaffolding protein family member 4	-0.263	0.278	0.769	0.531	0.999549	0.679747	0.120979	0.149015	#N/A	#N/A	#N/A	#N/A	#N/A	0.000195947	0.167652	0.917291	0.826771
A0A0S2Z4G6;P09493;H0YKP3;A0A087WTJ7;H0YKZ6;H0YL80;D6RGJ6;H0YLS7	45;45;27;15;10;8;7;6	P09493	TPM1	C15orf13 TMSA	Tropomyosin alpha-1 chain	-0.263	-0.009	0.768	0.643	0.999549	0.989012	0.0428367	0.0314703	#N/A	TPM1	#N/A	#N/A	#N/A	0.000195947	0.00479853	1.36818	1.5021
Q9NUM4;C9JZ87;F2Z3N7	4;3;2	Q9NUM4	TMEM106B		Transmembrane protein 106B	0.581	0.878	0.767	1.141	0.999549	0.186287	0.192712	0.00989484	#N/A	#N/A	#N/A	#N/A	#N/A	0.000195947	0.729818	0.715091	2.00459
P24821;E9PC84	54;51	P24821	TNC	HXB	Tenascin	-0.369	0.079	0.765	0.577	0.999549	0.92866	0.137648	0.129005	#N/A	#N/A	#N/A	#N/A	#N/A	0.000195947	0.0321433	0.861229	0.889392
Q7L5N7;H3BU68	11;4	Q7L5N7	LPCAT2	AGPAT11 AYTL1	Lysophosphatidylcholine acyltransferase 2	0.323	0.668	0.764	1.994	0.999549	0.309682	0.179718	5.76673e-05	#N/A	#N/A	#N/A	#N/A	#N/A	0.000195947	0.509084	0.745407	4.23907
P42785;E9PNF7;E9PQB5;E9PL85;E9PNJ1;E9PQN3;E9PKN6;E9PIG4;E9PL49;E9PLY4;E9PR42	8;4;3;3;3;3;3;3;2;2;1	P42785	PRCP	PCP	Lysosomal Pro-X carboxypeptidase	0.451	-0.076	0.764	1.088	0.999549	0.934138	0.142799	0.00694242	#N/A	#N/A	#N/A	#N/A	#N/A	0.000195947	0.0295888	0.845276	2.15849
Q6NUM9;H7C3J0;H7BZ81;H7BZ16;H0YGU3	12;7;6;4;1	Q6NUM9	RETSAT	PPSIG	All-trans-retinol 13,14-reductase	0.4	0.686	0.763	1.573	0.999549	0.172127	0.0692921	4.60695e-05	#N/A	#N/A	#N/A	#N/A	#N/A	0.000195947	0.76415	1.15932	4.33659
Q9NZU5;B4DEY6;H7C3D2;C9IYS1;F8WB09	17;12;10;9;2	Q9NZU5	LMCD1		LIM and cysteine-rich domains protein 1	0.011	0.387	0.761	0.815	0.999549	0.56082	0.141418	0.0354986	LMCD1	#N/A	#N/A	#N/A	#N/A	0.000195947	0.251176	0.849494	1.44979
A0A0C4DH07;Q8N2S1;F8WAA0;M0QZX0;A0A087WXC2;M0QXV3;M0R351;A0A087WVV5;M0QYE9	9;9;4;2;1;1;1;1;1	Q8N2S1	LTBP4		Latent-transforming growth factor beta-binding protein 4	0.031	0.441	0.76	0.729	0.999549	0.5631	0.211226	0.0965065	#N/A	#N/A	#N/A	#N/A	#N/A	0.000195947	0.249414	0.675252	1.01544
F5H3B6;Q13796;C9IZC6	3;3;1	Q13796	SHROOM2	APXL	Protein Shroom2	-0.19	0.366	0.758	0.358	0.999549	0.336954	0.0129493	0.131657	#N/A	#N/A	#N/A	#N/A	#N/A	0.000195947	0.472429	1.88775	0.880556
B3KXX3;Q9UHW9;H0YMQ9;H0YKQ8;H0YNJ5;H0YKE6	11;11;8;8;2;1	Q9UHW9	SLC12A6	KCC3	Solute carrier family 12 member 6	-0.2	1.054	0.756	1.8	0.999549	0.0783635	0.135947	6.01822e-05	#N/A	#N/A	#N/A	#N/A	#N/A	0.000195947	1.10589	0.866631	4.22053
Q13724;C9J8D4;C9JDQ1;B8ZZE2	25;17;6;4	Q13724	MOGS	GCS1	Mannosyl-oligosaccharide glucosidase	0.255	0.667	0.756	1.855	0.999549	0.251804	0.133067	4.02459e-05	#N/A	#N/A	#N/A	#N/A	#N/A	0.000195947	0.598937	0.875929	4.39528
Q93050;B7Z641;B7Z2A9;K7EM24;K7EPG4;K7EN36;F5H1T6;K7ELZ6;K7EQW2;K7ERA0;K7ERA6	14;12;12;4;4;3;3;2;1;1;1	Q93050	ATP6V0A1	ATP6N1 ATP6N1A VPP1	V-type proton ATPase 116 kDa subunit a isoform 1	0.038	0.504	0.749	1.839	0.999549	0.234909	0.030943	8.36858e-07	#N/A	#N/A	#N/A	#N/A	#N/A	0.000195947	0.629101	1.50944	6.07735
Q9H1E5;E9PIN7	4;1	Q9H1E5	TMX4	KIAA1162 TXNDC13	Thioredoxin-related transmembrane protein 4	0.324	0.647	0.748	2.083	0.999549	0.522522	0.399839	0.00136599	#N/A	#N/A	#N/A	#N/A	#N/A	0.000195947	0.281896	0.398115	2.86455
Q16762;B1AH48	11;3	Q16762	TST		Thiosulfate sulfurtransferase	0.081	0.361	0.748	0.926	0.999549	0.186287	0.00113798	1.96065e-05	#N/A	#N/A	#N/A	TST	Matrix	0.000195947	0.729818	2.94387	4.7076
E5RJH0;Q93088;Q9H2M3	3;3;2	Q93088	BHMT		Betaine--homocysteine S-methyltransferase 1	-0.664	0.705	0.747	0.629	0.999549	0.5149	0.436213	0.325389	#N/A	BHMT	#N/A	#N/A	#N/A	0.000195947	0.288277	0.360302	0.487597
O00339	8	O00339	MATN2		Matrilin-2	-0.214	0.354	0.746	0.31	0.999549	0.428956	0.0345368	0.261021	#N/A	#N/A	#N/A	#N/A	#N/A	0.000195947	0.367587	1.46172	0.583324
Q9HB40;I3L4Z9	6;3	Q9HB40	SCPEP1	RISC SCP1	Retinoid-inducible serine carboxypeptidase	0.085	0.212	0.746	1.042	0.999549	0.602189	0.0117684	0.000122325	#N/A	SCPEP1	#N/A	#N/A	#N/A	0.000195947	0.220267	1.92928	3.91248
Q9ULF5;E7ENT5;E7EV45	7;2;2	Q9ULF5	SLC39A10	KIAA1265 ZIP10	Zinc transporter ZIP10	0.174	0.621	0.745	0.708	0.999549	0.107975	0.0157133	0.00550897	#N/A	#N/A	#N/A	#N/A	#N/A	0.000195947	0.966677	1.80373	2.25893
Q8N8U9	4	Q8N8U9	BMPER	KIAA1965	BMP-binding endothelial regulator protein	-0.439	0.835	0.743	0.625	0.999549	0.177278	0.170016	0.113303	#N/A	#N/A	#N/A	#N/A	#N/A	0.000195947	0.751344	0.76951	0.945759
J3QLP3;Q6PCB0	2;2	Q6PCB0	VWA1		von Willebrand factor A domain-containing protein 1	-0.102	-0.313	0.743	0.431	0.999549	0.630253	0.127583	0.234501	#N/A	#N/A	#N/A	#N/A	#N/A	0.000195947	0.200485	0.894208	0.629856
P54652	35	P54652	HSPA2		Heat shock-related 70 kDa protein 2	-0.07	0.489	0.741	0.524	0.999549	0.22111	0.0227201	0.0429582	#N/A	HSPA2	#N/A	#N/A	#N/A	0.000195947	0.655391	1.64359	1.36695
Q9ULI3;H7C4M4;H7C4K2	7;4;1	Q9ULI3	HEG1	KIAA1237	Protein HEG homolog 1	-0.022	0.917	0.74	1.473	0.999549	0.0298956	0.0289482	1.05291e-05	#N/A	#N/A	#N/A	#N/A	#N/A	0.000195947	1.52439	1.53838	4.97761
Q5T8U5;O15260;B7Z1G8	3;3;2	O15260	SURF4	SURF-4	Surfeit locus protein 4	0.621	0.688	0.739	2.048	0.999549	0.335296	0.238596	0.000101479	#N/A	#N/A	#N/A	#N/A	#N/A	0.000195947	0.474572	0.622338	3.99363
Q9HD26;F5H1Y4;A0A0J9YVX5	22;18;8	Q9HD26	GOPC	CAL FIG	Golgi-associated PDZ and coiled-coil motif-containing protein	0.009	0.289	0.739	0.802	0.999549	0.372013	0.00391403	0.000411433	#N/A	#N/A	#N/A	#N/A	#N/A	0.000195947	0.429442	2.40738	3.3857
G3V169;P29466;H0YEC7;B4DVD8;E9PQW1;A0A1W2PRX7;Q5FBZ0;Q5EG05	6;6;3;3;1;1;1;1	P29466	CASP1	IL1BC IL1BCE	Caspase-1	0.096	0.486	0.737	0.352	0.999549	0.396484	0.121059	0.321948	#N/A	CASP1	#N/A	#N/A	#N/A	0.000195947	0.401774	0.917002	0.492214
P29590;H3BT57;H3BT29;H3BUJ5;H3BVD2;H3BRN3	36;26;16;15;12;1	P29590	PML	MYL PP8675 RNF71 TRIM19	Protein PML	0.083	0.468	0.736	0.81	0.999549	0.0418613	0.000206717	8.47041e-06	PML	PML	#N/A	#N/A	#N/A	0.000195947	1.37819	3.68462	5.0721
H0YDI1;B1AMW1;P19256	2;2;2	P19256	CD58	LFA3	Lymphocyte function-associated antigen 3	0.452	0.641	0.735	1.104	0.999549	0.0994152	0.0178861	0.000117353	#N/A	#N/A	#N/A	#N/A	#N/A	0.000195947	1.00255	1.74748	3.93051
Q96QV1	2	Q96QV1	HHIP	HIP	Hedgehog-interacting protein	-0.025	0.472	0.733	0.849	0.999549	0.313572	0.0553394	0.00612673	#N/A	#N/A	#N/A	#N/A	#N/A	0.000195947	0.503663	1.25697	2.21277
Q9BTT6;Q5T0G3	4;2	Q9BTT6	LRRC1	LANO	Leucine-rich repeat-containing protein 1	-0.199	0.372	0.726	0.889	0.999549	0.177278	0.00159648	3.43553e-05	#N/A	#N/A	#N/A	#N/A	#N/A	0.000195947	0.751344	2.79684	4.46401
P13611;E9PF17;D6RGZ6;Q86W61	22;17;14;9	P13611	VCAN	CSPG2	Versican core protein	0.013	0.319	0.726	0.937	0.999549	0.472891	0.0349791	0.00142468	#N/A	#N/A	#N/A	#N/A	#N/A	0.000195947	0.325239	1.45619	2.84628
H3BUX2;J3KNF8;O43169;D6RFH4;J3QR91	3;3;3;2;1	O43169	CYB5B	CYB5M OMB5	Cytochrome b5 type B	-0.147	0.207	0.726	1.776	0.999549	0.893739	0.520131	0.0173358	#N/A	#N/A	#N/A	CYB5B	MOM	0.000195947	0.048789	0.283887	1.76106
A0A140T9I0;A0A140T9X5;A0A140T913;P01892;A0A140T955;A0A140T933;A0A1W2PRT9;A0A1W2PPQ2;P30459;A0A140T975;Q9GJ45;A0A1W2PS39;P10314;P16189;A0A140T941;A0A1W2PQS8;A0A140T9Z6;B0UXQ0;P30512	24;24;24;24;22;22;22;20;11;10;10;10;10;9;8;8;8;8;8	P01892	HLA-A	HLAA	HLA class I histocompatibility antigen, A-2 alpha chain	0.088	0.883	0.725	0.856	0.999549	0.1088	0.118221	0.0159467	#N/A	#N/A	#N/A	#N/A	#N/A	0.000195947	0.963372	0.927306	1.79733
O95810	14	O95810	CAVIN2	SDPR	Caveolae-associated protein 2	0.091	0.783	0.725	0.733	0.999549	0.0691267	0.034861	0.00855573	#N/A	#N/A	#N/A	#N/A	#N/A	0.000195947	1.16035	1.45766	2.06774
A0A140T9W2;A0A140T9U0;A0A140T9M0;P04222;A0A140T9T1;A0A140TA03;A0A1W2PNZ7	11;11;11;11;8;6;5	P04222	HLA-C	HLAC	HLA class I histocompatibility antigen, Cw-3 alpha chain	-0.272	0.472	0.723	0.836	0.999549	0.351251	0.0817526	0.0103844	#N/A	#N/A	#N/A	#N/A	#N/A	0.000195947	0.454383	1.0875	1.98362
H7C835;Q9UF56	1;1	Q9UF56	FBXL17	FBL17 FBX13 FBXO13	F-box/LRR-repeat protein 17	-0.204	0.305	0.72	0.392	0.999549	0.746835	0.332133	0.447052	FBXL17	#N/A	#N/A	#N/A	#N/A	0.000195947	0.126775	0.478688	0.349642
P08253;H3BR66;H3BV48;H3BS34	16;8;4;3	P08253	MMP2	CLG4A	72 kDa type IV collagenase	0.27	0.597	0.719	0.98	0.999549	0.0441205	0.00264372	1.91351e-05	#N/A	#N/A	#N/A	#N/A	#N/A	0.000195947	1.35536	2.57778	4.71817
Q9UBV7;D6RJI5;H0Y9D6	6;4;1	Q9UBV7	B4GALT7	XGALT1	Beta-1,4-galactosyltransferase 7	0.053	0.658	0.718	2.209	0.999549	0.163771	0.064698	2.62583e-07	#N/A	#N/A	#N/A	#N/A	#N/A	0.000195947	0.785763	1.18911	6.58073
P11117;E9PQY3;E9PHY0;B7Z7D2;E9PP23;E9PKW9;E9PQW9;B7Z6U3	10;9;7;7;6;3;3;3	P11117	ACP2		Lysosomal acid phosphatase	0.316	0.436	0.718	1.388	0.999549	0.177278	0.00641083	8.92384e-07	#N/A	#N/A	#N/A	#N/A	#N/A	0.000195947	0.751344	2.19309	6.04945
O15061;A0A075B7B1;H0YL34;C9JIE4	44;39;24;17	O15061	SYNM	DMN KIAA0353 SYN	Synemin	0.004	0.684	0.714	0.821	0.999549	0.0386996	0.00636431	0.000412337	#N/A	#N/A	#N/A	#N/A	#N/A	0.000195947	1.41229	2.19625	3.38475
O75340;A0A024QZ42;H0Y9X3;E7EPW6;A0A087WZ38	8;5;2;1;1	O75340	PDCD6	ALG2	Programmed cell death protein 6	0.173	0.108	0.714	2.112	0.999549	0.91818	0.285328	0.000109457	PDCD6	#N/A	#N/A	#N/A	#N/A	0.000195947	0.0370723	0.544656	3.96076
Q7Z3D4;G5E9N8	5;2	Q7Z3D4	LYSMD3		LysM and putative peptidoglycan-binding domain-containing protein 3	0.207	0.43	0.713	1.201	0.999549	0.202803	0.0100316	1.11296e-05	#N/A	#N/A	#N/A	#N/A	#N/A	0.000195947	0.692926	1.99863	4.95352
Q8NFX7;F8VZZ2	5;2	Q8NFX7	STXBP6		Syntaxin-binding protein 6	-0.132	0.417	0.713	0.56	0.999549	0.234909	0.0129035	0.0150625	#N/A	#N/A	#N/A	#N/A	#N/A	0.000195947	0.629101	1.88929	1.8221
Q6NUQ1;C9J5S3;F8WC46;F8WDC5	6;2;1;1	Q6NUQ1	RINT1		RAD50-interacting protein 1	0.442	0.074	0.713	2.053	0.999549	0.948627	0.34077	0.000383506	#N/A	#N/A	#N/A	#N/A	#N/A	0.000195947	0.0229045	0.467538	3.41623
P16930;H0YLC7;H3BNP8	10;4;1	P16930	FAH		Fumarylacetoacetase	0.186	-0.244	0.713	1.028	0.999549	0.695916	0.118552	0.00439261	#N/A	FAH	#N/A	#N/A	#N/A	0.000195947	0.157443	0.926089	2.35728
A0A087WVP1;Q14517;D6RCE4;H0Y9H4;H0Y9C8;E9PQ73;Q8TDW7	54;54;12;2;1;1;1	Q14517	FAT1	CDHF7 FAT	Protocadherin Fat 1	0.111	0.566	0.711	1.049	0.999549	0.0751018	0.00523823	2.05259e-05	#N/A	#N/A	#N/A	#N/A	#N/A	0.000195947	1.12435	2.28082	4.6877
P10301	11	P10301	RRAS		Ras-related protein R-Ras	-0.031	0.367	0.71	1.396	0.999549	0.636243	0.242099	0.00255531	#N/A	#N/A	#N/A	#N/A	#N/A	0.000195947	0.196377	0.616007	2.59256
C9J0A4;P57723;C9JZY3;C9IZV9;C9J7A9;C9JSA6;C9J5V4;C9JTY5	6;6;4;3;3;3;3;3	P57723	PCBP4		Poly(rC)-binding protein 4	-0.49	0.16	0.71	0.58	0.999549	0.706673	0.0152986	0.0141274	#N/A	#N/A	#N/A	#N/A	#N/A	0.000195947	0.150781	1.81535	1.84994
P09110;C9JDE9;H7C131;H0Y4D4;B4DVF4;F2Z2Q6;F2Z3P7	17;15;13;9;3;1;1	P09110	ACAA1	ACAA PTHIO	3-ketoacyl-CoA thiolase, peroxisomal	-0.33	0.361	0.709	0.858	0.999549	0.340782	0.0184721	0.00102664	#N/A	#N/A	#N/A	ACAA1	unknown	0.000195947	0.467523	1.73348	2.98858
P11166	8	P11166	SLC2A1	GLUT1	Solute carrier family 2, facilitated glucose transporter member 1	0.306	0.743	0.707	1.556	0.999549	0.339804	0.317444	0.00276912	#N/A	#N/A	#N/A	#N/A	#N/A	0.000195947	0.468771	0.498333	2.55766
Q8NBJ5;M0QX72;M0QYH0	31;10;9	Q8NBJ5	COLGALT1	GLT25D1	Procollagen galactosyltransferase 1	0.18	0.342	0.706	0.895	0.999549	0.106738	0.000171167	8.64123e-07	#N/A	#N/A	COLGALT1	#N/A	#N/A	0.000195947	0.971681	3.76658	6.06342
Q4VXZ8;Q9NUI1;A0A0J9YWI0;G3V0I9;A0A0J9YXZ6;A0A0J9YY83	7;7;5;3;3;3	Q9NUI1	DECR2	PDCR SDR17C1	Peroxisomal 2,4-dienoyl-CoA reductase	-0.197	0.311	0.706	0.971	0.999549	0.444102	0.0260671	0.000528685	#N/A	#N/A	#N/A	#N/A	#N/A	0.000195947	0.352517	1.58391	3.2768
P19634	10	P19634	SLC9A1	APNH1 NHE1	Sodium/hydrogen exchanger 1	0.227	0.872	0.705	1.169	0.999549	0.0190191	0.0159573	3.16556e-05	#N/A	#N/A	#N/A	#N/A	#N/A	0.000195947	1.72081	1.79704	4.49955
P35052;H7C410;H7C024;H7BZE9;H7BZL4;C9J4Y6	16;15;10;6;6;5	P35052	GPC1		Glypican-1	0.231	0.635	0.705	0.634	0.999549	0.170332	0.0639623	0.0320344	#N/A	#N/A	#N/A	#N/A	#N/A	0.000195947	0.768704	1.19408	1.49438
F8VYK9;P24592	3;3	P24592	IGFBP6	IBP6	Insulin-like growth factor-binding protein 6	-0.029	0.594	0.705	0.516	0.999549	0.192474	0.0662454	0.0797074	#N/A	#N/A	#N/A	#N/A	#N/A	0.000195947	0.715628	1.17884	1.0985
Q9UBL6;H0YEH8;H3BP03	4;2;1	Q9UBL6	CPNE7		Copine-7	-0.098	0.372	0.705	1.649	0.999549	0.429484	0.06202	7.91346e-06	#N/A	#N/A	#N/A	#N/A	#N/A	0.000195947	0.367053	1.20747	5.10163
Q99523;A0A0J9YVX1;A0A0J9YVU2;A0A0J9YX61	13;2;2;2	Q99523	SORT1		Sortilin	-0.155	0.46	0.704	1.772	0.999549	0.564506	0.285916	0.0005641	#N/A	#N/A	#N/A	#N/A	#N/A	0.000195947	0.248332	0.543761	3.24864
P61009	6	P61009	SPCS3	SPC22	Signal peptidase complex subunit 3	0.204	0.374	0.703	1.775	0.999549	0.701456	0.37079	0.00192415	#N/A	#N/A	#N/A	#N/A	#N/A	0.000195947	0.153999	0.430872	2.71576
P13473	4	P13473	LAMP2		Lysosome-associated membrane glycoprotein 2	0.475	0.288	0.703	1.377	0.999549	0.70511	0.218652	0.00193356	#N/A	#N/A	#N/A	#N/A	#N/A	0.000195947	0.151743	0.660246	2.71364
P45954	12	P45954	ACADSB		Short/branched chain specific acyl-CoA dehydrogenase, mitochondrial	-0.126	-0.156	0.703	0.687	0.999549	0.843995	0.177965	0.0713256	#N/A	#N/A	#N/A	ACADSB	Matrix	0.000195947	0.0736602	0.749667	1.14675
Q03169	2	Q03169	TNFAIP2		Tumor necrosis factor alpha-induced protein 2	-0.003	0.81	0.702	0.206	0.999549	0.211398	0.228098	0.63986	#N/A	#N/A	#N/A	#N/A	#N/A	0.000195947	0.6749	0.641879	0.193915
Q8IVF2	91	Q8IVF2	AHNAK2	C14orf78 KIAA2019	Protein AHNAK2	0.008	0.632	0.701	0.622	0.999549	0.03995	0.00396802	0.0023836	#N/A	#N/A	#N/A	#N/A	#N/A	0.000195947	1.39848	2.40143	2.62277
A0A0U1RRL7	3	A0A0U1RRL7	MMP24OS	MMP24-AS1	Protein MMP24OS	-0.364	0.251	0.701	0.12	0.999549	0.745607	0.224162	0.791888	#N/A	#N/A	#N/A	#N/A	#N/A	0.000195947	0.12749	0.649438	0.101336
Q9UJY1;H0YG30	5;3	Q9UJY1	HSPB8	CRYAC E2IG1 HSP22	Heat shock protein beta-8	-0.256	0.627	0.699	0.698	0.999549	0.282983	0.169694	0.061405	#N/A	#N/A	#N/A	#N/A	#N/A	0.000195947	0.54824	0.770334	1.2118
P62834;A0A075B6Q0	13;9	P62834	RAP1A	KREV1	Ras-related protein Rap-1A	0.14	0.485	0.699	1.315	0.999549	0.533881	0.286105	0.00593811	#N/A	RAP1A	#N/A	#N/A	#N/A	0.000195947	0.272555	0.543474	2.22635
G5E9Z2;Q96KA5	2;2	Q96KA5	CLPTM1L	CRR9	Cleft lip and palate transmembrane protein 1-like protein	0.408	0.099	0.699	2.117	0.999549	0.904305	0.178247	9.25819e-06	#N/A	#N/A	#N/A	#N/A	#N/A	0.000195947	0.043685	0.748978	5.03347
Q969X5;F2Z2U2;F2Z3Q5;F2Z2P5;A0A1B0GTQ3	11;4;3;1;1	Q969X5	ERGIC1	ERGIC32 KIAA1181	Endoplasmic reticulum-Golgi intermediate compartment protein 1	0.254	0.265	0.698	2.247	0.999549	0.775293	0.326503	9.41633e-05	ERGIC1	#N/A	#N/A	#N/A	#N/A	0.000195947	0.110534	0.486113	4.02612
Q14376;Q5QPP1;Q5QPP3;Q5QPP4;Q5QPP9	9;6;5;5;3	Q14376	GALE		UDP-glucose 4-epimerase	0.11	0.118	0.697	0.896	0.999549	0.788049	0.0169875	0.000517261	#N/A	GALE	#N/A	#N/A	#N/A	0.000195947	0.103447	1.76987	3.28629
Q92820	11	Q92820	GGH		Gamma-glutamyl hydrolase	0.213	-0.284	0.696	0.725	0.999549	0.685943	0.190595	0.0608161	#N/A	GGH	#N/A	#N/A	#N/A	0.000195947	0.163712	0.719889	1.21598
X5D2R7;P28062;Q5JNW7;A0A140T998	8;8;7;7	P28062	PSMB8	LMP7 PSMB5i RING10 Y2	Proteasome subunit beta type-8	0.236	0.053	0.695	0.476	0.999549	0.938447	0.069942	0.103149	#N/A	PSMB8	#N/A	#N/A	#N/A	0.000195947	0.0275905	1.15526	0.986535
F5GXX5;P61803;F5H895;A0A0B4J239	2;2;1;1	P61803	DAD1		Dolichyl-diphosphooligosaccharide--protein glycosyltransferase subunit DAD1	0.156	0.384	0.694	1.894	0.999549	0.678121	0.35455	0.000763528	#N/A	#N/A	#N/A	#N/A	#N/A	0.000195947	0.168693	0.450322	3.11718
Q5VTI5;A0A1B0GUN5;Q9Y2H5	21;20;20	Q5VTI5	PLEKHA6		Pleckstrin homology domain-containing family A member 6	0.092	0.561	0.691	0.384	0.999549	0.121668	0.0171796	0.0926644	#N/A	#N/A	#N/A	#N/A	#N/A	0.000195947	0.914824	1.76499	1.03309
Q9NQE9	4	Q9NQE9	HINT3		Histidine triad nucleotide-binding protein 3	0.038	0.356	0.691	0.804	0.999549	0.266941	0.00793039	0.000482502	#N/A	#N/A	#N/A	HINT3	unknown	0.000195947	0.573585	2.10071	3.3165
J3QL71;Q96FV2;J3QQM9	2;2;1	Q96FV2	SCRN2		Secernin-2	-0.242	-0.079	0.69	0.862	0.999549	0.882657	0.0364625	0.00195561	SCRN2	#N/A	#N/A	#N/A	#N/A	0.000195947	0.0542083	1.43815	2.70872
Q13488;E9PNA6;H0YCE3;H0YEL3	18;11;6;2	Q13488	TCIRG1	ATP6N1C ATP6V0A3	V-type proton ATPase 116 kDa subunit a isoform 3	0.263	0.696	0.688	1.513	0.999549	0.170332	0.107674	7.14908e-05	#N/A	#N/A	#N/A	#N/A	#N/A	0.000195947	0.768704	0.967889	4.14575
A0A087WYV8;P35556;D6RJI3;E9PHW4;D6REJ2	41;41;25;9;1	P35556	FBN2		Fibrillin-2	0.213	0.464	0.684	0.94	0.999549	0.298761	0.0648198	0.00210738	#N/A	#N/A	#N/A	#N/A	#N/A	0.000195947	0.524676	1.18829	2.67626
Q0VF96	2	Q0VF96	CGNL1	JACOP KIAA1749	Cingulin-like protein 1	0.221	0.065	0.684	1.72	0.999549	0.957008	0.385651	0.00250673	#N/A	#N/A	#N/A	#N/A	#N/A	0.000195947	0.0190844	0.413806	2.60089
C9JIZ6;P07602;Q5BJH1;A0A0J9YXB8	23;23;12;8	P07602	PSAP	GLBA SAP1	Prosaposin	0.384	0.249	0.683	0.594	0.999549	0.489374	0.0132177	0.00821356	#N/A	#N/A	#N/A	#N/A	#N/A	0.000195947	0.310359	1.87885	2.08547
P78539	6	P78539	SRPX	ETX1	Sushi repeat-containing protein SRPX	0.412	-0.215	0.683	1.096	0.999549	0.852892	0.415194	0.0521172	#N/A	#N/A	#N/A	#N/A	#N/A	0.000195947	0.0691061	0.381749	1.28302
P15153;B1AH77;B1AH80;B1AH78	8;7;7;6	P15153	RAC2		Ras-related C3 botulinum toxin substrate 2	-0.321	1.093	0.681	1.275	0.999549	0.0749004	0.197213	0.00200727	#N/A	RAC2	#N/A	#N/A	#N/A	0.000195947	1.12552	0.705064	2.69739
E9PKU7;E9PNH1	32;7	E9PKU7	GANAB		Neutral alpha-glucosidase AB	-0.208	0.133	0.681	1.075	0.999549	0.917924	0.425596	0.0604208	#N/A	#N/A	#N/A	#N/A	#N/A	0.000195947	0.0371931	0.371002	1.21881
A0A087X1W8;A0A0A0MTJ8;X5DQS5;Q9BY67;A0A087X0T8;F5H8J9;F5H125;H0YG94	7;7;7;7;5;2;1;1	Q9BY67	CADM1	IGSF4 IGSF4A NECL2 SYNCAM TSLC1	Cell adhesion molecule 1	-0.269	0.818	0.68	1.214	0.999549	0.174868	0.201928	0.00313136	#N/A	#N/A	#N/A	#N/A	#N/A	0.000195947	0.75729	0.694803	2.50427
Q14728;D6RE79;D6RIZ4;D6RA47	3;2;1;1	Q14728	MFSD10	TETRAN	Major facilitator superfamily domain-containing protein 10	0.794	0.939	0.679	2.405	0.999549	0.293931	0.426281	0.000235084	#N/A	#N/A	#N/A	#N/A	#N/A	0.000195947	0.531755	0.370304	3.62878
Q9UNW1	10	Q9UNW1	MINPP1	MIPP	Multiple inositol polyphosphate phosphatase 1	0.337	0.61	0.679	0.861	0.999549	0.0809673	0.0153512	0.000502295	#N/A	#N/A	MINPP1	#N/A	#N/A	0.000195947	1.09169	1.81386	3.29904
P17302	8	P17302	GJA1	GJAL	Gap junction alpha-1 protein	0.195	0.589	0.679	1.154	0.999549	0.266941	0.137648	0.00171756	#N/A	#N/A	#N/A	#N/A	#N/A	0.000195947	0.573585	0.861229	2.76509
Q9NZ08;H0Y9X5;D6RAL9	23;5;3	Q9NZ08	ERAP1	APPILS ARTS1 KIAA0525	Endoplasmic reticulum aminopeptidase 1	0.417	0.231	0.678	1.281	0.999549	0.642403	0.0577509	8.5554e-05	#N/A	#N/A	#N/A	#N/A	#N/A	0.000195947	0.192192	1.23844	4.06776
Q96N66	7	Q96N66	MBOAT7	BB1 LENG4 OACT7	Lysophospholipid acyltransferase 7	0.205	0.684	0.677	1.778	0.999549	0.407932	0.374896	0.00147777	#N/A	#N/A	#N/A	#N/A	#N/A	0.000195947	0.389412	0.426089	2.83039
J3KMY5;G3V3E8;E7EMS2;G3V3D1;P61916;H0YIZ1;G3V2V8	12;12;12;12;12;10;9	P61916	NPC2	HE1	NPC intracellular cholesterol transporter 2	-0.064	0.063	0.676	0.085	0.999549	0.90283	0.0237488	0.741845	#N/A	#N/A	#N/A	#N/A	#N/A	0.000195947	0.0443938	1.62436	0.129687
P30038;Q5TF55	16;3	P30038	ALDH4A1	ALDH4 P5CDH	Delta-1-pyrroline-5-carboxylate dehydrogenase, mitochondrial	-0.047	0.473	0.675	0.686	0.999549	0.089078	0.0027456	0.000490958	#N/A	#N/A	#N/A	ALDH4A1	Matrix	0.000195947	1.05023	2.56136	3.30896
F5H5R8;P18440	3;3	P18440	NAT1	AAC1	Arylamine N-acetyltransferase 1	-0.109	0.435	0.675	1.184	0.999549	0.221525	0.0199297	2.51121e-05	#N/A	NAT1	#N/A	#N/A	#N/A	0.000195947	0.654577	1.7005	4.60012
Q76M96;H7C5K4;C9J8I6	29;13;1	Q76M96	CCDC80	DRO1 URB	Coiled-coil domain-containing protein 80	-0.087	-0.012	0.675	0.381	0.999549	0.986154	0.0954548	0.210624	#N/A	#N/A	#N/A	#N/A	#N/A	0.000195947	0.00605511	1.0202	0.676493
O43772;C9JPE1	5;4	O43772	SLC25A20	CAC CACT	Mitochondrial carnitine/acylcarnitine carrier protein	0.235	0.293	0.674	1.664	0.999549	0.699981	0.248326	0.000393845	#N/A	#N/A	#N/A	SLC25A20	MIM	0.000195947	0.154914	0.604978	3.40467
Q9UP95;I3L4N6;J3QSF2;Q9H2X9;A0A1B0GVB1;I3L1N8	26;22;2;2;1;1	Q9UP95	SLC12A4	KCC1	Solute carrier family 12 member 4	0.22	0.578	0.671	1.725	0.999549	0.369608	0.227711	0.000180579	#N/A	#N/A	#N/A	#N/A	#N/A	0.000195947	0.432259	0.642616	3.74333
Q02809;Q5JXB7;Q5JXB8	34;10;8	Q02809	PLOD1	LLH PLOD	Procollagen-lysine,2-oxoglutarate 5-dioxygenase 1	0.29	0.233	0.671	0.998	0.999549	0.475578	0.0074843	3.26024e-05	#N/A	#N/A	#N/A	#N/A	#N/A	0.000195947	0.322778	2.12585	4.48675
P09525;Q6P452;B4E1S2	24;22;6	P09525	ANXA4	ANX4	Annexin A4	0.068	-0.058	0.67	1.066	0.999549	0.955951	0.321281	0.0241018	#N/A	#N/A	#N/A	#N/A	#N/A	0.000195947	0.0195643	0.493115	1.61795
P62140;E7ETD8;C9JP48;C9J9S3	17;9;5;4	P62140	PPP1CB		Serine/threonine-protein phosphatase PP1-beta catalytic subunit	0.095	-0.209	0.67	0.987	0.999549	0.783827	0.226123	0.015341	PPP1CB	#N/A	#N/A	#N/A	#N/A	0.000195947	0.10578	0.645656	1.81415
E9PF16;Q96CM8;D6RF87	8;8;2	Q96CM8	ACSF2		Acyl-CoA synthetase family member 2, mitochondrial	-0.139	0.498	0.669	0.858	0.999549	0.0523096	0.00134863	1.57442e-05	#N/A	#N/A	#N/A	ACSF2	Matrix	0.000195947	1.28142	2.87011	4.80288
F8VU90;Q9NYL4;E9PAR0;H0YHM7	6;6;2;1	Q9NYL4	FKBP11	FKBP19	Peptidyl-prolyl cis-trans isomerase FKBP11	0.079	1.17	0.668	1.477	0.999549	0.0691267	0.234505	0.000853676	#N/A	#N/A	#N/A	#N/A	#N/A	0.000195947	1.16035	0.629848	3.06871
O00468;A0A087X208;H0Y5U1	42;40;6	O00468	AGRN	AGRIN	Agrin	0.026	0.477	0.668	0.57	0.999549	0.0691267	0.00164801	0.00138155	#N/A	#N/A	#N/A	#N/A	#N/A	0.000195947	1.16035	2.78304	2.85963
A0A0A6YYA0;Q9Y3B3;G3V2Y2	7;7;1	Q9Y3B3	TMED7		Transmembrane emp24 domain-containing protein 7	0.154	0.307	0.668	2.299	0.999549	0.785138	0.453064	0.000517261	#N/A	#N/A	#N/A	#N/A	#N/A	0.000195947	0.105054	0.343841	3.28629
Q9H3P7	21	Q9H3P7	ACBD3	GCP60 GOCAP1 GOLPH1	Golgi resident protein GCP60	0.019	-0.031	0.668	0.918	0.999549	0.974114	0.251885	0.0285236	#N/A	#N/A	#N/A	#N/A	#N/A	0.000195947	0.01139	0.598797	1.5448
A0A0G2JLV0;A0A087WYD6;X5CMH5;Q03519;A0A140T9S0;E7ENX8	9;9;9;9;7;7	Q03519	TAP2	ABCB3 PSF2 RING11 Y1	Antigen peptide transporter 2	0.079	1.02	0.666	1.127	0.999549	0.109458	0.236192	0.00705192	#N/A	#N/A	#N/A	#N/A	#N/A	0.000195947	0.960754	0.626735	2.15169
J3QRJ3;E9PIM6;E9PNQ8;P04216	4;4;4;4	P04216	THY1		Thy-1 membrane glycoprotein	0.412	0.695	0.665	1.332	0.999549	0.250644	0.213344	0.00151479	#N/A	THY1	#N/A	#N/A	#N/A	0.000195947	0.600943	0.67092	2.81965
Q9UIQ6	12	Q9UIQ6	LNPEP	OTASE	Leucyl-cystinyl aminopeptidase	0.134	0.669	0.664	1.598	0.999549	0.109458	0.0508927	3.29179e-06	#N/A	#N/A	#N/A	#N/A	#N/A	0.000195947	0.960754	1.29334	5.48257
Q5NDL2;F5H225;C9JQM7;C9J4G5	11;8;5;4	Q5NDL2	EOGT	AER61 C3orf64 EOGT1	EGF domain-specific O-linked N-acetylglucosamine transferase	0.001	0.331	0.664	0.866	0.999903	0.258818	0.00540136	9.24298e-05	#N/A	#N/A	EOGT	#N/A	#N/A	4.21525e-05	0.587006	2.2675	4.03419
E7EVZ5;Q8NBM8	3;3	Q8NBM8	PCYOX1L		Prenylcysteine oxidase-like	0.084	0.867	0.662	1.458	0.999549	0.0438138	0.0567471	1.36415e-05	#N/A	#N/A	#N/A	#N/A	#N/A	0.000195947	1.35839	1.24606	4.86514
P18031;B4DSN5	23;15	P18031	PTPN1	PTP1B	Tyrosine-protein phosphatase non-receptor type 1	-0.065	0.328	0.661	1.072	0.999549	0.408826	0.036561	0.000174644	#N/A	#N/A	#N/A	#N/A	#N/A	0.000195947	0.388461	1.43698	3.75785
F6VZ39;Q9H0Z9;Q9BX46;H0YA61;A6NG75;H0Y8S7;E9PSF1	8;8;7;5;4;4;3	Q9H0Z9	RBM38	RNPC1 SEB4	RNA-binding protein 38	-0.097	0.285	0.661	0.346	0.999549	0.399516	0.0132177	0.0983884	RBM38	RBM38	#N/A	#N/A	#N/A	0.000195947	0.398466	1.87885	1.00706
E9PNL8;Q13574;H0YDN6	6;6;1	Q13574	DGKZ	DAGK6	Diacylglycerol kinase zeta	-0.192	0.246	0.661	0.689	0.999549	0.647358	0.091966	0.0223503	DGKZ	#N/A	#N/A	#N/A	#N/A	0.000195947	0.188855	1.03637	1.65072
Q14D04	4	Q14D04	VEPH1	KIAA1692 VEPH	Ventricular zone-expressed PH domain-containing protein homolog 1	-0.288	0.244	0.661	0.81	0.999549	0.687538	0.141418	0.0173984	#N/A	#N/A	#N/A	#N/A	#N/A	0.000195947	0.162703	0.849494	1.75949
J3KRJ9;Q9P299;J3QLS7	2;2;1	Q9P299	COPZ2		Coatomer subunit zeta-2	0.206	0.102	0.661	1.311	0.999549	0.829821	0.025791	8.91893e-06	#N/A	#N/A	#N/A	#N/A	#N/A	0.000195947	0.0810155	1.58853	5.04969
Q5T3F8;H3BLW6;H0YCP6;E9PNG1	7;6;5;1	Q5T3F8	TMEM63B	C6orf110	CSC1-like protein 2	0.186	0.996	0.66	1.56	0.999549	0.026958	0.0761641	1.12936e-05	#N/A	#N/A	#N/A	#N/A	#N/A	0.000195947	1.56931	1.11825	4.94717
E9PCD7;Q9Y2E5;H0YA68	10;10;9	Q9Y2E5	MAN2B2	KIAA0935	Epididymis-specific alpha-mannosidase	0.285	0.159	0.659	0.885	0.999549	0.663905	0.0104087	0.000159313	#N/A	#N/A	#N/A	#N/A	#N/A	0.000195947	0.177894	1.9826	3.79775
P84157	10	P84157	MXRA7	TMAP1	Matrix-remodeling-associated protein 7	-0.099	1.06	0.657	1.103	0.999549	0.0401393	0.128143	0.00159795	#N/A	#N/A	#N/A	#N/A	#N/A	0.000195947	1.39643	0.892306	2.79644
Q8NHP8	11	Q8NHP8	PLBD2		Putative phospholipase B-like 2	0.185	0.487	0.657	0.739	0.999549	0.201345	0.0370035	0.0044968	#N/A	#N/A	#N/A	#N/A	#N/A	0.000195947	0.69606	1.43176	2.3471
P30447;P05534;A0A1W2PQD0	14;14;7	P05534	HLA-A	HLAA	HLA class I histocompatibility antigen, A-24 alpha chain	0.414	0.704	0.655	0.932	0.999549	0.148439	0.109162	0.00411043	#N/A	#N/A	#N/A	#N/A	#N/A	0.000195947	0.828452	0.96193	2.38611
A6NC48;Q10588;H0Y984;H0Y8G4;H0Y9Q9	7;7;5;4;3	Q10588	BST1		ADP-ribosyl cyclase/cyclic ADP-ribose hydrolase 2	-0.063	0.495	0.654	1.159	0.999549	0.182904	0.031651	5.02721e-05	#N/A	#N/A	#N/A	#N/A	#N/A	0.000195947	0.737778	1.49961	4.29867
E7ET49;Q8NCG7	9;9	Q8NCG7	DAGLB		Sn1-specific diacylglycerol lipase beta	-0.189	0.58	0.653	1.216	0.999549	0.122194	0.030943	2.78156e-05	#N/A	#N/A	#N/A	#N/A	#N/A	0.000195947	0.912949	1.50944	4.55571
Q96JY6;A0A087WVI1;C9JS55;C9JSR2;C9K0F0;B3KPU0;C9J760;C9J0X3;E5RGS7;A0A087WXJ0;H0YBP7;F8WFB8;A0A087WUQ1;H7C1D1	8;7;6;5;4;3;3;3;2;2;2;1;1;1	Q96JY6	PDLIM2		PDZ and LIM domain protein 2	-0.223	0.261	0.653	0.474	0.999549	0.545352	0.0410539	0.0582802	#N/A	#N/A	#N/A	#N/A	#N/A	0.000195947	0.263323	1.38665	1.23448
Q8TBC5;A0A0C4DG78	6;5	Q8TBC5	ZSCAN18	ZNF447	Zinc finger and SCAN domain-containing protein 18	-0.298	0.087	0.652	0.476	0.999549	0.879786	0.0699174	0.0833414	#N/A	#N/A	#N/A	#N/A	#N/A	0.000195947	0.0556229	1.15541	1.07914
P49754;C9JU58;C9J3F8;H7BXH3;C9J2U9;C9JZ11;H7C0K2;H7BZX6	9;4;4;4;2;2;1;1	P49754	VPS41		Vacuolar protein sorting-associated protein 41 homolog	-0.034	-0.35	0.652	1.174	0.999549	0.663905	0.31199	0.0105976	#N/A	VPS41	#N/A	#N/A	#N/A	0.000195947	0.177894	0.505859	1.97479
E9PKG1;Q99873;E9PIX6;E9PNR9;E9PQ98;H0YDE4;E9PMW9;Q9NR22;E9PMZ2	18;18;12;11;11;11;4;4;2	Q99873	PRMT1	HMT2 HRMT1L2 IR1B4	Protein arginine N-methyltransferase 1	0.382	-0.315	0.65	1.59	0.999549	0.775276	0.457238	0.00811324	PRMT1	PRMT1	#N/A	#N/A	#N/A	0.000195947	0.110544	0.339858	2.09081
Q3SXM5;H3BQI7;H3BT52	6;2;2	Q3SXM5	HSDL1	SDR12C3	Inactive hydroxysteroid dehydrogenase-like protein 1	0.306	0.336	0.647	1.697	0.999549	0.702492	0.358823	0.00116945	#N/A	#N/A	#N/A	HSDL1	unknown	0.000195947	0.153358	0.44512	2.93202
A0A2U3TZH4;A0A087WYF8;Q53GG5	3;3;3	Q53GG5	PDLIM3	ALP	PDZ and LIM domain protein 3	-0.2	-0.008	0.647	0.849	0.999549	0.986287	0.0193615	0.000531024	#N/A	#N/A	#N/A	#N/A	#N/A	0.000195947	0.00599662	1.71306	3.27489
P00167;J3KNC7	5;1	P00167	CYB5A	CYB5	Cytochrome b5	0.339	0.348	0.646	1.297	0.999549	0.641992	0.275171	0.00332927	#N/A	#N/A	CYB5A	#N/A	#N/A	0.000195947	0.19247	0.560397	2.47765
Q96DB5;H0YB03;E5RH53;H0YB83;H0YC67;H0YC27;H0YBD9;E5RGC8;H0YAP5	13;10;9;8;7;5;5;1;1	Q96DB5	RMDN1	FAM82B	Regulator of microtubule dynamics protein 1	0.204	0.127	0.645	0.462	0.999549	0.741626	0.0135976	0.0271883	#N/A	#N/A	#N/A	RMDN1	MOM	0.000195947	0.129815	1.86654	1.56562
Q9H2U2;D6RGV9;H0Y9D8;D6R967;D6RGI1;H0YAK2	11;8;8;6;3;2	Q9H2U2	PPA2		Inorganic pyrophosphatase 2, mitochondrial	0.228	0.057	0.645	0.579	0.999549	0.930948	0.0795804	0.0402807	#N/A	#N/A	#N/A	PPA2	Matrix	0.000195947	0.0310747	1.09919	1.3949
P21589;H0Y7R7;Q96B60;H0Y3X5	29;13;11;3	P21589	NT5E	NT5 NTE	5'-nucleotidase	0.24	0.65	0.644	1.181	0.999549	0.266941	0.214516	0.00309943	#N/A	#N/A	#N/A	#N/A	#N/A	0.000195947	0.573585	0.66854	2.50872
Q96AQ6;Q5T173;F2Z2Z8	24;4;3	Q96AQ6	PBXIP1	HPIP	Pre-B-cell leukemia transcription factor-interacting protein 1	-0.122	0.588	0.643	1.215	0.999549	0.148563	0.0519642	6.65911e-05	#N/A	PBXIP1	#N/A	#N/A	#N/A	0.000195947	0.828089	1.2843	4.17658
Q96DG6	7	Q96DG6	CMBL		Carboxymethylenebutenolidase homolog	0.34	-0.098	0.643	1.159	0.999549	0.88304	0.135549	0.000976912	#N/A	CMBL	#N/A	#N/A	#N/A	0.000195947	0.0540194	0.867903	3.01014
Q8IV03	2	Q8IV03	LURAP1L	C9orf150	Leucine rich adaptor protein 1-like	-0.057	0.837	0.642	0.521	0.999549	0.204202	0.295471	0.218149	#N/A	#N/A	#N/A	#N/A	#N/A	0.000195947	0.68994	0.529486	0.661247
F5GYF8;H0YJY2;Q9P2F8	26;3;1	F5GYF8	SIPA1L1		Signal-induced proliferation-associated 1-like protein 1	-0.329	0.617	0.642	0.598	0.999549	0.115796	0.0422916	0.0174758	#N/A	#N/A	#N/A	#N/A	#N/A	0.000195947	0.936308	1.37375	1.75756
Q13232;H3BPD9;H3BMQ7;H3BPR2	5;2;2;2	Q13232	NME3		Nucleoside diphosphate kinase 3	0.002	0.466	0.642	1.404	0.999549	0.293479	0.0838585	3.85554e-05	#N/A	#N/A	#N/A	NME3	MOM	0.000195947	0.532424	1.07645	4.41391
Q6ZS30;H7BZA0	4;1	Q6ZS30	NBEAL1	ALS2CR16 ALS2CR17	Neurobeachin-like protein 1	0.09	0.224	0.642	1.107	0.999549	0.705206	0.137648	0.00151479	#N/A	#N/A	#N/A	#N/A	#N/A	0.000195947	0.151684	0.861229	2.81965
Q8N4Q1	4	Q8N4Q1	CHCHD4	MIA40	Mitochondrial intermembrane space import and assembly protein 40	-0.544	-0.132	0.642	0.467	0.999549	0.920319	0.473757	0.432373	#N/A	#N/A	#N/A	CHCHD4	IMS	0.000195947	0.0360618	0.324445	0.364142
O15231	37	O15231	ZNF185		Zinc finger protein 185	-0.087	0.664	0.64	0.102	0.999549	0.0783635	0.0349112	0.685865	#N/A	#N/A	#N/A	#N/A	#N/A	0.000195947	1.10589	1.45704	0.163761
Q15389;E7ERK4;B4DTQ9	4;3;3	Q15389	ANGPT1	KIAA0003	Angiopoietin-1	-0.072	0.461	0.64	0.698	0.999549	0.302502	0.0879855	0.0164923	#N/A	#N/A	#N/A	#N/A	#N/A	0.000195947	0.519272	1.05559	1.78272
E9PK54	21	E9PK54	HSPA8		Heat shock cognate 71 kDa protein (Fragment)	0.802	0.315	0.64	1.338	0.999549	0.758243	0.435052	0.0166449	#N/A	HSPA8	#N/A	#N/A	#N/A	0.000195947	0.120191	0.361459	1.77872
Q92828	5	Q92828	CORO2A	IR10 WDR2	Coronin-2A	0.2	0.314	0.639	1.038	0.999549	0.426906	0.0401972	0.00020937	#N/A	#N/A	#N/A	#N/A	#N/A	0.000195947	0.369667	1.3958	3.67909
Q68D91	8	Q68D91	MBLAC2		Metallo-beta-lactamase domain-containing protein 2	0.071	0.247	0.639	0.993	0.999549	0.54573	0.0346145	0.000250714	#N/A	#N/A	#N/A	#N/A	#N/A	0.000195947	0.263022	1.46074	3.60082
P26885;F5H0N4	5;3	P26885	FKBP2	FKBP13	Peptidyl-prolyl cis-trans isomerase FKBP2	0.054	0.237	0.638	0.513	0.999549	0.517505	0.0194313	0.0196006	#N/A	#N/A	#N/A	#N/A	#N/A	0.000195947	0.286085	1.7115	1.70773
Q15293;E9PP27	23;4	Q15293	RCN1	RCN	Reticulocalbin-1	0.178	0.193	0.638	0.59	0.999549	0.587576	0.0135976	0.0057147	#N/A	#N/A	RCN1	#N/A	#N/A	0.000195947	0.230936	1.86654	2.24301
A0A087WXU0;Q9NWS8;Q5SZ82;A0A2R8Y4J4;A0A2R8Y4P5;A0A2R8YFC3	3;3;2;2;1;1	Q9NWS8	RMND1	C6orf96	Required for meiotic nuclear division protein 1 homolog	0.308	0.407	0.636	1.744	0.999549	0.49787	0.199955	5.07408e-05	#N/A	#N/A	#N/A	RMND1	MIM	0.000195947	0.302884	0.699067	4.29464
P68032	32	P68032	ACTC1	ACTC	Actin, alpha cardiac muscle 1	0.167	-0.442	0.636	1.037	0.999549	0.57621	0.339498	0.0245353	#N/A	ACTC1	#N/A	#N/A	#N/A	0.000195947	0.239419	0.469163	1.61021
Q96HE7;G3V3E6;G3V5B3;G3V503;G3V2H0	21;12;7;6;2	Q96HE7	ERO1A	ERO1L	ERO1-like protein alpha	0.26	0.304	0.635	1.207	0.999549	0.297266	0.00703215	1.28704e-06	#N/A	#N/A	ERO1A	#N/A	#N/A	0.000195947	0.526855	2.15291	5.89041
Q00978;H0YNP4;H0YMB6;H0YMB0;H7BXP4	7;5;4;4;2	Q00978	IRF9	ISGF3G	Interferon regulatory factor 9	0.204	0.227	0.635	-0.056	0.999549	0.667007	0.100929	0.864366	#N/A	IRF9	#N/A	#N/A	#N/A	0.000195947	0.17587	0.995982	0.0633023
Q9UQ03	19	Q9UQ03	CORO2B	KIAA0925	Coronin-2B	-0.088	0.1	0.635	0.808	0.999549	0.834639	0.0349112	0.0015909	#N/A	#N/A	#N/A	#N/A	#N/A	0.000195947	0.0785011	1.45704	2.79836
A0A0C4DGC6;A0A2R8Y3M9;Q9BZM1	1;1;1	Q9BZM1	PLA2G12A	PLA2G12	Group XIIA secretory phospholipase A2	-0.43	0.408	0.632	0.075	0.999549	0.45684	0.167497	0.841278	#N/A	#N/A	#N/A	#N/A	#N/A	0.000195947	0.340236	0.775994	0.0750606
P12931	11	P12931	SRC	SRC1	Proto-oncogene tyrosine-protein kinase Src	0.03	0.04	0.632	0.94	0.999549	0.95118	0.0996198	0.002478	SRC	SRC	#N/A	#N/A	#N/A	0.000195947	0.0217372	1.00165	2.6059
Q9H425;E5RI90;E5RFY9	16;10;3	Q9H425	C1orf198		Uncharacterized protein C1orf198	-0.341	0.012	0.632	0.569	0.999549	0.983147	0.0527983	0.0263251	#N/A	#N/A	#N/A	#N/A	#N/A	0.000195947	0.00738172	1.27738	1.57963
F5H7F6;F5H6X2;P10620	4;4;4	P10620	MGST1	GST12 MGST	Microsomal glutathione S-transferase 1	0.288	0.546	0.631	1.617	0.999549	0.55729	0.431391	0.00429486	#N/A	#N/A	#N/A	MGST1	Membrane	0.000195947	0.253919	0.365129	2.36705
O14745;J3QRP6	7;4	O14745	SLC9A3R1	NHERF NHERF1	Na(+)/H(+) exchange regulatory cofactor NHE-RF1	-0.157	0.167	0.629	0.669	0.999549	0.778005	0.132501	0.0332261	#N/A	#N/A	#N/A	#N/A	#N/A	0.000195947	0.109018	0.87778	1.47852
Q96PE7;F5GZ54;H7BZS7	4;2;2	Q96PE7	MCEE		Methylmalonyl-CoA epimerase, mitochondrial	0.119	0.513	0.627	0.907	0.999549	0.291204	0.131375	0.00516261	#N/A	#N/A	#N/A	MCEE	Matrix	0.000195947	0.535802	0.881488	2.28713
Q5RGS4;Q9HB21	4;3	Q5RGS4	PLEKHA1		Pleckstrin homology domain-containing family A member 1	-0.583	0.314	0.627	0.287	0.999549	0.718111	0.366331	0.551987	PLEKHA1	#N/A	#N/A	#N/A	#N/A	0.000195947	0.143808	0.436127	0.258071
O95302;Q75LS8;C9J4P8	24;6;5	O95302	FKBP9	FKBP60 FKBP63	Peptidyl-prolyl cis-trans isomerase FKBP9	0.039	0.204	0.627	0.744	0.999549	0.381519	0.00101732	2.7907e-05	#N/A	#N/A	#N/A	#N/A	#N/A	0.000195947	0.418484	2.99254	4.55429
A0A0G2JNZ5;A0A0G2JNZ0;A0A0G2JLB3;P04062	9;9;9;9	P04062	GBA	GC GLUC	Glucosylceramidase	0.274	0.188	0.627	1.342	0.999549	0.730428	0.108522	0.000100786	#N/A	#N/A	#N/A	#N/A	#N/A	0.000195947	0.136422	0.964484	3.9966
Q10472;K7EJV8	11;1	Q10472	GALNT1		Polypeptide N-acetylgalactosaminyltransferase 1	0.346	0.788	0.626	1.979	0.999549	0.348683	0.42593	0.000693756	#N/A	#N/A	#N/A	#N/A	#N/A	0.000195947	0.45757	0.370662	3.15879
M0R0M7;Q15833;M0R118;M0QZ54;A0A087WUN8;M0R0D4;M0R1A1	6;6;3;2;2;1;1	Q15833	STXBP2	UNC18B	Syntaxin-binding protein 2	-0.002	0.102	0.626	1.124	0.999549	0.858943	0.0844525	0.000339818	#N/A	STXBP2	#N/A	#N/A	#N/A	0.000195947	0.0660355	1.07339	3.46875
P13674	35	P13674	P4HA1	P4HA	Prolyl 4-hydroxylase subunit alpha-1	0.07	0.215	0.625	0.635	0.999549	0.450501	0.00485293	0.000930195	#N/A	#N/A	P4HA1	#N/A	#N/A	0.000195947	0.346304	2.314	3.03143
P28288	16	P28288	ABCD3	PMP70 PXMP1	ATP-binding cassette sub-family D member 3	0.43	0.292	0.624	2.197	0.999549	0.800845	0.493723	0.00082678	#N/A	#N/A	#N/A	ABCD3	Membrane	0.000195947	0.0964514	0.306517	3.08261
E7ENL6	160	E7ENL6	COL6A3		Collagen alpha-3(VI) chain	-0.116	0.822	0.623	0.627	0.999549	0.407932	0.513725	0.309722	#N/A	#N/A	COL6A3	#N/A	#N/A	0.000195947	0.389412	0.28927	0.509027
P35749	37	P35749	MYH11	KIAA0866	Myosin-11	-0.396	0.792	0.623	0.898	0.999549	0.110535	0.140994	0.00618907	#N/A	MYH11	#N/A	#N/A	#N/A	0.000195947	0.956498	0.850799	2.20837
R4GN18	2	R4GN18	CD46		Membrane cofactor protein (Fragment)	0.055	0.66	0.623	1.51	0.999549	0.214886	0.1875	0.000150854	#N/A	#N/A	#N/A	#N/A	#N/A	0.000195947	0.667792	0.726998	3.82144
Q9Y646;E5RH35;E5RJZ7;E5RJP8;E5RJA8	4;3;3;3;3	Q9Y646	CPQ	LCH1 PGCP	Carboxypeptidase Q	0.144	0.532	0.623	0.919	0.999549	0.22111	0.0923257	0.00224027	#N/A	#N/A	#N/A	#N/A	#N/A	0.000195947	0.655391	1.03468	2.6497
C9JTT8;Q68DU7;H7C1N3;O15155	1;1;1;1	O15155	BET1		BET1 homolog	-0.006	0.452	0.623	1.061	0.999549	0.294035	0.0847181	0.000551649	#N/A	#N/A	#N/A	#N/A	#N/A	0.000195947	0.5316	1.07202	3.25834
P11802;F8VYH9;F8VTV8;F8VWX7;F8W1L8;Q96BE9;F8VXD2;F8VZZ0;F8VZ51;F8VYY1;F8VZ13	9;8;8;8;5;4;4;4;4;3;1	P11802	CDK4		Cyclin-dependent kinase 4	0.08	-0.163	0.623	0.691	0.999549	0.821637	0.208372	0.0550447	CDK4	CDK4	#N/A	#N/A	#N/A	0.000195947	0.0853199	0.68116	1.25928
Q29718	11	Q29718	HLA-B	HLAB	HLA class I histocompatibility antigen, B-82 alpha chain	0.214	0.804	0.622	0.749	0.999549	0.0751018	0.0986199	0.0105166	#N/A	#N/A	#N/A	#N/A	#N/A	0.000195947	1.12435	1.00604	1.97813
Q96K49;H7C1G1;H7C0B3	4;2;2	Q96K49	TMEM87B		Transmembrane protein 87B	0.576	0.407	0.622	2.043	0.999549	0.692657	0.469237	0.00097406	#N/A	#N/A	#N/A	#N/A	#N/A	0.000195947	0.159482	0.328608	3.01141
P08567	1	P08567	PLEK	P47	Pleckstrin	-0.671	0.476	0.621	0.65	0.999549	0.313543	0.120105	0.0315205	#N/A	PLEK	#N/A	#N/A	#N/A	0.000195947	0.503703	0.92044	1.50141
Q9H0J9	4	Q9H0J9	PARP12	ZC3HDC1	Poly [ADP-ribose] polymerase 12	-0.269	-0.137	0.621	0.76	0.999549	0.883455	0.347315	0.0905055	#N/A	#N/A	#N/A	#N/A	#N/A	0.000195947	0.0538155	0.459277	1.04333
G3V4U0;G3XA98;Q9UBX5	5;5;5	Q9UBX5	FBLN5	DANCE	Fibulin-5	-0.042	-0.009	0.62	0.907	0.999549	0.987266	0.0912634	0.00234567	#N/A	#N/A	#N/A	#N/A	#N/A	0.000195947	0.00556561	1.0397	2.62973
Q8NEZ5;H3BTH6;H3BTR7;H3BVA4;H3BUC1;H3BRE0	7;4;2;2;2;1	Q8NEZ5	FBXO22	FBX22	F-box only protein 22	0.303	0.086	0.618	0.692	0.999549	0.859829	0.0401972	0.00511155	#N/A	#N/A	#N/A	#N/A	#N/A	0.000195947	0.065588	1.3958	2.29145
Q16706	14	Q16706	MAN2A1	MANA2	Alpha-mannosidase 2	0.12	0.583	0.617	2.013	0.999549	0.35674	0.271437	2.88394e-05	#N/A	#N/A	#N/A	#N/A	#N/A	0.000195947	0.447648	0.56633	4.54001
A0A0J9YXF2;J3QT77;A0A0J9YYG4;Q15165;G3XAK4;A0A2Q2SAK4;A0A0J9YXM1;A0A0J9YXU7	6;5;5;5;3;1;1;1	A0A0J9YXF2	PON2		Paraoxonase 2, isoform CRA_a	-0.042	0.364	0.617	1.115	0.999549	0.421836	0.0955072	0.000416689	#N/A	#N/A	#N/A	#N/A	#N/A	0.000195947	0.374856	1.01996	3.38019
F5GYQ1;P61421;R4GN72;J3QL14;H3BQB4;H3BSG7;H3BQJ1	11;11;9;8;2;2;2	P61421	ATP6V0D1	ATP6D VPATPD	V-type proton ATPase subunit d 1	0.432	0.569	0.616	1.856	0.999549	0.416404	0.332442	0.000210289	#N/A	#N/A	#N/A	#N/A	#N/A	0.000195947	0.380485	0.478284	3.67718
Q9HCU0	16	Q9HCU0	CD248	CD164L1 TEM1	Endosialin	0.14	0.662	0.615	-0.098	0.999549	0.285043	0.273243	0.821853	#N/A	#N/A	#N/A	#N/A	#N/A	0.000195947	0.54509	0.563451	0.0852058
Q6PCB7;M0QZC9	9;3	Q6PCB7	SLC27A1	ACSVL5 FATP1	Long-chain fatty acid transport protein 1	0.189	0.51	0.615	1.308	0.999549	0.211398	0.0752125	3.95075e-05	#N/A	#N/A	#N/A	#N/A	#N/A	0.000195947	0.6749	1.12371	4.40332
P35270;REV__Q16649	8;1	P35270	SPR		Sepiapterin reductase	0.017	0.382	0.615	0.739	0.999549	0.172127	0.00677253	0.000292367	#N/A	SPR	#N/A	SPR	unknown	0.000195947	0.76415	2.16925	3.53407
E9PS62;Q9BZ67;E9PRP1;Q9BZ68	6;6;2;2	Q9BZ67	FRMD8		FERM domain-containing protein 8	0.077	0.44	0.614	0.63	0.999549	0.0749004	0.00205703	0.00033083	#N/A	#N/A	#N/A	#N/A	#N/A	0.000195947	1.12552	2.68676	3.4804
Q9NQC3;F8W914;H7C106;A0A0U1RQR6	15;7;5;4	Q9NQC3	RTN4	KIAA0886 NOGO	Reticulon-4	0.34	0.315	0.612	1.436	0.999549	0.745028	0.427338	0.00740874	#N/A	#N/A	RTN4	#N/A	#N/A	0.000195947	0.127827	0.369228	2.13026
P05161;A0A096LNZ9;A0A096LPJ4	5;4;4	P05161	ISG15	G1P2 UCRP	Ubiquitin-like protein ISG15	-0.106	0.29	0.612	0.958	0.999549	0.570093	0.118162	0.00231006	#N/A	ISG15	#N/A	#N/A	#N/A	0.000195947	0.244055	0.927522	2.63638
Q9H553;A0A0A0MTE0	13;5	Q9H553	ALG2		Alpha-1,3/1,6-mannosyltransferase ALG2	0.092	0.41	0.611	1.522	0.999549	0.458905	0.190595	0.00012057	#N/A	#N/A	#N/A	#N/A	#N/A	0.000195947	0.338277	0.719889	3.91876
P09486;F5H4E2	12;1	P09486	SPARC	ON	SPARC	0.068	0.084	0.611	0.585	0.999549	0.858943	0.0351029	0.0122909	#N/A	#N/A	#N/A	#N/A	#N/A	0.000195947	0.0660355	1.45466	1.91042
O15173;U3KQM0;D3DNX8	9;3;1	O15173	PGRMC2	DG6 PMBP	Membrane-associated progesterone receptor component 2	0.16	0.708	0.61	1.611	0.999549	0.177278	0.187263	5.76673e-05	#N/A	#N/A	#N/A	#N/A	#N/A	0.000195947	0.751344	0.727548	4.23907
K7ERC8;Q06136;K7EQS7	4;4;3	Q06136	KDSR	FVT1 SDR35C1	3-ketodihydrosphingosine reductase	0.042	0.004	0.61	1.672	0.999549	0.997167	0.409069	0.00181547	#N/A	#N/A	#N/A	#N/A	#N/A	0.000195947	0.00123228	0.388204	2.74101
Q14520	3	Q14520	HABP2	HGFAL PHBP	Hyaluronan-binding protein 2	-0.789	-0.032	0.61	0.933	0.999549	0.979748	0.483114	0.100588	#N/A	#N/A	#N/A	#N/A	#N/A	0.000195947	0.00888545	0.31595	0.997455
Q9Y3A6;B1AKT3;M0R072	5;3;2	Q9Y3A6	TMED5		Transmembrane emp24 domain-containing protein 5	0.278	0.6	0.609	2.378	0.999549	0.404572	0.354933	1.71526e-05	#N/A	#N/A	#N/A	#N/A	#N/A	0.000195947	0.393004	0.449853	4.76567
Q9Y6A9;C9JBL1;X6R2S6	2;1;1	Q9Y6A9	SPCS1	SPC12	Signal peptidase complex subunit 1	0.258	0.299	0.606	1.565	0.999549	0.809496	0.541804	0.0160508	#N/A	#N/A	#N/A	#N/A	#N/A	0.000195947	0.0917855	0.266158	1.7945
Q9NQ88;A0A0U1RQD1	10;6	Q9NQ88	TIGAR	C12orf5	Fructose-2,6-bisphosphatase TIGAR	0.049	0.134	0.606	0.713	0.999549	0.819927	0.121894	0.0171977	#N/A	#N/A	#N/A	#N/A	#N/A	0.000195947	0.0862248	0.914019	1.76453
Q6RW13	2	Q6RW13	AGTRAP	ATRAP	Type-1 angiotensin II receptor-associated protein	-0.361	-0.108	0.605	1.672	0.999549	0.852726	0.105959	4.05478e-06	#N/A	#N/A	#N/A	#N/A	#N/A	0.000195947	0.0691905	0.974864	5.39203
P55735;A8MXL6;E7ERC8	10;8;3	P55735	SEC13	D3S1231E SEC13L1 SEC13R	Protein SEC13 homolog	0.085	-0.437	0.605	0.683	0.999549	0.545352	0.318887	0.101821	SEC13	SEC13	#N/A	#N/A	#N/A	0.000195947	0.263323	0.496363	0.992161
P21810	12	P21810	BGN	SLRR1A	Biglycan	-0.07	0.31	0.604	0.59	0.999549	0.325107	0.0161705	0.00475567	#N/A	#N/A	#N/A	#N/A	#N/A	0.000195947	0.487974	1.79128	2.32279
J3QRD1;P51648;J3QKK9;J3QS00;J3KTG1;I3L1M4;C9JGJ2;I3L0X1;J3KTD9;I3L2W1;K7EN73;E9PJV0;C9JKT2;C9JMC5;I3L3I9;A8MYB8;E9PNN6;P30838	6;6;2;2;2;2;2;2;1;1;1;1;1;1;1;1;1;1	P51648	ALDH3A2	ALDH10 FALDH	Fatty aldehyde dehydrogenase	0.177	0.266	0.603	1.56	0.999549	0.675799	0.213295	0.000130663	#N/A	#N/A	ALDH3A2	ALDH3A2	Membrane	0.000195947	0.170182	0.67102	3.88385
Q9UIJ7	15	Q9UIJ7	AK3	AK3L1 AK6 AKL3L	GTP:AMP phosphotransferase AK3, mitochondrial	-0.097	0.109	0.603	0.575	0.999549	0.83838	0.0779767	0.0294916	#N/A	#N/A	#N/A	AK3	Matrix	0.000195947	0.0765588	1.10804	1.5303
Q8TEA7;D6RDY5;H0Y8U7;Q5HYF5;D6RDG2	5;2;2;2;2	Q8TEA7	TBCK	TBCKL	TBC domain-containing protein kinase-like protein	-0.039	-0.12	0.603	0.931	0.999549	0.808604	0.0676774	0.000849503	#N/A	#N/A	#N/A	#N/A	#N/A	0.000195947	0.092264	1.16956	3.07084
O15126;A0A087WXB0;A0A087WZA6;A0A087WTX8;A0A087WU14	7;6;4;3;3	O15126	SCAMP1	SCAMP	Secretory carrier-associated membrane protein 1	0.038	0.616	0.601	1.587	0.999549	0.340782	0.305388	0.000486464	#N/A	#N/A	#N/A	#N/A	#N/A	0.000195947	0.467523	0.515148	3.31295
J3KN75;Q0IIM8;D6RFZ2;D6RC82;H0Y552	7;7;2;1;1	Q0IIM8	TBC1D8B		TBC1 domain family member 8B	-0.163	0.074	0.601	1.114	0.999549	0.914294	0.146906	0.000953955	#N/A	#N/A	#N/A	#N/A	#N/A	0.000195947	0.038914	0.832962	3.02047
Q658P3;B8ZZX6	5;4	Q658P3	STEAP3	TSAP6	Metalloreductase STEAP3	0.264	0.74	0.6	1.66	0.999549	0.162786	0.191464	3.85554e-05	#N/A	#N/A	#N/A	#N/A	#N/A	0.000195947	0.788384	0.717912	4.41391
O00115;K7ENE5	6;4	O00115	DNASE2	DNASE2A DNL2	Deoxyribonuclease-2-alpha	0.079	0.472	0.6	0.222	0.999549	0.37848	0.190595	0.513831	#N/A	#N/A	#N/A	#N/A	#N/A	0.000195947	0.421957	0.719889	0.28918
A0A0A0MQV6;A0A087WUF6;P09038	7;7;7	P09038	FGF2	FGFB	Fibroblast growth factor 2	0.318	0.369	0.6	0.393	0.999549	0.399516	0.0949769	0.145846	FGF2	FGF2	#N/A	#N/A	#N/A	0.000195947	0.398466	1.02238	0.836104
Q9HD45	14	Q9HD45	TM9SF3	SMBP	Transmembrane 9 superfamily member 3	0.695	0.391	0.599	2.45	0.999549	0.78756	0.633853	0.00258939	#N/A	#N/A	#N/A	#N/A	#N/A	0.000195947	0.103716	0.198012	2.5868
P61769;H0YLF3;F5H6I0	6;3;3	P61769	B2M		Beta-2-microglobulin	-0.304	0.47	0.597	-0.563	0.999549	0.355829	0.168082	0.0760872	#N/A	#N/A	B2M	#N/A	#N/A	0.000195947	0.448759	0.774479	1.11869
Q9P2X0	2	Q9P2X0	DPM3		Dolichol-phosphate mannosyltransferase subunit 3	-0.253	0.192	0.597	1.651	0.999549	0.847332	0.401548	0.00153729	#N/A	#N/A	DPM3	#N/A	#N/A	0.000195947	0.0719464	0.396263	2.81324
Q6DKK2	3	Q6DKK2	TTC19		Tetratricopeptide repeat protein 19, mitochondrial	-0.168	0.269	0.596	0.684	0.999549	0.631395	0.162984	0.0307856	#N/A	#N/A	#N/A	TTC19	MIM	0.000195947	0.199699	0.787854	1.51165
A0A0C4DGQ8;Q6IAN0;J3KRS1;J3QLJ8	3;3;2;1	Q6IAN0	DHRS7B	SDR32C1	Dehydrogenase/reductase SDR family member 7B	-0.08	0.249	0.596	1.663	0.999549	0.689615	0.206909	4.98783e-05	#N/A	#N/A	#N/A	DHRS7B	Membrane	0.000195947	0.161393	0.684221	4.30209
P22830;K7ELX4;K7EJX5;K7EPN2;K7EKP7	14;8;6;2;1	P22830	FECH		Ferrochelatase, mitochondrial	0.089	0.134	0.596	0.717	0.999549	0.711383	0.0169875	0.000938541	#N/A	#N/A	#N/A	FECH	MIM	0.000195947	0.147897	1.76987	3.02755
Q9Y4K0;H0YAP6;E5RHH3;E5RFY0;E5RI22;E5RJL2	33;6;4;4;2;2	Q9Y4K0	LOXL2		Lysyl oxidase homolog 2	-0.045	0.152	0.595	0.063	0.999549	0.792202	0.141418	0.850072	LOXL2	#N/A	#N/A	#N/A	#N/A	0.000195947	0.101164	0.849494	0.0705443
P30464;P30484;P30685;P30495;P30491;A0A140TA13;A0A140T953	12;11;10;10;10;8;8	P30464	HLA-B	HLAB	HLA class I histocompatibility antigen, B-15 alpha chain	0.113	1.114	0.594	0.83	0.999549	0.026958	0.171738	0.0113585	#N/A	#N/A	#N/A	#N/A	#N/A	0.000195947	1.56931	0.765134	1.94468
O43166	33	O43166	SIPA1L1	E6TP1 KIAA0440	Signal-induced proliferation-associated 1-like protein 1	-0.113	0.431	0.594	0.897	0.999549	0.163543	0.016485	9.86599e-05	#N/A	#N/A	#N/A	#N/A	#N/A	0.000195947	0.786368	1.78291	4.00586
E9PKS9;E9PQE8;J3KP27;Q9Y296;G3V1A0;G5EA23;E9PN70	3;3;3;3;2;2;2	Q9Y296	TRAPPC4	SBDN	Trafficking protein particle complex subunit 4	0.217	0.248	0.594	1.342	0.999549	0.664295	0.169495	0.000222258	#N/A	#N/A	#N/A	#N/A	#N/A	0.000195947	0.177639	0.770842	3.65314
Q9Y240;V9H0X6;M0R081	10;4;3	Q9Y240	CLEC11A	CLECSF3 LSLCL SCGF	C-type lectin domain family 11 member A	-0.104	0.242	0.594	0.644	0.999549	0.568486	0.060319	0.0104354	#N/A	#N/A	#N/A	#N/A	#N/A	0.000195947	0.24528	1.21955	1.98149
P24385;F5H437	9;4	P24385	CCND1	BCL1 PRAD1	G1/S-specific cyclin-D1	0.001	0.073	0.594	0.671	0.999549	0.895298	0.0794649	0.0115565	CCND1	CCND1	#N/A	#N/A	#N/A	0.000195947	0.0480324	1.09982	1.93717
P49257	20	P49257	LMAN1	ERGIC53 F5F8D	Protein ERGIC-53	0.179	0.872	0.593	1.936	0.999549	0.217388	0.379986	0.000217431	#N/A	#N/A	#N/A	#N/A	#N/A	0.000195947	0.662764	0.420233	3.66268
Q9BT40;C9JZB0;I3L2L1	4;2;1	Q9BT40	INPP5K	PPS SKIP	Inositol polyphosphate 5-phosphatase K	0.593	-0.06	0.593	1.603	0.999549	0.958095	0.439785	0.00322386	#N/A	INPP5K	#N/A	#N/A	#N/A	0.000195947	0.0185912	0.35676	2.49162
F8VV56;F8W022;F8VWK8;P08962;F8VNT9	3;3;3;3;2	P08962	CD63	MLA1 TSPAN30	CD63 antigen	0.836	0.852	0.592	1.498	0.999549	0.458011	0.605239	0.0346053	#N/A	#N/A	#N/A	#N/A	#N/A	0.000195947	0.339124	0.218073	1.46086
Q5T160;H0Y450	14;4	Q5T160	RARS2	RARSL	Probable arginine--tRNA ligase, mitochondrial	0.303	0.366	0.591	1.381	0.999549	0.519453	0.202573	0.000311149	#N/A	#N/A	#N/A	RARS2	Matrix	0.000195947	0.284454	0.693418	3.50703
Q05682	55	Q05682	CALD1	CAD CDM	Caldesmon	-0.276	0.265	0.59	0.306	0.999549	0.590508	0.116833	0.277253	#N/A	CALD1	#N/A	#N/A	#N/A	0.000195947	0.228774	0.932433	0.557124
D6RBS5;Q8IZ81;D6RHX2;V9GY58	4;4;2;1	Q8IZ81	ELMOD2		ELMO domain-containing protein 2	0.044	0.187	0.59	1.425	0.999549	0.852726	0.416366	0.00527174	#N/A	#N/A	#N/A	#N/A	#N/A	0.000195947	0.0691905	0.380525	2.27805
Q6YP21;A0A0A0MRN7	10;4	Q6YP21	KYAT3	CCBL2 KAT3	Kynurenine--oxoglutarate transaminase 3	0.199	-0.233	0.59	0.903	0.999549	0.689615	0.1801	0.00687737	#N/A	#N/A	#N/A	KYAT3	Matrix	0.000195947	0.161393	0.744487	2.16258
Q9UHB6;F8VQE1;F8VS07;F8VRN8;F8VTU2;F8VVQ7	57;47;33;32;9;7	Q9UHB6	LIMA1	EPLIN SREBP3	LIM domain and actin-binding protein 1	-0.169	0.592	0.589	0.236	0.999549	0.108555	0.0492476	0.309388	#N/A	#N/A	#N/A	#N/A	#N/A	0.000195947	0.964351	1.30761	0.509496
P30041	20	P30041	PRDX6	AOP2 KIAA0106	Peroxiredoxin-6	0.046	0.095	0.589	1.027	0.999549	0.869817	0.118221	0.000939445	#N/A	PRDX6	#N/A	PRDX6	unknown	0.000195947	0.0605722	0.927306	3.02713
Q92791;K7ERA3;K7EJ03	10;8;1	Q92791	P3H4	LEPREL4 NOL55 SC65	Endoplasmic reticulum protein SC65	0.305	0.158	0.588	0.591	0.999549	0.724927	0.0605896	0.0167995	#N/A	#N/A	#N/A	#N/A	#N/A	0.000195947	0.139706	1.2176	1.7747
Q04826;P30485;P30461	13;11;11	Q04826	HLA-B	HLAB	HLA class I histocompatibility antigen, B-40 alpha chain	0.147	1.333	0.587	0.84	0.999549	0.0646833	0.376626	0.061405	#N/A	#N/A	#N/A	#N/A	#N/A	0.000195947	1.18921	0.424089	1.2118
Q5T5P2;Q5T5P0;Q5T5P1	12;9;9	Q5T5P2	KIAA1217	SKT	Sickle tail protein homolog	-0.015	0.277	0.587	0.623	0.999549	0.486559	0.0584879	0.0116168	#N/A	#N/A	#N/A	#N/A	#N/A	0.000195947	0.312865	1.23293	1.93491
P28715;A0A1W2PS85;R4GMW8;F2Z2A1	12;10;10;1	P28715	ERCC5	ERCM2 XPG XPGC	DNA repair protein complementing XP-G cells	-0.091	0.402	0.586	0.489	0.999549	0.172541	0.0146253	0.0119798	ERCC5	#N/A	#N/A	#N/A	#N/A	0.000195947	0.763109	1.8349	1.92155
Q08431;X6R3G6;F5GZN3;H0YKS8;A0A087WUV5	19;16;15;12;4	Q08431	MFGE8		Lactadherin	0.085	0.209	0.586	0.817	0.999549	0.626909	0.0605824	0.00174837	#N/A	#N/A	#N/A	#N/A	#N/A	0.000195947	0.202796	1.21765	2.75737
Q5XPI4;C9JS59;C9JI97;C9J266	5;3;2;2	Q5XPI4	RNF123	KPC1	E3 ubiquitin-protein ligase RNF123	-0.161	0.17	0.586	0.71	0.999549	0.829821	0.29747	0.0691161	#N/A	#N/A	#N/A	#N/A	#N/A	0.000195947	0.0810155	0.526557	1.16042
Q8IWE4	8	Q8IWE4	DCUN1D3	SCCRO3	DCN1-like protein 3	0.02	0.598	0.585	1.042	0.999549	0.0889196	0.0373968	6.65911e-05	#N/A	#N/A	#N/A	#N/A	#N/A	0.000195947	1.051	1.42717	4.17658
C9JBG5;Q8NBJ9;F5H8L4;E9PMC3	4;4;3;2	Q8NBJ9	SIDT2		SID1 transmembrane family member 2	-0.212	0.984	0.584	1.288	0.999549	0.0441205	0.16204	0.000245339	#N/A	#N/A	#N/A	#N/A	#N/A	0.000195947	1.35536	0.790378	3.61023
A0A087WU02;Q96RQ1;F8W0R1;F8VR88;F8VUZ2;F8VPA6;H0YHJ8;F8VRW9;H0YI58;H0YI50	3;3;2;2;2;2;1;1;1;1	Q96RQ1	ERGIC2	ERV41 PTX1	Endoplasmic reticulum-Golgi intermediate compartment protein 2	0.51	0.498	0.583	2.489	0.999549	0.627337	0.512334	0.000175629	#N/A	#N/A	#N/A	#N/A	#N/A	0.000195947	0.202499	0.290447	3.7554
P61020;F8VUA5;F8VVZ0;F8VPW9;F8VWZ7	10;5;4;2;2	P61020	RAB5B		Ras-related protein Rab-5B	0.264	0.479	0.582	1.282	0.999549	0.279294	0.123802	0.000109457	#N/A	#N/A	#N/A	#N/A	#N/A	0.000195947	0.553938	0.907271	3.96076
A0A087X0S5;P12109	43;43	P12109	COL6A1		Collagen alpha-1(VI) chain	-0.11	0.273	0.582	0.274	0.999549	0.521988	0.0790208	0.276998	#N/A	#N/A	COL6A1	#N/A	#N/A	0.000195947	0.28234	1.10226	0.557524
I3L3B4;F8W9H0;E9PLN8;Q9BQB6	1;1;1;1	Q9BQB6	VKORC1	VKOR	Vitamin K epoxide reductase complex subunit 1	0.272	0.765	0.581	1.652	0.999549	0.264925	0.371273	0.000694641	#N/A	#N/A	#N/A	#N/A	#N/A	0.000195947	0.576877	0.430306	3.15824
A0A2R8Y5P9;Q8TF72	31;31	Q8TF72	SHROOM3	KIAA1481 SHRML	Protein Shroom3	-0.172	0.374	0.581	0.607	0.999549	0.171726	0.00846784	0.0013424	#N/A	#N/A	#N/A	#N/A	#N/A	0.000195947	0.765163	2.07223	2.87212
P05121	15	P05121	SERPINE1	PAI1 PLANH1	Plasminogen activator inhibitor 1	-0.036	0.145	0.581	1.169	0.999549	0.883055	0.41204	0.0163134	#N/A	#N/A	#N/A	#N/A	#N/A	0.000195947	0.0540125	0.38506	1.78746
Q9BZM5;C9JAK3;Q5VY80;Q6H3X3	3;1;1;1	Q9BZM5	ULBP2	N2DL2 RAET1H	UL16-binding protein 2	0.182	1.09	0.58	1.07	0.999549	0.0487369	0.227234	0.00346845	#N/A	#N/A	#N/A	#N/A	#N/A	0.000195947	1.31214	0.643527	2.45986
Q9BS26	14	Q9BS26	ERP44	KIAA0573 TXNDC4	Endoplasmic reticulum resident protein 44	0.127	0.109	0.58	1.155	0.999549	0.811302	0.0525078	3.8439e-05	#N/A	#N/A	ERP44	#N/A	#N/A	0.000195947	0.0908173	1.27978	4.41523
O94919	7	O94919	ENDOD1	KIAA0830	Endonuclease domain-containing 1 protein	-0.31	0.768	0.579	1.326	0.999549	0.182904	0.270653	0.0010796	#N/A	#N/A	#N/A	#N/A	#N/A	0.000195947	0.737778	0.567588	2.96674
A0A0D9SGH0;A0A1B0GW29;A0A1B0GV11;Q92581;A0A0D9SFM4	3;2;2;2;1	A0A0D9SGH0	SLC9A6		Sodium/hydrogen exchanger	0.208	0.654	0.577	1.592	0.999549	0.206153	0.211412	6.21317e-05	#N/A	#N/A	#N/A	#N/A	#N/A	0.000195947	0.68581	0.674871	4.20669
Q8WUY8;M0QZH3;M0R1E3	4;2;2	Q8WUY8	NAT14	KLP1	N-acetyltransferase 14	0.042	0.58	0.577	1.137	0.999549	0.147899	0.0823455	0.000117353	#N/A	#N/A	#N/A	#N/A	#N/A	0.000195947	0.830035	1.08436	3.93051
Q9HBR0;I3L0Q8;H0YF92	13;5;5	Q9HBR0	SLC38A10		Putative sodium-coupled neutral amino acid transporter 10	-0.207	0.321	0.577	1.442	0.999549	0.577232	0.207881	0.0001697	#N/A	#N/A	#N/A	#N/A	#N/A	0.000195947	0.23865	0.682185	3.77032
F5GZS6;J3KPF3;P08195;H0YFS2;F5H0E2;F5GZI0;H0YFX4;F5H867	22;22;22;8;7;6;3;3	P08195	SLC3A2	MDU1	4F2 cell-surface antigen heavy chain	0.215	0.591	0.576	1.485	0.999549	0.443264	0.415194	0.0032094	#N/A	#N/A	#N/A	#N/A	#N/A	0.000195947	0.353337	0.381749	2.49358
B4DR61;P61619;F8W776;Q8TC24;Q9H9S3;H7C1Q9;C9JXC6;H7C069;A6NK38;F2Z2C7;A6NIF9;C9JJV4;H7C1S8	8;8;5;5;5;3;3;3;3;3;3;3;1	P61619	SEC61A1	SEC61A	Protein transport protein Sec61 subunit alpha isoform 1	0.383	0.499	0.575	1.976	0.999549	0.67916	0.590769	0.00470637	#N/A	#N/A	SEC61A1	#N/A	#N/A	0.000195947	0.168028	0.228582	2.32731
P41247;C9IZF6	2;1	P41247	PNPLA4	DXS1283E GS2	Patatin-like phospholipase domain-containing protein 4	0.267	0.373	0.575	0.593	0.999549	0.553935	0.264646	0.102056	#N/A	#N/A	#N/A	#N/A	#N/A	0.000195947	0.256541	0.577335	0.991163
Q8IWB7;C9JJ54	10;5	Q8IWB7	WDFY1	KIAA1435 WDF1 ZFYVE17	WD repeat and FYVE domain-containing protein 1	0.109	-0.018	0.575	0.696	0.999549	0.986154	0.399945	0.127149	#N/A	WDFY1	#N/A	#N/A	#N/A	0.000195947	0.00605511	0.398	0.895686
E9PHG5;Q6UW02;Q8WZ13;F8WBE2;C9J8K7	7;7;3;2;2	Q6UW02	CYP20A1		Cytochrome P450 20A1	0.265	0.537	0.574	1.324	0.999549	0.312333	0.218652	0.00046042	#N/A	#N/A	#N/A	#N/A	#N/A	0.000195947	0.505382	0.660246	3.33685
Q9Y315;E9PPM8;G3V158;E9PML7;E9PMH9;E9PPK3;E9PJ44;E9PJB9	8;7;6;4;3;2;1;1	Q9Y315	DERA		Deoxyribose-phosphate aldolase	0.137	-0.633	0.574	0.755	0.999549	0.473742	0.482665	0.156768	DERA	#N/A	#N/A	#N/A	#N/A	0.000195947	0.324458	0.316354	0.804743
Q9UHA4	2	Q9UHA4	LAMTOR3	MAP2K1IP1 MAPKSP1	Ragulator complex protein LAMTOR3	0.325	0.024	0.573	0.484	0.999549	0.980413	0.392323	0.282107	#N/A	#N/A	#N/A	#N/A	#N/A	0.000195947	0.00859087	0.406356	0.549586
Q9BUP3;E9PI87	10;7	Q9BUP3	HTATIP2	CC3 TIP30	Oxidoreductase HTATIP2	0.139	0.496	0.572	0.409	0.999549	0.0677824	0.00786845	0.0180685	#N/A	#N/A	#N/A	HTATIP2	Membrane	0.000195947	1.16888	2.10411	1.74308
Q99536;K7ERT7;K7ESA3;K7ENX2;K7EM19;K7EJM4;K7ER81	15;7;6;3;3;1;1	Q99536	VAT1		Synaptic vesicle membrane protein VAT-1 homolog	-0.064	0.54	0.571	1.062	0.999549	0.0994152	0.030005	2.63667e-05	#N/A	#N/A	#N/A	#N/A	#N/A	0.000195947	1.00255	1.52281	4.57894
A0A087WXE9;Q6UXH9;E9PQ70;A0A087WUR8;E9PMN5	5;5;4;3;2	Q6UXH9	PAMR1	RAMP	Inactive serine protease PAMR1	0.266	0.417	0.571	0.623	0.999549	0.2258	0.0445964	0.00686271	#N/A	#N/A	#N/A	#N/A	#N/A	0.000195947	0.646276	1.3507	2.1635
Q14573;Q14643;B7ZMI3	10;2;1	Q14573	ITPR3		Inositol 1,4,5-trisphosphate receptor type 3	0.25	0.552	0.569	1.44	0.999549	0.378516	0.313933	0.00084662	#N/A	#N/A	ITPR3	#N/A	#N/A	0.000195947	0.421916	0.503163	3.07231
Q14764;H3BQK6;H3BRL2;H3BUK7;H3BNF6;H3BP76;H3BPZ2;H3BNF2;H3BUP3;I3L155;H3BQE7	46;7;4;3;3;2;1;1;1;1;1	Q14764	MVP	LRP	Major vault protein	0.074	0.202	0.568	0.596	0.999549	0.552102	0.0221666	0.00408616	#N/A	#N/A	#N/A	#N/A	#N/A	0.000195947	0.257981	1.6543	2.38868
Q9BUN8;B4E1G1;E5RGY0	5;4;3	Q9BUN8	DERL1	DER1	Derlin-1	0.04	0.31	0.566	0.435	0.999549	0.486001	0.113325	0.103247	#N/A	#N/A	DERL1	#N/A	#N/A	0.000195947	0.313363	0.945674	0.986124
H7C2K6	4	H7C2K6	EPB41L1		Band 4.1-like protein 1 (Fragment)	0.455	0.166	0.566	0.536	0.999549	0.711482	0.076054	0.0294622	#N/A	EPB41L1	#N/A	#N/A	#N/A	0.000195947	0.147836	1.11888	1.53073
P09960;B4DEH5	24;5	P09960	LTA4H	LTA4	Leukotriene A-4 hydrolase	0.177	-0.001	0.566	0.95	0.999549	0.999062	0.0660558	0.000388487	#N/A	LTA4H	#N/A	#N/A	#N/A	0.000195947	0.000407565	1.18009	3.41062
P15848;A0A2U3U034	12;6	P15848	ARSB		Arylsulfatase B	0.156	0.028	0.565	0.612	0.999549	0.945853	0.014573	0.00185028	#N/A	#N/A	ARSB	#N/A	#N/A	0.000195947	0.0241763	1.83645	2.73276
A6NIR2;X6R7Y7;Q9Y547	1;1;1	Q9Y547	HSPB11	C1orf41 IFT25	Intraflagellar transport protein 25 homolog	0.016	-0.199	0.565	1.382	0.999549	0.858943	0.496149	0.0127601	#N/A	#N/A	#N/A	#N/A	#N/A	0.000195947	0.0660355	0.304388	1.89414
Q9UM47;M0R3C9;M0QX38	26;10;3	Q9UM47	NOTCH3		Neurogenic locus notch homolog protein 3	0.176	0.641	0.563	0.377	0.999549	0.117652	0.0996198	0.142271	NOTCH3	#N/A	#N/A	#N/A	#N/A	0.000195947	0.929399	1.00165	0.846883
Q01432;E9PKC5;E9PIR5;E9PLK6;E9PPG2;P23109	5;3;2;2;1;1	Q01432	AMPD3		AMP deaminase 3	-0.257	0.2	0.562	0.858	0.999549	0.667007	0.0993925	0.00199566	#N/A	AMPD3	#N/A	#N/A	#N/A	0.000195947	0.17587	1.00265	2.69991
Q9NUQ9;A0A1W2PRQ0;A0A087X178;E5RI16;E5RJE1;E5RIR8;E5RJL8;E5RGI7;Q9H0Q0;E5RK61;E5RFS4;E5RHU5	10;6;5;4;3;3;3;2;2;1;1;1	Q9NUQ9	FAM49B		Protein FAM49B	-0.045	0.583	0.561	1.172	0.999549	0.25148	0.213295	0.00105025	#N/A	#N/A	#N/A	#N/A	#N/A	0.000195947	0.599497	0.67102	2.97871
P35914;H0Y2L7;G5E9S9;B7Z4D4;B7Z212;Q8TB92	13;5;2;2;2;2	P35914	HMGCL		Hydroxymethylglutaryl-CoA lyase, mitochondrial	0.361	0.286	0.561	0.649	0.999549	0.415716	0.045483	0.00473593	#N/A	#N/A	#N/A	HMGCL	Matrix	0.000195947	0.381203	1.34215	2.3246
Q8N4P3;H0YKT9;H0YNP9	4;3;2	Q8N4P3	HDDC3	MESH1	Guanosine-3',5'-bis(diphosphate) 3'-pyrophosphohydrolase MESH1	-0.453	-0.137	0.56	-0.335	0.999549	0.849873	0.255724	0.335987	#N/A	#N/A	#N/A	#N/A	#N/A	0.000195947	0.0706462	0.592229	0.473677
O94874	31	O94874	UFL1	KIAA0776 NLBP RCAD	E3 UFM1-protein ligase 1	0.319	0.303	0.559	1.034	0.999549	0.561841	0.174868	0.00158205	#N/A	#N/A	#N/A	#N/A	#N/A	0.000195947	0.250387	0.757289	2.80078
Q8NBL1;H7C5H0;F8WEW4;B4DVA9	12;8;5;5	Q8NBL1	POGLUT1	C3orf9 CLP46 KTELC1 MDSRP	Protein O-glucosyltransferase 1	0.345	0.225	0.559	1.074	0.999549	0.504908	0.0284163	1.61645e-05	#N/A	#N/A	POGLUT1	#N/A	#N/A	0.000195947	0.296788	1.54643	4.79144
H0YC66;Q9H013	6;6	Q9H013	ADAM19	MLTNB	Disintegrin and metalloproteinase domain-containing protein 19	-0.23	0.921	0.558	0.722	0.999549	0.0513539	0.163918	0.0164281	#N/A	#N/A	#N/A	#N/A	#N/A	0.000195947	1.28943	0.785372	1.78441
H0Y704	26	H0Y704	ZNF185		Zinc finger protein 185 (Fragment)	-0.131	0.766	0.558	0.168	0.999549	0.0618054	0.0986199	0.519562	#N/A	#N/A	#N/A	#N/A	#N/A	0.000195947	1.20897	1.00604	0.284362
Q13393	5	Q13393	PLD1		Phospholipase D1	0.05	0.419	0.558	1.08	0.999549	0.14101	0.0142265	3.42725e-06	#N/A	#N/A	#N/A	#N/A	#N/A	0.000195947	0.850749	1.8469	5.46505
Q96DZ1	18	Q96DZ1	ERLEC1	C2orf30 XTP3TPB	Endoplasmic reticulum lectin 1	0.132	0.312	0.558	0.946	0.999549	0.326561	0.0287653	7.05848e-05	#N/A	#N/A	ERLEC1	#N/A	#N/A	0.000195947	0.486036	1.54113	4.15129
P10155;H0Y9N5;G5E9R9;D6RE09	21;9;6;2	P10155	TROVE2	RO60 SSA2	60 kDa SS-A/Ro ribonucleoprotein	0.143	-0.317	0.558	0.835	0.999549	0.589795	0.235204	0.0153442	#N/A	#N/A	#N/A	#N/A	#N/A	0.000195947	0.229299	0.628554	1.81406
G3XAI2;P07942;E7EPA6	64;64;24	P07942	LAMB1		Laminin subunit beta-1	0.08	0.556	0.557	0.627	0.999549	0.0807121	0.029083	0.00326031	#N/A	#N/A	#N/A	#N/A	#N/A	0.000195947	1.09306	1.53636	2.48674
Q9H3E2;H0Y9R5	6;1	Q9H3E2	SNX25		Sorting nexin-25	-0.084	0.634	0.556	1.247	0.999549	0.137149	0.119796	8.0312e-05	#N/A	#N/A	#N/A	#N/A	#N/A	0.000195947	0.862808	0.921559	4.09522
P56589	2	P56589	PEX3		Peroxisomal biogenesis factor 3	-0.189	0.528	0.556	1.269	0.999549	0.25103	0.167527	0.000185795	#N/A	#N/A	#N/A	#N/A	#N/A	0.000195947	0.600274	0.775914	3.73097
O15439	16	O15439	ABCC4	MRP4	Multidrug resistance-associated protein 4	0.032	0.524	0.555	1.51	0.999549	0.37848	0.296978	0.00033083	#N/A	#N/A	#N/A	#N/A	#N/A	0.000195947	0.421957	0.527276	3.4804
A0A024R3B9;E9PR44;P02511;E9PNH7;E9PJL7;E9PRA8;H0YCW8	5;5;5;4;4;3;1	P02511	CRYAB	CRYA2 HSPB5	Alpha-crystallin B chain	0.026	0.07	0.554	1.063	0.999549	0.940411	0.356748	0.0114086	#N/A	CRYAB	#N/A	#N/A	#N/A	0.000195947	0.0266822	0.447638	1.94277
A0A0G2JKZ1;A2AB90;A0A0G2JH37;A0A0A0MSV9;O15533;Q6P1N7;A0A0A0MT98;C9JA35;A0A140T9B2;A0A0G2JJI5	3;3;3;3;3;2;2;1;1;1	O15533	TAPBP	NGS17 TAPA	Tapasin	-0.084	0.967	0.553	1.069	0.999549	0.0921021	0.288031	0.00498266	#N/A	#N/A	#N/A	#N/A	#N/A	0.000195947	1.03573	0.540561	2.30254
Q8N5K1;D6RCF4;A0A2R8Y540;I3L1N9	7;5;2;2	Q8N5K1	CISD2	CDGSH2 ERIS ZCD2	CDGSH iron-sulfur domain-containing protein 2	0.672	0.852	0.553	1.444	0.999549	0.338607	0.522178	0.011784	#N/A	#N/A	#N/A	#N/A	#N/A	0.000195947	0.470305	0.282181	1.92871
Q08999;F5H837	8;7	Q08999	RBL2	RB2	Retinoblastoma-like protein 2	0.029	0.214	0.552	0.637	0.999549	0.710501	0.200188	0.0426285	RBL2	#N/A	#N/A	#N/A	#N/A	0.000195947	0.148435	0.698561	1.3703
A0A087WU78;A0A087WWC4;Q6T4R5	5;5;5	Q6T4R5	NHS		Nance-Horan syndrome protein	0.371	0.547	0.551	-0.085	0.999549	0.428956	0.38406	0.857095	#N/A	#N/A	#N/A	#N/A	#N/A	0.000195947	0.367587	0.415601	0.0669713
Q9NVH6	4	Q9NVH6	TMLHE	TMLH	Trimethyllysine dioxygenase, mitochondrial	0.245	0.034	0.551	0.683	0.999549	0.970923	0.334865	0.0806648	#N/A	#N/A	#N/A	TMLHE	Matrix	0.000195947	0.0128154	0.475131	1.09332
P09211;A8MX94;A0A087X2E9;A0A2R8Y5E5	14;12;5;2	P09211	GSTP1	FAEES3 GST3	Glutathione S-transferase P	0.106	-0.428	0.551	0.308	0.999549	0.44327	0.255853	0.372597	#N/A	GSTP1	#N/A	#N/A	#N/A	0.000195947	0.353332	0.59201	0.428761
H7BXY6;A6NEP9;Q8NG11	3;3;3	Q8NG11	TSPAN14	TM4SF14	Tetraspanin-14	0.414	0.652	0.55	1.431	0.999549	0.310988	0.360953	0.0012916	#N/A	#N/A	#N/A	#N/A	#N/A	0.000195947	0.507256	0.44255	2.88887
Q9H0X4;B4DGG1;C9JP72;C9J3Y6;C9IYB9;C9K0C5;C9J1M4;C9J8V3;C9JJN3;C9JR71;C9JTF7;H7C2U8;H7C3L6	5;4;3;3;3;3;2;2;2;2;2;1;1	Q9H0X4	FAM234A	C16orf9 ITFG3	Protein FAM234A	-0.09	0.459	0.55	1.367	0.999549	0.488318	0.348868	0.00159304	#N/A	#N/A	#N/A	#N/A	#N/A	0.000195947	0.311297	0.457338	2.79777
H3BRL3;O14562;H3BUM8	11;11;7	O14562	UBFD1	UBPH	Ubiquitin domain-containing protein UBFD1	-0.233	0.105	0.55	0.261	0.999549	0.861183	0.167527	0.37375	#N/A	#N/A	#N/A	#N/A	#N/A	0.000195947	0.0649045	0.775914	0.427419
Q8WU76;A0A087WUD7	4;1	Q8WU76	SCFD2	STXBP1L1	Sec1 family domain-containing protein 2	0.297	0.05	0.549	1.33	0.999549	0.945853	0.224162	0.000321538	#N/A	#N/A	#N/A	#N/A	#N/A	0.000195947	0.0241763	0.649438	3.49277
Q9H6X2	9	Q9H6X2	ANTXR1	ATR TEM8	Anthrax toxin receptor 1	0.096	0.874	0.548	1.184	0.999549	0.0467318	0.138138	0.000184504	#N/A	#N/A	#N/A	#N/A	#N/A	0.000195947	1.33039	0.859686	3.734
Q96K19;E9PP55	3;1	Q96K19	RNF170		E3 ubiquitin-protein ligase RNF170	-0.025	0.577	0.548	1.401	0.999549	0.121668	0.0752125	3.96794e-06	#N/A	#N/A	RNF170	#N/A	#N/A	0.000195947	0.914824	1.12371	5.40143
C9JME2;Q9Y4F1;H0Y783;M0QXT1	20;20;2;2	Q9Y4F1	FARP1	CDEP PLEKHC2	FERM, ARHGEF and pleckstrin domain-containing protein 1	0.135	0.25	0.547	1.238	0.999549	0.587576	0.120895	7.32858e-05	#N/A	FARP1	#N/A	#N/A	#N/A	0.000195947	0.230936	0.917592	4.13498
P49721;A0A087WVV1	9;6	P49721	PSMB2		Proteasome subunit beta type-2	0.111	-0.091	0.547	0.517	0.999549	0.866206	0.118479	0.0498401	PSMB2	PSMB2	#N/A	#N/A	#N/A	0.000195947	0.0623787	0.92636	1.30242
Q15404	11	Q15404	RSU1	RSP1	Ras suppressor protein 1	0.191	-0.314	0.547	0.786	0.999549	0.62801	0.296443	0.0324516	#N/A	RSU1	#N/A	#N/A	#N/A	0.000195947	0.202034	0.528059	1.48876
Q96AY3;H0Y827;K7ESG6;K7ELI6;C9JPC3;K7EM43	36;23;11;8;6;1	Q96AY3	FKBP10	FKBP65	Peptidyl-prolyl cis-trans isomerase FKBP10	0.117	0.51	0.546	0.51	0.999549	0.189403	0.1014	0.0439719	#N/A	#N/A	FKBP10	FKBP10	IMS	0.000195947	0.722614	0.993962	1.35682
O95980	26	O95980	RECK	ST15	Reversion-inducing cysteine-rich protein with Kazal motifs	-0.154	0.828	0.545	1.13	0.999549	0.0860642	0.190895	0.000747809	#N/A	#N/A	#N/A	#N/A	#N/A	0.000195947	1.06518	0.719205	3.12621
Q96GS4	8	Q96GS4	BORCS6	C17orf59	BLOC-1-related complex subunit 6	-0.072	0.39	0.545	0.427	0.999549	0.368288	0.132436	0.11099	#N/A	#N/A	#N/A	#N/A	#N/A	0.000195947	0.433813	0.877994	0.954715
Q9UHR4	12	Q9UHR4	BAIAP2L1	IRTKS	Brain-specific angiogenesis inhibitor 1-associated protein 2-like protein 1	0.046	0.3	0.545	0.936	0.999549	0.546058	0.166495	0.0024847	#N/A	BAIAP2L1	#N/A	#N/A	#N/A	0.000195947	0.262761	0.778599	2.60473
D6RCD0;Q8NBQ5	5;5	Q8NBQ5	HSD17B11	DHRS8 PAN1B SDR16C2	Estradiol 17-beta-dehydrogenase 11	-0.02	0.264	0.545	1.707	0.999549	0.822534	0.550725	0.00532641	#N/A	#N/A	#N/A	#N/A	#N/A	0.000195947	0.0848462	0.259066	2.27357
K7ENV7;K7EKW4;Q96AB3	1;1;1	Q96AB3	ISOC2		Isochorismatase domain-containing protein 2	0.194	0.039	0.545	0.433	0.999549	0.945963	0.105665	0.0867154	#N/A	#N/A	#N/A	ISOC2	Matrix	0.000195947	0.0241259	0.976071	1.0619
A0A0A0MRG8;Q16611	2;2	Q16611	BAK1	BAK BCL2L7 CDN1	Bcl-2 homologous antagonist/killer	0.071	0.304	0.544	1.263	0.999549	0.486001	0.122212	5.65452e-05	#N/A	#N/A	#N/A	BAK1	MOM	0.000195947	0.313363	0.912888	4.2476
P11216;H0Y4Z6	48;10	P11216	PYGB		Glycogen phosphorylase, brain form	0.15	-0.323	0.544	1.124	0.999549	0.558991	0.219783	0.00127394	#N/A	#N/A	#N/A	#N/A	#N/A	0.000195947	0.252595	0.658006	2.89485
Q70UQ0	21	Q70UQ0	IKBIP	IKIP	Inhibitor of nuclear factor kappa-B kinase-interacting protein	0.188	0.738	0.543	1.015	0.999549	0.020097	0.0343251	3.24844e-05	#N/A	#N/A	#N/A	#N/A	#N/A	0.000195947	1.69687	1.46439	4.48833
Q8IZ52;F8W6H2	12;5	Q8IZ52	CHPF	CSS2	Chondroitin sulfate synthase 2	0.254	0.671	0.543	1.343	0.999549	0.162786	0.194207	0.000143028	#N/A	#N/A	#N/A	#N/A	#N/A	0.000195947	0.788384	0.711735	3.84458
P36021	2	P36021	SLC16A2	MCT8 XPCT	Monocarboxylate transporter 8	0.264	0.733	0.542	1.561	0.999549	0.282229	0.399945	0.00105266	#N/A	#N/A	#N/A	#N/A	#N/A	0.000195947	0.549399	0.398	2.97771
Q9Y394;A0A087X0Z7;H0YJ66;H0YJE4;H0YJR8	8;7;7;4;3	Q9Y394	DHRS7	DHRS7A RETSDR4 SDR34C1	Dehydrogenase/reductase SDR family member 7	0.389	0.721	0.542	1.716	0.999549	0.311521	0.421143	0.000626709	#N/A	#N/A	#N/A	#N/A	#N/A	0.000195947	0.506513	0.375571	3.20293
B4DHE8;Q96DH6;B4DM51;J3QKT5;J3KTC1;H0YHB7;O43347	5;5;3;2;2;1;1	Q96DH6	MSI2		RNA-binding protein Musashi homolog 2	-0.147	-0.069	0.542	0.566	0.999549	0.934781	0.287617	0.108822	#N/A	#N/A	#N/A	#N/A	#N/A	0.000195947	0.0292903	0.541185	0.963284
I3L161;Q9NRY6;I3L3X5;I3L4F5;I3NI29	3;3;2;1;1	Q9NRY6	PLSCR3		Phospholipid scramblase 3	0.32	0.725	0.54	1.275	0.999549	0.205888	0.312792	0.00151235	#N/A	#N/A	#N/A	PLSCR3	MIM	0.000195947	0.68637	0.504745	2.82035
E5RK28;E5RHX2;Q96BR1;E5RJV7;E5RHY6	3;3;3;2;2	Q96BR1	SGK3	CISK SGKL	Serine/threonine-protein kinase Sgk3	0.101	0.198	0.54	0.92	0.999549	0.598607	0.0507423	0.000194473	#N/A	SGK3	#N/A	#N/A	#N/A	0.000195947	0.222858	1.29463	3.71114
O43852;H0Y875	28;14	O43852	CALU		Calumenin	0.033	-0.064	0.54	0.519	0.999549	0.928574	0.203711	0.0905262	#N/A	#N/A	#N/A	#N/A	#N/A	0.000195947	0.0321836	0.690985	1.04323
Q9NUJ1	10	Q9NUJ1	ABHD10		Mycophenolic acid acyl-glucuronide esterase, mitochondrial	0.385	-0.248	0.54	0.838	0.999549	0.776449	0.431877	0.0680966	#N/A	ABHD10	#N/A	ABHD10	Matrix	0.000195947	0.109887	0.36464	1.16687
Q8IY33	24	Q8IY33	MICALL2	JRAB	MICAL-like protein 2	0.197	0.617	0.539	0.447	0.999549	0.14321	0.131442	0.0917109	#N/A	MICALL2	#N/A	#N/A	#N/A	0.000195947	0.844027	0.881266	1.03758
A0A1B0GTL5;Q9BXF6	32;23	A0A1B0GTL5	RAB11FIP5		Rab11 family-interacting protein 5	-0.165	0.361	0.538	0.366	0.999549	0.277738	0.0494257	0.0852652	#N/A	#N/A	#N/A	#N/A	#N/A	0.000195947	0.556365	1.30605	1.06923
O60568;H7C2V1;H7C2S8;H7C0B8;C9JIX5;H7C2A8;C9JU11	32;15;12;5;1;1;1	O60568	PLOD3		Procollagen-lysine,2-oxoglutarate 5-dioxygenase 3	0.218	-0.067	0.537	0.912	0.999549	0.89983	0.0985015	0.000775732	#N/A	#N/A	#N/A	#N/A	#N/A	0.000195947	0.0458396	1.00656	3.11029
Q8TD43;M0R0H1	7;1	Q8TD43	TRPM4	LTRPC4	Transient receptor potential cation channel subfamily M member 4	0.038	0.836	0.536	1.55	0.999549	0.14101	0.299365	0.000176305	#N/A	#N/A	#N/A	#N/A	#N/A	0.000195947	0.850749	0.523798	3.75373
C9JGI3;P19971;A0A1W2PP80;A0A1W2PQK0	4;4;2;1	P19971	TYMP	ECGF1	Thymidine phosphorylase	-0.014	0.667	0.536	0.809	0.999549	0.556965	0.618184	0.214123	#N/A	TYMP	#N/A	#N/A	#N/A	0.000195947	0.254172	0.208883	0.669336
P24593;C9JXX4	11;6	P24593	IGFBP5	IBP5	Insulin-like growth factor-binding protein 5	-0.068	0.522	0.536	0.595	0.999549	0.325715	0.255952	0.0756086	#N/A	#N/A	#N/A	#N/A	#N/A	0.000195947	0.487162	0.591841	1.12143
Q69YU5	2	Q69YU5	C12orf73		Uncharacterized protein C12orf73	0.352	0.326	0.536	0.173	0.999549	0.607389	0.30656	0.652265	#N/A	#N/A	#N/A	#N/A	#N/A	0.000195947	0.216533	0.513485	0.185576
O00635	6	O00635	TRIM38	RNF15 RORET	E3 ubiquitin-protein ligase TRIM38	0.052	0.078	0.536	0.821	0.999549	0.89581	0.156822	0.00499379	#N/A	#N/A	#N/A	#N/A	#N/A	0.000195947	0.0477843	0.804593	2.30157
Q9H492	4	Q9H492	MAP1LC3A		Microtubule-associated proteins 1A/1B light chain 3A	-0.162	-0.133	0.536	0.432	0.999549	0.877695	0.381955	0.295746	#N/A	MAP1LC3A	#N/A	#N/A	#N/A	0.000195947	0.0566563	0.417988	0.529081
P49748;G3V1M7;K7EQP4;J3QRJ8;K7EJW8;J3KSR4;J3QKU9;J3KS89;K7EMF8	36;14;8;7;6;5;4;3;1	P49748	ACADVL	VLCAD	Very long-chain specific acyl-CoA dehydrogenase, mitochondrial	0.091	0.401	0.535	0.885	0.999549	0.238217	0.0584604	0.00035969	#N/A	#N/A	#N/A	ACADVL	MIM	0.000195947	0.623028	1.23314	3.44407
E7EUA0	31	E7EUA0	NEXN		Nexilin (Fragment)	-0.116	0.079	0.535	0.386	0.999549	0.831068	0.0206764	0.0361908	#N/A	#N/A	#N/A	#N/A	#N/A	0.000195947	0.0803634	1.68452	1.4414
O15258;Q5T092;A0A0A0MR06;Q5T091;Q5T093	6;4;4;4;3	O15258	RER1		Protein RER1	0.29	1.081	0.534	1.604	0.999549	0.149498	0.454098	0.00175644	#N/A	#N/A	#N/A	#N/A	#N/A	0.000195947	0.825365	0.342851	2.75537
Q04828;H0Y804;S4R3Z2;A0A0A0MSS8;P42330;A6NHU4;P17516;S4R3D5	8;5;5;5;5;4;4;3	Q04828	AKR1C1	DDH DDH1	Aldo-keto reductase family 1 member C1	0.02	0.352	0.534	0.459	0.999549	0.603436	0.347238	0.23331	#N/A	AKR1C1	#N/A	#N/A	#N/A	0.000195947	0.219369	0.459373	0.632066
A0A087X1E4;P53365;E9PRV8;E9PPY7	11;11;5;4	P53365	ARFIP2	POR1	Arfaptin-2	0.046	0.283	0.534	0.533	0.999549	0.264925	0.00952958	0.00225076	#N/A	#N/A	#N/A	#N/A	#N/A	0.000195947	0.576877	2.02093	2.64767
Q9Y5M8;H7C4H2;C9J5Z8	14;12;2	Q9Y5M8	SRPRB		Signal recognition particle receptor subunit beta	0.12	0.871	0.533	1.382	0.999549	0.140688	0.322414	0.000764231	#N/A	#N/A	#N/A	#N/A	#N/A	0.000195947	0.851743	0.491586	3.11678
P04424;F8W943	14;6	P04424	ASL		Argininosuccinate lyase	0.09	0.044	0.533	1.13	0.999549	0.942233	0.146748	0.000276323	#N/A	ASL	#N/A	#N/A	#N/A	0.000195947	0.0258415	0.833427	3.55858
Q06278;C9J244	5;1	Q06278	AOX1	AO	Aldehyde oxidase	-0.396	0.39	0.532	1.094	0.999549	0.32141	0.108738	0.000152906	#N/A	AOX1	#N/A	#N/A	#N/A	0.000195947	0.492941	0.963619	3.81558
P27144;D3DQ64	10;7	P27144	AK4	AK3 AK3L1	Adenylate kinase 4, mitochondrial	0.088	0.299	0.532	0.874	0.999549	0.335296	0.0327682	0.000122201	#N/A	#N/A	#N/A	AK4	Matrix	0.000195947	0.474572	1.48455	3.91293
P38398;Q5YLB2;C9IZW4;A0A0A0MSN1;Q3B891;E9PH68;E7EWN5;A0A0U1RRA9;H0Y8D8;K7EPC7;H0Y8B8;B7ZA85;E7EUM2;A0A2R8Y7V5	4;3;2;2;2;2;2;2;1;1;1;1;1;1	P38398	BRCA1	RNF53	Breast cancer type 1 susceptibility protein	0.025	-0.198	0.532	0.519	0.999549	0.891937	0.64076	0.456314	BRCA1	#N/A	#N/A	#N/A	#N/A	0.000195947	0.0496656	0.193305	0.340736
P20774;Q5TBF5	3;2	P20774	OGN	OIF SLRR3A	Mimecan	0.198	0.277	0.531	0.818	0.999549	0.677848	0.314946	0.0272201	#N/A	#N/A	#N/A	#N/A	#N/A	0.000195947	0.168868	0.501764	1.56511
H7BYY1;F5H7S3;B7Z596;H0YL42;H0YN06	32;28;28;15;1	H7BYY1	TPM1		Tropomyosin 1 (Alpha), isoform CRA_m	-0.149	0.241	0.531	0.677	0.999549	0.660287	0.20397	0.0276016	#N/A	TPM1	#N/A	#N/A	#N/A	0.000195947	0.180267	0.690434	1.55907
P51178	15	P51178	PLCD1		1-phosphatidylinositol 4,5-bisphosphate phosphodiesterase delta-1	0.028	0.192	0.53	0.744	0.999549	0.554964	0.0261103	0.000442022	#N/A	PLCD1	#N/A	#N/A	#N/A	0.000195947	0.255735	1.58319	3.35456
A0A0A0MS41;Q9BWM7;A0A1P0AYU5;S4R3N9	14;14;13;8	Q9BWM7	SFXN3		Sideroflexin-3	0.15	0.436	0.528	1.151	0.999549	0.399516	0.242388	0.00109753	#N/A	#N/A	#N/A	SFXN3	MIM	0.000195947	0.398466	0.615489	2.95958
P04844;Q5JYR4;Q5JYR7;Q5JYR3;H0Y5M1;F2Z3K5	11;3;3;2;1;1	P04844	RPN2		Dolichyl-diphosphooligosaccharide--protein glycosyltransferase subunit 2	0.381	0.357	0.528	1.933	0.999549	0.732866	0.547549	0.00151235	#N/A	#N/A	#N/A	#N/A	#N/A	0.000195947	0.134975	0.261577	2.82035
Q9BSW7;H3BSU5;H3BQZ6;H3BRH9;H3BN78	2;1;1;1;1	Q9BSW7	SYT17		Synaptotagmin-17	0.264	-0.151	0.528	0.475	0.999549	0.799769	0.211382	0.118247	#N/A	#N/A	#N/A	#N/A	#N/A	0.000195947	0.0970354	0.674933	0.927211
Q5QPK2;H0Y368;O60762;Q5QPJ9	8;8;8;3	O60762	DPM1		Dolichol-phosphate mannosyltransferase subunit 1	0.256	0.279	0.527	2.014	0.999549	0.745779	0.449931	0.000169189	#N/A	#N/A	DPM1	#N/A	#N/A	0.000195947	0.12739	0.346854	3.77163
A0A0D9SF54;A0A0D9SFF6;A0A0D9SFH4;A0A1B0GTB7;A0A1B0GUH3;A0A1B0GTD1;REV__C9J6B6;REV__C9JF13;REV__E7EX73;REV__E9PGM1;REV__E7EUU4;REV__Q04637	186;8;3;2;2;1;1;1;1;1;1;1	A0A0D9SF54	SPTAN1		Spectrin alpha chain, non-erythrocytic 1	-0.104	-0.055	0.527	0.849	0.999549	0.953081	0.391444	0.0414749	#N/A	SPTAN1	#N/A	#N/A	#N/A	0.000195947	0.0208702	0.40733	1.38221
Q8N490	2	Q8N490	PNKD	KIAA1184 MR1 TAHCCP2	Probable hydrolase PNKD	0.131	0.41	0.526	0.696	0.999549	0.407029	0.214516	0.0252171	#N/A	#N/A	#N/A	PNKD	MIM	0.000195947	0.390374	0.66854	1.5983
C9JJX6;E9PDC3;O00192	8;8;8	O00192	ARVCF		Armadillo repeat protein deleted in velo-cardio-facial syndrome	0.079	0.397	0.526	0.368	0.999549	0.382139	0.17383	0.191311	#N/A	#N/A	#N/A	#N/A	#N/A	0.000195947	0.417779	0.759874	0.718261
Q9Y2D5	38	Q9Y2D5	AKAP2	KIAA0920 PRKA2	A-kinase anchor protein 2	-0.106	0.328	0.525	0.408	0.999549	0.244202	0.0210808	0.0256379	#N/A	#N/A	#N/A	#N/A	#N/A	0.000195947	0.612251	1.67611	1.59112
Q9HD20;H7C3H2	35;4	Q9HD20	ATP13A1	ATP13A KIAA1825	Manganese-transporting ATPase 13A1	0.232	0.678	0.524	1.591	0.999549	0.297866	0.395331	0.000584917	#N/A	#N/A	#N/A	#N/A	#N/A	0.000195947	0.525979	0.403039	3.23291
Q9UBG0;E7EME3;J3QQZ6	36;8;2	Q9UBG0	MRC2	CLEC13E ENDO180 KIAA0709 UPARAP	C-type mannose receptor 2	-0.023	0.648	0.524	1.263	0.999549	0.170332	0.204787	0.000239223	#N/A	#N/A	#N/A	#N/A	#N/A	0.000195947	0.768704	0.688698	3.6212
P02458	19	P02458	COL2A1		Collagen alpha-1(II) chain	-0.07	0.34	0.523	0.978	0.999549	0.647358	0.392323	0.019497	#N/A	#N/A	COL2A1	#N/A	#N/A	0.000195947	0.188855	0.406356	1.71003
Q9UDY4;C9JUL4	16;6	Q9UDY4	DNAJB4	DNAJW HLJ1	DnaJ homolog subfamily B member 4	-0.124	0.294	0.523	0.6	0.999549	0.383476	0.0538658	0.00623388	DNAJB4	DNAJB4	#N/A	#N/A	#N/A	0.000195947	0.416262	1.26869	2.20524
H0YNU5;P54132	4;4	P54132	BLM	RECQ2 RECQL3	Bloom syndrome protein	0.681	-0.335	0.523	1.055	0.999549	0.73385	0.522771	0.0472167	BLM	#N/A	#N/A	#N/A	#N/A	0.000195947	0.134393	0.281689	1.3259
Q8N7R7;H7BZD2	5;2	Q8N7R7	CCNYL1		Cyclin-Y-like protein 1	0.096	0.75	0.522	1.325	0.999549	0.1088	0.199955	0.000120106	#N/A	#N/A	#N/A	#N/A	#N/A	0.000195947	0.963372	0.699067	3.92043
O60784;B0QY01;V9GYF4;B0QY02;V9GZ68;H7BYN7;Q6UW50	8;3;2;2;1;1;1	O60784	TOM1		Target of Myb protein 1	0.004	0.266	0.522	0.543	0.999549	0.4099	0.0434396	0.00914138	#N/A	TOM1	#N/A	#N/A	#N/A	0.000195947	0.387323	1.36211	2.03899
Q9UBM7;E9PRL8;E9PQ71;E9PIP9;E9PJ54;E9PM00;H0YE57	3;2;2;2;2;2;1	Q9UBM7	DHCR7	D7SR	7-dehydrocholesterol reductase	0.305	1.021	0.521	1.672	0.999549	0.186287	0.494637	0.00185384	#N/A	#N/A	DHCR7	#N/A	#N/A	0.000195947	0.729818	0.305714	2.73193
D6RJG9;Q9Y5W7;Q5JRQ0;D6RDH9;H0Y926	4;4;2;2;1	Q9Y5W7	SNX14		Sorting nexin-14	0.462	0.372	0.521	1.033	0.999549	0.557723	0.328933	0.00677393	#N/A	#N/A	#N/A	#N/A	#N/A	0.000195947	0.253581	0.482892	2.16916
Q9NPJ3	2	Q9NPJ3	ACOT13	THEM2	Acyl-coenzyme A thioesterase 13	-0.3	0.135	0.521	0.208	0.999549	0.725107	0.0494257	0.311999	#N/A	#N/A	#N/A	ACOT13	Matrix	0.000195947	0.139598	1.30605	0.505847
C9J3D7;Q9UKG9	7;7	Q9UKG9	CROT	COT	Peroxisomal carnitine O-octanoyltransferase	0.305	0.488	0.52	1.038	0.999549	0.14101	0.0527983	3.75898e-05	#N/A	#N/A	#N/A	CROT	unknown	0.000195947	0.850749	1.27738	4.42493
Q96RQ3;F5GYT8;E9PHF7;E9PG35;G5E9X5;F8WDI3	13;12;12;11;9;1	Q96RQ3	MCCC1	MCCA	Methylcrotonoyl-CoA carboxylase subunit alpha, mitochondrial	-0.165	0.295	0.52	0.586	0.999549	0.335296	0.0345368	0.00401717	#N/A	MCCC1	#N/A	MCCC1	Matrix	0.000195947	0.474572	1.46172	2.39608
Q969H8;M0QXF7;M0QYN0	7;5;5	Q969H8	MYDGF	C19orf10 IL25	Myeloid-derived growth factor	0.102	-0.053	0.52	0.245	0.999549	0.931174	0.144986	0.354546	#N/A	#N/A	MYDGF	#N/A	#N/A	0.000195947	0.0309691	0.838674	0.450327
H3BPE1;H3BQK9;E9PNZ4;E9PLY0;H0Y314;H0Y4F5;REV__I3L141;REV__O43149	329;329;91;29;18;16;1;1	H3BPE1	MACF1		Microtubule-actin cross-linking factor 1, isoforms 1/2/3/5	-0.033	0.381	0.519	0.92	0.999549	0.117652	0.00789257	3.75834e-06	#N/A	#N/A	#N/A	#N/A	#N/A	0.000195947	0.929399	2.10278	5.425
Q16352	30	Q16352	INA	NEF5	Alpha-internexin	-0.103	0.672	0.518	0.567	0.999549	0.0749004	0.0986199	0.0188597	#N/A	#N/A	#N/A	#N/A	#N/A	0.000195947	1.12552	1.00604	1.72446
K7ERD7;O95707;K7EQV2;K7ESH8;A0A0A0MQS4	5;5;3;1;1	O95707	POP4	RPP29	Ribonuclease P protein subunit p29	-0.032	0.048	0.518	0.557	0.999549	0.938032	0.143405	0.0358418	#N/A	#N/A	#N/A	#N/A	#N/A	0.000195947	0.0277822	0.843434	1.44561
Q9HDC9;H0Y512	21;19	Q9HDC9	APMAP	C20orf3	Adipocyte plasma membrane-associated protein	0.072	0.566	0.517	1.56	0.999549	0.355829	0.358973	0.000331411	#N/A	#N/A	#N/A	#N/A	#N/A	0.000195947	0.448759	0.444939	3.47963
P78524;B4DDL8;E9PKE0;E9PQA9;E9PNM8;E9PKN3;E9PJC3;H0YE59;H0YDL0;E9PNX7;E9PLH5	11;8;4;3;3;3;3;2;2;2;2	P78524	ST5	DENND2B HTS1	Suppression of tumorigenicity 5 protein	-0.236	0.129	0.517	0.685	0.999549	0.800844	0.144986	0.0113472	#N/A	#N/A	#N/A	#N/A	#N/A	0.000195947	0.0964518	0.838674	1.94511
Q86X76	6	Q86X76	NIT1		Deaminated glutathione amidase	0.004	0.032	0.517	0.525	0.999549	0.954156	0.115982	0.0345322	#N/A	#N/A	#N/A	NIT1	Matrix	0.000195947	0.0203806	0.935609	1.46178
P32929	2	P32929	CTH		Cystathionine gamma-lyase	-0.287	0.075	0.516	0.343	0.999549	0.937491	0.390451	0.397485	#N/A	CTH	#N/A	#N/A	#N/A	0.000195947	0.028033	0.408433	0.40068
A0A087WVQ6;Q00610;J3KS13;P53675;A0A087WX41;K7EJJ5;J3KRF5;J3KSQ2;J3QL20;F5H5N6;A0A087WV74;A0A087WXH4	92;92;33;18;17;16;9;5;3;1;1;1	Q00610	CLTC	CLH17 CLTCL2 KIAA0034	Clathrin heavy chain 1	0.163	0.074	0.516	1.542	0.999549	0.936732	0.375547	0.000482502	#N/A	CLTC	#N/A	#N/A	#N/A	0.000195947	0.0283846	0.425336	3.3165
P61018	7	P61018	RAB4B		Ras-related protein Rab-4B	0.126	0.353	0.515	1.25	0.999549	0.450501	0.191464	0.000160168	#N/A	#N/A	#N/A	#N/A	#N/A	0.000195947	0.346304	0.717912	3.79543
P28290;E9PHV5;E7EUL7	32;31;23	P28290	SSFA2	CS1 KIAA1927 KRAP	Sperm-specific antigen 2	0.036	0.576	0.514	0.281	0.999549	0.0382248	0.0188152	0.102553	#N/A	#N/A	#N/A	#N/A	#N/A	0.000195947	1.41765	1.72549	0.989053
Q9UPN3;H0Y390;H0Y7I1	321;224;8	Q9UPN3	MACF1	ABP620 ACF7 KIAA0465 KIAA1251	Microtubule-actin cross-linking factor 1, isoforms 1/2/3/5	0.091	0.532	0.514	1.517	0.999549	0.39357	0.369904	0.000488622	#N/A	#N/A	#N/A	#N/A	#N/A	0.000195947	0.404978	0.431911	3.31103
F8W689;P48382;H0Y4B4;F6UE82;A0A0A0MSQ2	8;8;4;2;2	P48382	RFX5		DNA-binding protein RFX5	0.221	0.303	0.514	0.022	0.999549	0.437897	0.10897	0.936829	#N/A	#N/A	#N/A	#N/A	#N/A	0.000195947	0.358628	0.962693	0.0283397
J3QRS3;P19105;O14950;J3KTJ1	13;13;13;5	P19105	MYL12A	MLCB MRLC3 RLC	Myosin regulatory light chain 12A	-0.207	-0.148	0.514	0.545	0.999549	0.765575	0.149779	0.0403782	#N/A	#N/A	#N/A	#N/A	#N/A	0.000195947	0.116012	0.82455	1.39385
Q6PCE3	8	Q6PCE3	PGM2L1	BM32A	Glucose 1,6-bisphosphate synthase	-0.217	-0.198	0.514	1.184	0.999549	0.712187	0.200486	0.000340084	#N/A	PGM2L1	#N/A	#N/A	#N/A	0.000195947	0.147406	0.697916	3.46841
Q9UQB8;I3L4C2;B4DWA1;I3L3C6;I3L2M4;I3L327;I3L1C8;I3L4A3;I3L125;I3L0M4;I3L526;I3L0Y9;I3L3C5;I3L3J7;I3L113	26;25;20;14;9;7;7;6;5;4;3;3;2;2;1	Q9UQB8	BAIAP2		Brain-specific angiogenesis inhibitor 1-associated protein 2	-0.016	0.486	0.513	0.415	0.999549	0.127024	0.047221	0.0403473	#N/A	BAIAP2	#N/A	#N/A	#N/A	0.000195947	0.896114	1.32586	1.39419
Q13287;C9JW17	5;1	Q13287	NMI		N-myc-interactor	0.073	0.03	0.512	-0.03	0.999549	0.963029	0.197306	0.925933	#N/A	#N/A	#N/A	#N/A	#N/A	0.000195947	0.0163606	0.704859	0.0334205
Q8NHU3	1	Q8NHU3	SGMS2	SMS2	Phosphatidylcholine:ceramide cholinephosphotransferase 2	0.012	0.631	0.511	1.771	0.999549	0.19519	0.251026	8.8446e-06	#N/A	#N/A	#N/A	#N/A	#N/A	0.000195947	0.709543	0.600282	5.05332
O15427;J3QQS9;J3QQV2;J3QSC3;J3QRP8;J3QLE3;J3KTM6;J3QRU2;J3KT83;J3QRA0;J3KTI8	7;2;2;2;1;1;1;1;1;1;1	O15427	SLC16A3	MCT4	Monocarboxylate transporter 4	0.158	0.479	0.511	1.164	0.999549	0.44327	0.369438	0.00416143	#N/A	#N/A	#N/A	#N/A	#N/A	0.000195947	0.353332	0.432458	2.38076
Q12893	4	Q12893	TMEM115	PL6	Transmembrane protein 115	0.173	0.47	0.509	1.85	0.999549	0.68655	0.629698	0.00571977	#N/A	#N/A	#N/A	#N/A	#N/A	0.000195947	0.163328	0.200868	2.24262
C9J2Q2;Q8N5M1;K7ELC1	2;2;1	Q8N5M1	ATPAF2	ATP12	ATP synthase mitochondrial F1 complex assembly factor 2	-0.012	0.243	0.509	1.087	0.999549	0.64913	0.212724	0.000857181	#N/A	#N/A	#N/A	ATPAF2	Matrix	0.000195947	0.187668	0.672183	3.06693
H3BRY6;B4DVT3;B4DJL6;Q96SY0	5;5;5;5	Q96SY0	INTS14	C15orf44 VWA9	Integrator complex subunit 14	0.934	-0.47	0.509	0.422	0.999549	0.65299	0.584107	0.473156	#N/A	#N/A	#N/A	#N/A	#N/A	0.000195947	0.185094	0.233508	0.324995
H7C144	28	H7C144	ACTN4		Alpha-actinin-4 (Fragment)	-0.017	0.488	0.508	1.117	0.999549	0.277738	0.200188	0.000522787	ACTN4	#N/A	#N/A	#N/A	#N/A	0.000195947	0.556365	0.698561	3.28168
K7ESP4;Q8WVC6	4;4	Q8WVC6	DCAKD		Dephospho-CoA kinase domain-containing protein	0.123	0.362	0.508	1.63	0.999549	0.622498	0.409599	0.000461338	#N/A	#N/A	#N/A	DCAKD	Membrane	0.000195947	0.205862	0.387641	3.33598
E7ESP4;E7EMF1;E9PB77;D6RG08	29;24;17;3	E7ESP4	ITGA2		Integrin alpha-2	0.29	0.218	0.508	1.551	0.999549	0.847336	0.550725	0.00635449	#N/A	#N/A	#N/A	#N/A	#N/A	0.000195947	0.0719442	0.259066	2.19692
B7Z493;E9PJX4;F8VWL3;Q96M96;F8W1R0;E9PQT1;E9PNX0;J3KSS3;F8VVF1	10;10;10;10;8;2;2;1;1	Q96M96	FGD4	FRABP ZFYVE6	FYVE, RhoGEF and PH domain-containing protein 4	0.221	0.112	0.508	0.553	0.999549	0.828353	0.139117	0.0323105	#N/A	FGD4	#N/A	#N/A	#N/A	0.000195947	0.0817845	0.856621	1.49066
P00387;B1AHF3	14;10	P00387	CYB5R3	DIA1	NADH-cytochrome b5 reductase 3	0.287	0.074	0.508	1.311	0.999549	0.938032	0.396072	0.00238198	#N/A	#N/A	#N/A	CYB5R3	MOM	0.000195947	0.0277822	0.402226	2.62306
Q13586;G0XQ39;E9PNJ4;H0YDB2;E9PIQ8;E9PRZ7;E9PR09;E9PN27;E9PRE4;E9PR07;E9PJ19;E9PMB4	23;22;18;14;4;3;3;3;1;1;1;1	Q13586	STIM1	GOK	Stromal interaction molecule 1	-0.039	0.586	0.507	0.873	0.999549	0.117467	0.105665	0.000795626	#N/A	#N/A	STIM1	#N/A	#N/A	0.000195947	0.930084	0.976071	3.09929
J3KQL8;Q9BQE5;E9PM95;B0QYK8	7;6;2;1	J3KQL8	APOL2		Apolipoprotein L2	0.025	0.519	0.507	0.313	0.999549	0.14321	0.0847181	0.159581	#N/A	#N/A	#N/A	#N/A	#N/A	0.000195947	0.844027	1.07202	0.797018
A0A0A6YYJ5;A0A286YES6;O94854	34;14;12	A0A0A6YYJ5	MACF1		Microtubule-actin cross-linking factor 1, isoforms 1/2/3/5 (Fragment)	0.2	0.439	0.507	0.858	0.999549	0.152979	0.0418288	0.000144602	#N/A	#N/A	#N/A	#N/A	#N/A	0.000195947	0.815369	1.37852	3.83983
O76024;H0Y9G5	15;6	O76024	WFS1		Wolframin	-0.078	0.886	0.505	1.035	0.999549	0.137908	0.361169	0.00787687	#N/A	#N/A	#N/A	#N/A	#N/A	0.000195947	0.860409	0.44229	2.10365
Q6NVY1;B8ZZZ0;B9A058;F8W8A6;H7C126;H7C400;H7C1A5	13;6;5;3;2;1;1	Q6NVY1	HIBCH		3-hydroxyisobutyryl-CoA hydrolase, mitochondrial	0.121	0.173	0.505	0.539	0.999549	0.683786	0.105665	0.0236649	#N/A	#N/A	#N/A	HIBCH	Matrix	0.000195947	0.16508	0.976071	1.6259
P02461;H7C435	24;1	P02461	COL3A1		Collagen alpha-1(III) chain	-0.025	0.047	0.504	0.221	0.999549	0.940777	0.185056	0.429362	#N/A	#N/A	COL3A1	#N/A	#N/A	0.000195947	0.0265134	0.732698	0.367176
P07237;H7BZ94;H0Y3Z3;I3L398;I3L312;I3NI03;I3L3U6;I3L4M2;I3L0S0;I3L3P5;I3L514;I3L1Y5	55;50;27;24;19;16;15;13;11;11;6;3	P07237	P4HB	ERBA2L PDI PDIA1 PO4DB	Protein disulfide-isomerase	-0.103	0.401	0.503	0.498	0.999549	0.2271	0.0717854	0.0215693	#N/A	#N/A	P4HB	#N/A	#N/A	0.000195947	0.643783	1.14396	1.66616
Q9H694;A6NGY7	7;4	Q9H694	BICC1		Protein bicaudal C homolog 1	-0.166	0.076	0.503	0.257	0.999549	0.858759	0.0573417	0.207698	#N/A	#N/A	#N/A	#N/A	#N/A	0.000195947	0.0661286	1.24153	0.682568
P30740	15	P30740	SERPINB1	ELANH2 MNEI PI2	Leukocyte elastase inhibitor	-0.033	-0.299	0.503	0.555	0.999549	0.584762	0.256181	0.0770181	#N/A	#N/A	#N/A	#N/A	#N/A	0.000195947	0.233021	0.591452	1.11341
G3XAN4;Q15629	4;4	Q15629	TRAM1	TRAM	Translocating chain-associated membrane protein 1	-0.24	1.429	0.502	1.1	0.999549	0.0808266	0.528888	0.0345391	#N/A	#N/A	#N/A	#N/A	#N/A	0.000195947	1.09245	0.276637	1.46169
P25686;C9JXB9;C9J1G2;E7ETU0;C9JX00;C9JRD2	5;4;3;3;3;3	P25686	DNAJB2	HSJ1 HSPF3	DnaJ homolog subfamily B member 2	-0.177	0.655	0.501	0.697	0.999549	0.170332	0.236192	0.0231343	#N/A	DNAJB2	#N/A	#N/A	#N/A	0.000195947	0.768704	0.626735	1.63574
Q9H270;B7Z879;A0A087WXL6;A0A0G2JS92;A0A087X2J4	19;18;18;8;5	Q9H270	VPS11	RNF108	Vacuolar protein sorting-associated protein 11 homolog	-0.033	0.042	0.501	0.939	0.999549	0.935603	0.088543	0.000239124	#N/A	#N/A	#N/A	#N/A	#N/A	0.000195947	0.0289086	1.05285	3.62138
Q14118	14	Q14118	DAG1		Dystroglycan	-0.167	0.312	0.5	0.509	0.999549	0.375311	0.0817526	0.0218887	DAG1	#N/A	#N/A	#N/A	#N/A	0.000195947	0.425608	1.0875	1.65978
O15382;B3KSI3;M0QZ10;M0QXF9;M0QZP4;M0R2K7	7;6;6;5;4;1	O15382	BCAT2	BCATM BCT2 ECA40	Branched-chain-amino-acid aminotransferase, mitochondrial	0.111	0.308	0.5	0.836	0.999549	0.475419	0.159711	0.00272162	#N/A	#N/A	#N/A	BCAT2	Matrix	0.000195947	0.322923	0.796666	2.56517
Q9Y6C2;A0A0A0MT20	39;14	Q9Y6C2	EMILIN1	EMI	EMILIN-1	-0.149	0.253	0.5	0.103	0.999549	0.595155	0.179718	0.725543	#N/A	#N/A	#N/A	#N/A	#N/A	0.000195947	0.22537	0.745407	0.139337
Q9UMX5	9	Q9UMX5	NENF	CIR2 SPUF	Neudesin	0.113	0.145	0.5	0.185	0.999549	0.746587	0.122212	0.450633	#N/A	#N/A	#N/A	#N/A	#N/A	0.000195947	0.12692	0.912888	0.346177
O43570;B3KUB4	3;2	O43570	CA12		Carbonic anhydrase 12	0.276	0.701	0.499	0.559	0.999549	0.0783088	0.137648	0.027211	#N/A	#N/A	#N/A	#N/A	#N/A	0.000195947	1.10619	0.861229	1.56526
Q6UVY6	7	Q6UVY6	MOXD1	MOX	DBH-like monooxygenase protein 1	-0.203	0.266	0.499	1.172	0.999549	0.76964	0.500274	0.0170163	#N/A	#N/A	#N/A	#N/A	#N/A	0.000195947	0.113712	0.300792	1.76913
P09497;D6RJD1;H0Y9Q6	13;4;2	P09497	CLTB		Clathrin light chain B	-0.029	0.401	0.498	0.282	0.999549	0.276857	0.112558	0.229036	#N/A	#N/A	#N/A	#N/A	#N/A	0.000195947	0.557745	0.948624	0.640097
Q96ME1;H0Y6I6	12;11	Q96ME1	FBXL18	FBL18	F-box/LRR-repeat protein 18	-0.011	0.09	0.498	1.052	0.999549	0.829821	0.0623571	2.84771e-05	#N/A	#N/A	#N/A	#N/A	#N/A	0.000195947	0.0810155	1.20511	4.5455
A0A087WUQ6;P07203;A0A2R8Y6B6	12;12;10	P07203	GPX1		Glutathione peroxidase 1	-0.017	0.154	0.497	0.392	0.999549	0.707485	0.091368	0.0784137	#N/A	GPX1	#N/A	GPX1	Matrix	0.000195947	0.150283	1.03921	1.10561
P49407;E9PM35;I3L0V6;H0YET9	8;7;1;1	P49407	ARRB1	ARR1	Beta-arrestin-1	0.013	0.127	0.496	0.622	0.999549	0.714744	0.0388086	0.00207671	ARRB1	ARRB1	#N/A	#N/A	#N/A	0.000195947	0.145849	1.41107	2.68262
K7EM38	17	K7EM38	ACTG1		Actin, cytoplasmic 2 (Fragment)	-0.644	-0.423	0.496	1.467	0.999549	0.647358	0.532688	0.00612673	#N/A	ACTG1	#N/A	#N/A	#N/A	0.000195947	0.188855	0.273527	2.21277
E5RK69;H0YC77	44;7	E5RK69	ANXA6		Annexin	-0.37	0.069	0.495	0.89	0.999549	0.959526	0.633321	0.153697	#N/A	#N/A	#N/A	#N/A	#N/A	0.000195947	0.0179431	0.198376	0.813335
A8MXV4	4	A8MXV4	NUDT19		Nucleoside diphosphate-linked moiety X motif 19	0.121	0.278	0.494	0.5	0.999549	0.38066	0.051952	0.0134277	#N/A	#N/A	#N/A	NUDT19	Matrix	0.000195947	0.419463	1.2844	1.872
Q5JXI8;Q13642;A0A0D9SFZ9;Q5JXH8;Q5JXH7;Q5JXI3;Q5JXI2;A0A0D9SFI6;A0A0D9SFB0;Q5JXH9;A0A0D9SGB2;Q5JXI0;A0A0D9SG53;A0A0D9SGD1;A0A0D9SEY7;A0A0D9SGC5	15;11;10;10;10;10;10;9;9;9;8;8;7;4;3;1	Q5JXI8	FHL1		Four and a half LIM domains protein 1 (Fragment)	-0.114	0.003	0.494	0.439	0.999549	0.994858	0.118162	0.0637297	#N/A	FHL1	#N/A	#N/A	#N/A	0.000195947	0.00223899	0.927522	1.19566
Q8TE77;E9PIT5;A0A087WWG1;C9JUG3	6;3;3;2	Q8TE77	SSH3	SSH3L	Protein phosphatase Slingshot homolog 3	-0.194	-0.092	0.494	0.685	0.999549	0.870763	0.19615	0.0156894	#N/A	#N/A	#N/A	#N/A	#N/A	0.000195947	0.0601001	0.707411	1.80439
Q99470;K7ELI9	3;1	Q99470	SDF2		Stromal cell-derived factor 2	0.184	0.751	0.493	0.33	0.999549	0.199507	0.379803	0.384771	#N/A	#N/A	#N/A	#N/A	#N/A	0.000195947	0.700043	0.420441	0.414797
P02792	10	P02792	FTL		Ferritin light chain	0.304	0.656	0.493	0.317	0.999549	0.0920917	0.135549	0.194114	#N/A	FTL	#N/A	#N/A	#N/A	0.000195947	1.03578	0.867903	0.711943
E9PRU1;O95967;H0YET5;E9PRQ8;E9PKA3	7;7;2;2;2	O95967	EFEMP2	FBLN4	EGF-containing fibulin-like extracellular matrix protein 2	-0.12	0.349	0.493	0.305	0.999549	0.491302	0.251865	0.317813	#N/A	#N/A	#N/A	#N/A	#N/A	0.000195947	0.308651	0.598832	0.497829
Q14766;E7EV71;C9JDW2;H7C2H7;H7C4L5;H7C0I7;H7BZ76	36;31;6;5;5;4;2	Q14766	LTBP1		Latent-transforming growth factor beta-binding protein 1	-0.232	-0.015	0.492	0.257	0.999549	0.983693	0.302159	0.44219	#N/A	#N/A	#N/A	#N/A	#N/A	0.000195947	0.00714037	0.519764	0.354392
P53985;Q5T8R3;Q5T8R5	5;3;3	P53985	SLC16A1	MCT1	Monocarboxylate transporter 1	-0.09	0.627	0.491	1.493	0.999549	0.415766	0.508505	0.00336389	#N/A	#N/A	#N/A	#N/A	#N/A	0.000195947	0.381151	0.293704	2.47316
P13497;Q3MIM8	7;2	P13497	BMP1	PCOLC	Bone morphogenetic protein 1	0.311	0.406	0.491	0.533	0.999549	0.207143	0.072081	0.0128612	#N/A	#N/A	#N/A	#N/A	#N/A	0.000195947	0.683729	1.14218	1.89072
Q8N3D4;E9PIH6;H0YDZ9;A0A0U1RQH4	23;10;6;6	Q8N3D4	EHBP1L1		EH domain-binding protein 1-like protein 1	-0.23	0.385	0.491	0.137	0.999549	0.355829	0.165634	0.614847	#N/A	#N/A	#N/A	#N/A	#N/A	0.000195947	0.448759	0.780851	0.211233
Q96JC1	8	Q96JC1	VPS39	KIAA0770 TLP VAM6	Vam6/Vps39-like protein	0.406	-0.066	0.491	1.234	0.999549	0.924019	0.262248	0.000412337	#N/A	#N/A	#N/A	#N/A	#N/A	0.000195947	0.034319	0.581287	3.38475
Q96G03;E7ENQ8;E9PD70;H0Y921	17;6;5;1	Q96G03	PGM2		Phosphoglucomutase-2	-0.149	-0.193	0.491	0.719	0.999549	0.719741	0.224162	0.0155073	#N/A	PGM2	#N/A	#N/A	#N/A	0.000195947	0.142824	0.649438	1.80946
Q9NWM8;H7C1Z9;F8WBZ0	8;5;3	Q9NWM8	FKBP14	FKBP22	Peptidyl-prolyl cis-trans isomerase FKBP14	-0.14	0.189	0.49	0.285	0.999549	0.582737	0.0547285	0.145622	#N/A	#N/A	FKBP14	#N/A	#N/A	0.000195947	0.234528	1.26179	0.836774
Q9H173;D6RIU8;D6REA1;D6RG16;D6RBP7;D6RAI3;D6R940	4;3;3;2;2;2;1	Q9H173	SIL1		Nucleotide exchange factor SIL1	0.284	0.353	0.489	1.14	0.999549	0.570251	0.354276	0.00280291	#N/A	#N/A	#N/A	#N/A	#N/A	0.000195947	0.243934	0.450659	2.55239
J3KNW4;A0A0A0MSG2;Q14192;C9J3S8;F8WDA8;U3KQT4	25;25;25;2;2;2	Q14192	FHL2	DRAL SLIM3	Four and a half LIM domains protein 2	-0.163	0.333	0.489	0.37	0.999549	0.486532	0.222217	0.196342	#N/A	#N/A	#N/A	#N/A	#N/A	0.000195947	0.312888	0.653222	0.706986
Q9Y2B0;H0YI18	12;6	Q9Y2B0	CNPY2	MSAP TMEM4 ZSIG9	Protein canopy homolog 2	-0.049	0.278	0.489	0.276	0.999549	0.407373	0.0727861	0.181981	#N/A	#N/A	#N/A	#N/A	#N/A	0.000195947	0.390007	1.13795	0.739973
Q8N8Z6	6	Q8N8Z6	DCBLD1		Discoidin, CUB and LCCL domain-containing protein 1	0.015	0.696	0.488	0.723	0.999549	0.0523096	0.0990819	0.00250673	#N/A	#N/A	#N/A	#N/A	#N/A	0.000195947	1.28142	1.00401	2.60089
A2A2V1;P04156;X6RKS3	3;3;1	P04156	PRNP	ALTPRP PRIP PRP	Major prion protein	0.299	0.694	0.488	0.637	0.999549	0.221014	0.365751	0.0805616	#N/A	#N/A	#N/A	#N/A	#N/A	0.000195947	0.655579	0.436814	1.09387
Q8WV41;H3BPR3	9;6	Q8WV41	SNX33	SH3PX3 SH3PXD3C SNX30	Sorting nexin-33	0.115	0.003	0.488	0.647	0.999549	0.996856	0.297264	0.047602	#N/A	SNX33	#N/A	#N/A	#N/A	0.000195947	0.00136749	0.526857	1.32237
O94766;G3V150;E9PNA1;REV__A0A0C4DGF1;REV__Q9Y2Y4;REV__Q9BRK4	11;10;5;1;1;1	O94766	B3GAT3		Galactosylgalactosylxylosylprotein 3-beta-glucuronosyltransferase 3	0.197	0.919	0.487	2.191	0.999549	0.258818	0.550725	0.000249517	#N/A	#N/A	#N/A	#N/A	#N/A	0.000195947	0.587006	0.259066	3.6029
Q9Y2H1	3	Q9Y2H1	STK38L	KIAA0965 NDR2	Serine/threonine-protein kinase 38-like	0.165	0.102	0.487	0.969	0.999549	0.845266	0.151129	0.000542391	#N/A	#N/A	#N/A	#N/A	#N/A	0.000195947	0.0730068	0.820652	3.26569
Q32P28;H7C2W6;E2QRI1	26;9;8	Q32P28	P3H1	GROS1 LEPRE1	Prolyl 3-hydroxylase 1	0.017	0.104	0.486	0.539	0.999549	0.730428	0.0176794	0.00195301	#N/A	#N/A	P3H1	#N/A	#N/A	0.000195947	0.136422	1.75253	2.7093
Q7Z406;M0QY43	16;11	Q7Z406	MYH14	KIAA2034	Myosin-14	-0.312	-0.382	0.486	1.124	0.999549	0.631509	0.474523	0.0141227	#N/A	#N/A	#N/A	#N/A	#N/A	0.000195947	0.19962	0.323743	1.85008
E9PM62;Q5T9L3;E9PKJ0;E9PJW4;E9PQK1;H0YCG9;Q7Z430;H0YDL2	5;5;3;3;3;3;2;2	Q5T9L3	WLS	C1orf139 GPR177	Protein wntless homolog	0.711	0.387	0.485	2.102	0.999549	0.698655	0.578717	0.000561461	#N/A	#N/A	#N/A	#N/A	#N/A	0.000195947	0.155737	0.237533	3.25068
E9PDF6;O43795;E7EQD9;H7C2Y7;C9JYW1;C9JUP5;Q9UBC5;A0A0U1RRI3;C9K0I9;G3V342	35;35;11;9;8;7;3;2;1;1	O43795	MYO1B		Unconventional myosin-Ib	0.168	0.202	0.485	1.125	0.999549	0.724927	0.269504	0.000938541	#N/A	#N/A	#N/A	#N/A	#N/A	0.000195947	0.139706	0.569435	3.02755
Q4G0N4;B7Z8V7;A0A0C4DGV3;D6RHI4;H0Y9H7	13;9;8;2;2	Q4G0N4	NADK2	C5orf33 MNADK NADKD1	NAD kinase 2, mitochondrial	0.066	0.09	0.485	0.817	0.999549	0.908797	0.354852	0.0237203	#N/A	#N/A	#N/A	NADK2	Matrix	0.000195947	0.0415332	0.449952	1.62488
O60443;C9JSR4;H7C147;H7BZJ0	18;16;6;4	O60443	GSDME	DFNA5 ICERE1	Gasdermin-E	-0.103	0.016	0.485	1.022	0.999549	0.979063	0.202372	0.000790258	#N/A	#N/A	#N/A	#N/A	#N/A	0.000195947	0.0091893	0.693849	3.10223
H0Y2S9;J3QRL2;K7EL39;J3QL44	50;12;8;2	H0Y2S9	MPRIP		Myosin phosphatase Rho-interacting protein (Fragment)	-0.021	0.641	0.484	0.687	0.999549	0.109939	0.160626	0.00876986	#N/A	#N/A	#N/A	#N/A	#N/A	0.000195947	0.958849	0.794183	2.05701
J3KQJ1;Q8NBJ7;A8MXB9;C9JL30;H7C3B2;C9J660;F8WA42;E9PBT8;J3QT17;E9PG02;F8WEV7;F8WES7;F8WEX5	11;11;10;9;9;9;8;5;5;3;2;2;2	Q8NBJ7	SUMF2		Inactive C-alpha-formylglycine-generating enzyme 2	0.067	0.225	0.484	0.314	0.999549	0.443264	0.0349791	0.0810549	#N/A	#N/A	#N/A	#N/A	#N/A	0.000195947	0.353337	1.45619	1.09122
Q0ZGT2;H7BXY5;E7ETM8	49;43;23	Q0ZGT2	NEXN		Nexilin	0.002	0.217	0.484	0.336	0.999549	0.4099	0.0199297	0.0425133	#N/A	#N/A	#N/A	#N/A	#N/A	0.000195947	0.387323	1.7005	1.37148
P01034	1	P01034	CST3		Cystatin-C	0.025	0.209	0.484	0.433	0.999549	0.497092	0.03959	0.0206929	#N/A	#N/A	#N/A	#N/A	#N/A	0.000195947	0.303564	1.40241	1.68418
P23786;A0A1B0GVF3;A0A1B0GTB8;A0A1B0GWC0;A0A1B0GV75;A0A1B0GTM0;A0A1B0GUD9	18;17;16;16;15;5;2	P23786	CPT2	CPT1	Carnitine O-palmitoyltransferase 2, mitochondrial	0.155	0.255	0.483	0.647	0.999549	0.479309	0.0935525	0.00475774	#N/A	#N/A	#N/A	CPT2	MIM	0.000195947	0.319385	1.02894	2.3226
Q9BV19	5	Q9BV19	C1orf50		Uncharacterized protein C1orf50	0.244	-0.49	0.483	0.175	0.999549	0.389921	0.355842	0.641123	#N/A	#N/A	#N/A	#N/A	#N/A	0.000195947	0.409024	0.448743	0.193058
A0A087WZA9;A0A024R4K9;A0A087X266;Q9BXJ8	2;2;2;2	Q9BXJ8	TMEM120A	TMPIT	Transmembrane protein 120A	-0.199	0.918	0.482	1.04	0.999549	0.0807121	0.313677	0.00311647	#N/A	#N/A	#N/A	#N/A	#N/A	0.000195947	1.09306	0.503518	2.50634
Q96EC8	1	Q96EC8	YIPF6		Protein YIPF6	-0.123	0.419	0.481	1.396	0.999549	0.321934	0.191464	2.23648e-05	#N/A	#N/A	#N/A	#N/A	#N/A	0.000195947	0.492233	0.717912	4.65043
Q02388	8	Q02388	COL7A1		Collagen alpha-1(VII) chain	0.278	0.484	0.48	0.286	0.999549	0.255756	0.203845	0.296353	#N/A	#N/A	COL7A1	#N/A	#N/A	0.000195947	0.592174	0.690701	0.52819
F8W9U3;Q96IU4;B4DQI4	4;4;3	Q96IU4	ABHD14B	CIB	Protein ABHD14B	-0.14	-0.066	0.48	0.672	0.999549	0.896715	0.131442	0.00656017	ABHD14B	ABHD14B	#N/A	#N/A	#N/A	0.000195947	0.0473454	0.881266	2.18308
Q9BTU6;E9PAM4	14;11	Q9BTU6	PI4K2A		Phosphatidylinositol 4-kinase type 2-alpha	-0.131	0.851	0.479	0.849	0.999549	0.0630781	0.227593	0.00466885	#N/A	PI4K2A	#N/A	#N/A	#N/A	0.000195947	1.20012	0.64284	2.33079
Q9BV94	4	Q9BV94	EDEM2	C20orf31 C20orf49	ER degradation-enhancing alpha-mannosidase-like protein 2	0.265	0.437	0.479	1.255	0.999549	0.419454	0.327091	0.00074144	#N/A	#N/A	EDEM2	#N/A	#N/A	0.000195947	0.377315	0.485331	3.12992
Q5QNZ2;P24539	10;10	P24539	ATP5F1		ATP synthase F(0) complex subunit B1, mitochondrial	0.291	0.283	0.479	1.463	0.999549	0.782175	0.575649	0.00835089	#N/A	#N/A	#N/A	#N/A	#N/A	0.000195947	0.106696	0.239843	2.07827
A0A2R8Y635;A0A2R8YDN7;Q9H7F0;A0A087WYY3;H7C1U7	14;14;14;11;3	Q9H7F0	ATP13A3	AFURS1	Probable cation-transporting ATPase 13A3	0.148	0.562	0.478	1.176	0.999549	0.325677	0.370439	0.00234885	#N/A	#N/A	#N/A	#N/A	#N/A	0.000195947	0.487213	0.431283	2.62914
Q9NZM1;H0YD14;REV__H0YEL7;REV__P24752	141;80;1;1	Q9NZM1	MYOF	FER1L3 KIAA1207	Myoferlin	0.128	0.459	0.478	1.369	0.999549	0.368288	0.295774	0.000178522	#N/A	#N/A	#N/A	#N/A	#N/A	0.000195947	0.433813	0.52904	3.74831
H0YBC7;O60238	2;2	O60238	BNIP3L	BNIP3A BNIP3H NIX	BCL2/adenovirus E1B 19 kDa protein-interacting protein 3-like	-0.083	0.41	0.478	0.312	0.999549	0.242671	0.109796	0.162783	BNIP3L	#N/A	#N/A	BNIP3L	MOM	0.000195947	0.614982	0.959412	0.78839
O00499;S4R418;F5H0W4;A0A0A0MT10;A0A087X188;Q9UBW5	12;1;1;1;1;1	O00499	BIN1	AMPHL	Myc box-dependent-interacting protein 1	-0.163	0.343	0.478	0.193	0.999549	0.596553	0.383998	0.619126	#N/A	#N/A	#N/A	#N/A	#N/A	0.000195947	0.224351	0.415671	0.208221
P53992;G5EA31;A0A0U1RR49	29;27;2	P53992	SEC24C	KIAA0079	Protein transport protein Sec24C	0.428	0.024	0.478	1.312	0.999549	0.974854	0.361052	0.00082678	#N/A	SEC24C	#N/A	#N/A	#N/A	0.000195947	0.0110603	0.44243	3.08261
Q9NR31;H0Y5E8;X1WI22;D6RAA2;Q5SQT8;D6RDB2	12;9;3;3;3;3	Q9NR31	SAR1A	SAR1 SARA SARA1	GTP-binding protein SAR1a	-0.356	0.012	0.478	1.901	0.999549	0.994387	0.703446	0.0111952	#N/A	#N/A	#N/A	#N/A	#N/A	0.000195947	0.00244447	0.152769	1.95097
Q13630;E9PP14;A0A0J9YX13;E9PKL9;E9PLH9;H0YE90;E9PP60	5;4;4;4;3;1;1	Q13630	TSTA3	SDR4E1	GDP-L-fucose synthase	-0.127	-0.148	0.478	0.792	0.999549	0.771821	0.197166	0.00506468	#N/A	#N/A	#N/A	#N/A	#N/A	0.000195947	0.112483	0.705169	2.29545
Q6DD88;F5H6I7;F5GWF8	19;18;5	Q6DD88	ATL3		Atlastin-3	0.051	0.462	0.477	1.373	0.999549	0.493611	0.430411	0.00172016	#N/A	#N/A	ATL3	#N/A	#N/A	0.000195947	0.306616	0.366117	2.76443
E9PFQ4;Q86SQ0;A0A1W2PQ63;E9PGF6;G5E9V3;E9PDY7;A0A1W2PRT1;A0A1W2PRJ2	24;24;18;15;12;8;2;1	Q86SQ0	PHLDB2	LL5B	Pleckstrin homology-like domain family B member 2	-0.041	0.266	0.477	0.366	0.999549	0.342562	0.0335202	0.0385992	#N/A	#N/A	#N/A	#N/A	#N/A	0.000195947	0.465261	1.47469	1.41342
P30044	11	P30044	PRDX5	ACR1	Peroxiredoxin-5, mitochondrial	-0.068	0.166	0.476	0.322	0.999549	0.72879	0.172786	0.205561	#N/A	PRDX5	#N/A	PRDX5	Matrix	0.000195947	0.137398	0.762493	0.687059
H0YE76;H0YCB3;Q8N9N2;H0YER2	7;7;7;3	Q8N9N2	ASCC1		Activating signal cointegrator 1 complex subunit 1	0.381	-0.05	0.476	0.887	0.999549	0.93971	0.23672	0.00364009	#N/A	#N/A	#N/A	#N/A	#N/A	0.000195947	0.027006	0.625765	2.43889
A0A087WV90;E9PDN5;A0A087WTU7;A0A075B6G3;P11532;E7EQS5;F8VX32;E7ESB2;H0Y304;E7EQR9;F5GZY3;H0Y3E8	14;14;14;14;14;12;12;12;12;11;9;3	P11532	DMD		Dystrophin	0.23	0.306	0.475	0.783	0.999549	0.417546	0.131918	0.0019377	#N/A	DMD	#N/A	#N/A	#N/A	0.000195947	0.379296	0.879695	2.71271
O95674	3	O95674	CDS2		Phosphatidate cytidylyltransferase 2	0.629	0.65	0.474	1.839	0.999549	0.527596	0.635892	0.00406895	#N/A	#N/A	#N/A	#N/A	#N/A	0.000195947	0.277698	0.196617	2.39052
A0A0G2JJD3;O95870;A0A0G2JI89;F2Z3G6;F2Z3H2	11;11;7;1;1	O95870	ABHD16A	BAT5 G5 NG26	Protein ABHD16A	0.233	0.585	0.474	1.111	0.999549	0.206353	0.263755	0.000798467	#N/A	#N/A	#N/A	#N/A	#N/A	0.000195947	0.68539	0.578799	3.09774
P30837	17	P30837	ALDH1B1	ALDH5 ALDHX	Aldehyde dehydrogenase X, mitochondrial	-0.036	0.251	0.474	0.503	0.999549	0.30022	0.0154742	0.00236382	#N/A	#N/A	#N/A	ALDH1B1	Matrix	0.000195947	0.522561	1.81039	2.62639
Q86V85	1	Q86V85	GPR180	ITR	Integral membrane protein GPR180	0.141	0.973	0.473	1.794	0.999549	0.178527	0.509718	0.00055532	#N/A	#N/A	#N/A	#N/A	#N/A	0.000195947	0.748296	0.29267	3.25546
O75915;F8WF90;C9JQU6;F8WF33	7;2;2;2	O75915	ARL6IP5	DERP11 JWA PRA2 PRAF3	PRA1 family protein 3	0.23	0.904	0.473	1.458	0.999549	0.117652	0.382052	0.000407839	#N/A	#N/A	#N/A	#N/A	#N/A	0.000195947	0.929399	0.417878	3.38951
Q07954;Q6PJ72;H0YJI8;Q7Z7K9;F5H0Z3;H0YJ88;E9PHY1;H0YGW5;O75197	138;9;5;5;1;1;1;1;1	Q07954	LRP1	A2MR APR	Prolow-density lipoprotein receptor-related protein 1	0.118	0.555	0.473	0.953	0.999549	0.107975	0.0997104	0.000151646	LRP1	#N/A	#N/A	#N/A	#N/A	0.000195947	0.966677	1.00126	3.81917
E9PG71;P54764;C9JIX8;F5GZZ5	8;8;1;1	P54764	EPHA4	HEK8 SEK TYRO1	Ephrin type-A receptor 4	0.063	0.483	0.473	0.567	0.999549	0.344248	0.307565	0.0765669	#N/A	#N/A	#N/A	#N/A	#N/A	0.000195947	0.463129	0.512062	1.11596
Q5BKU9	2	Q5BKU9	OXLD1	C17orf90	Oxidoreductase-like domain-containing protein 1	-0.243	0.415	0.473	0.135	0.999549	0.353303	0.22346	0.64822	#N/A	#N/A	#N/A	OXLD1	unknown	0.000195947	0.451852	0.650801	0.188278
P28799;K7EKL3;K7EQ05;K7EMR1;K7EQI0;K7EPL0;K7ELY1;K7ENI2;K7ENN1;K7EK92;K7EQK6;K7EM89;K7EJY4;K7ERM2	18;13;10;6;4;2;1;1;1;1;1;1;1;1	P28799	GRN		Granulins	0.041	0.326	0.473	0.028	0.999549	0.32689	0.0866834	0.904556	#N/A	#N/A	#N/A	#N/A	#N/A	0.000195947	0.485598	1.06206	0.0435647
D6RF48;Q9P2W9;D6RC71	10;10;6	Q9P2W9	STX18		Syntaxin-18	0.133	0.535	0.472	0.888	0.999549	0.191918	0.196421	0.00191365	#N/A	#N/A	#N/A	#N/A	#N/A	0.000195947	0.716885	0.706812	2.71814
Q92529;Q5T7I8	3;1	Q92529	SHC3	NSHC SHCC	SHC-transforming protein 3	-0.201	0.459	0.472	-0.65	0.999549	0.627337	0.57694	0.216769	SHC3	SHC3	#N/A	#N/A	#N/A	0.000195947	0.202499	0.23887	0.664003
Q8NCW5;Q5T3I4;Q5T3I3	9;3;2	Q8NCW5	NAXE	AIBP APOA1BP YJEFN1	NAD(P)H-hydrate epimerase	0.251	0.123	0.472	0.764	0.999549	0.765575	0.101802	0.00130194	#N/A	#N/A	#N/A	NAXE	Matrix	0.000195947	0.116012	0.992242	2.88541
P42224;J3KPM9;E7EPD2;D2KFR9;E7ENM1;H7BZB5;E9PH66;H7BZ88	29;28;7;7;5;3;3;1	P42224	STAT1		Signal transducer and activator of transcription 1-alpha/beta	0.146	-0.072	0.471	1.079	0.999549	0.901876	0.206578	0.000411198	STAT1	STAT1	#N/A	#N/A	#N/A	0.000195947	0.044853	0.684917	3.38595
P27105;F8VSL7	11;3	P27105	STOM	BND7 EPB72	Erythrocyte band 7 integral membrane protein	0.336	1.108	0.47	1.101	0.999549	0.041492	0.345678	0.0024847	#N/A	#N/A	#N/A	STOM	Membrane	0.000195947	1.38204	0.461328	2.60473
Q9NYL9;H0YNJ8;H0YKU1;H0YNU8	26;15;13;2	Q9NYL9	TMOD3		Tropomodulin-3	-0.187	0.334	0.47	0.276	0.999549	0.37848	0.138388	0.240556	#N/A	#N/A	#N/A	#N/A	#N/A	0.000195947	0.421957	0.858901	0.618783
P51857	2	P51857	AKR1D1	SRD5B1	3-oxo-5-beta-steroid 4-dehydrogenase	0.309	0.34	0.469	-0.034	0.999549	0.658056	0.469237	0.94281	#N/A	AKR1D1	#N/A	#N/A	#N/A	0.000195947	0.181737	0.328608	0.0255757
Q7Z4R8	1	Q7Z4R8	C6orf120		UPF0669 protein C6orf120	0.154	0.065	0.469	1.152	0.999549	0.959526	0.633164	0.0531061	#N/A	#N/A	#N/A	#N/A	#N/A	0.000195947	0.0179431	0.198483	1.27486
Q5QP56;Q9H1R6;Q5TE64;Q07817;Q5QP59	3;3;3;3;1	Q07817	BCL2L1	BCL2L BCLX	Bcl-2-like protein 1	0.399	0.38	0.467	1.206	0.999549	0.45684	0.299365	0.000551649	#N/A	#N/A	#N/A	BCL2L1	MOM	0.000195947	0.340236	0.523798	3.25834
Q9P032	5	Q9P032	NDUFAF4	C6orf66 HRPAP20	NADH dehydrogenase [ubiquinone] 1 alpha subcomplex assembly factor 4	-0.177	0.171	0.467	1.265	0.999549	0.844875	0.461772	0.00427655	#N/A	#N/A	#N/A	NDUFAF4	MIM	0.000195947	0.0732073	0.335572	2.36891
A0A087WU31;A0A0A0MTB7;P51790;E9PE15	5;5;5;4	P51790	CLCN3		H(+)/Cl(-) exchange transporter 3	-0.158	0.804	0.466	1.162	0.999549	0.182904	0.421022	0.00447558	#N/A	#N/A	#N/A	#N/A	#N/A	0.000195947	0.737778	0.375695	2.34915
Q9H8U3;H0Y398;E2QRF5;C9JQ48	4;3;3;2	Q9H8U3	ZFAND3	TEX27	AN1-type zinc finger protein 3	-0.717	0.037	0.466	-0.605	0.999549	0.973412	0.543093	0.21546	#N/A	#N/A	#N/A	#N/A	#N/A	0.000195947	0.0117032	0.265125	0.666634
B1AM27;A0A1B0GUS7;O14795;A0A0U1RRL2;I6L9J0;F8W8M9;A0A1B0GVW8	3;3;3;2;1;1;1	O14795	UNC13B	UNC13	Protein unc-13 homolog B	-0.399	0.737	0.465	1.41	0.999549	0.297897	0.506809	0.00327551	#N/A	UNC13B	#N/A	#N/A	#N/A	0.000195947	0.525933	0.295155	2.48472
A0A0A0MS51;A0A0A0MT01;P06396;Q5T0H8;REV__H0YJM7;REV__Q6TDU7;REV__F8W8F9	34;34;34;1;1;1;1	P06396	GSN		Gelsolin	-0.237	0.279	0.465	0.556	0.999549	0.426675	0.107353	0.0124888	#N/A	GSN	#N/A	#N/A	#N/A	0.000195947	0.369902	0.969188	1.90348
Q969E2	2	Q969E2	SCAMP4		Secretory carrier-associated membrane protein 4	0.059	0.426	0.464	1.438	0.999549	0.383476	0.289547	6.85985e-05	#N/A	#N/A	#N/A	#N/A	#N/A	0.000195947	0.416262	0.538281	4.16369
A2RRP1;H0Y5G7;H7C007;H7BZR3;H7BZU5;C9JCM7;H7C1U4;H7C1Y9	42;27;5;4;3;3;1;1	A2RRP1	NBAS	NAG	Neuroblastoma-amplified sequence	0.184	0.143	0.464	1.35	0.999549	0.855303	0.408452	0.00108355	#N/A	#N/A	#N/A	#N/A	#N/A	0.000195947	0.0678798	0.388859	2.96515
P53634;H0YCY8	13;6	P53634	CTSC	CPPI	Dipeptidyl peptidase 1	-0.038	0.14	0.464	0.091	0.999549	0.703217	0.0773866	0.668184	#N/A	#N/A	CTSC	#N/A	#N/A	0.000195947	0.152911	1.11133	0.175104
F8VYY9;P54619;H0YHF8;F8VZX1;H0YIC9;E9PGP6;Q9UGJ0;F8VSH3;F8VRY2;F8VSL2;F8VVA3	4;4;3;2;2;2;2;1;1;1;1	P54619	PRKAG1		5'-AMP-activated protein kinase subunit gamma-1	0.509	-0.177	0.464	2.313	0.999549	0.889935	0.645884	0.000625357	#N/A	PRKAG1	#N/A	#N/A	#N/A	0.000195947	0.0506419	0.189845	3.20387
P26572;D6RF69;D6RA48;D6RBS3;D6RAK2;D6R9U2;D6RD15;D6RB69;D6RHZ8	9;2;1;1;1;1;1;1;1	P26572	MGAT1	GGNT1 GLCT1 GLYT1 MGAT	Alpha-1,3-mannosyl-glycoprotein 2-beta-N-acetylglucosaminyltransferase	0.28	0.943	0.463	1.545	0.999549	0.144078	0.450261	0.000651705	#N/A	#N/A	#N/A	#N/A	#N/A	0.000195947	0.841401	0.346536	3.18595
K7ELH8;Q6ZPD9	2;2	Q6ZPD9	DPY19L3		Probable C-mannosyltransferase DPY19L3	-0.209	0.603	0.463	1.301	0.999549	0.23754	0.332417	0.00042534	#N/A	#N/A	#N/A	#N/A	#N/A	0.000195947	0.624264	0.478317	3.37126
Q96QK1;I3L4S0;A0A1W2PP10;I3L4P4	26;4;4;4	Q96QK1	VPS35	MEM3	Vacuolar protein sorting-associated protein 35	0.14	-0.069	0.46	1.331	0.999549	0.938032	0.409076	0.0011491	#N/A	VPS35	#N/A	#N/A	#N/A	0.000195947	0.0277822	0.388196	2.93964
A0A1W2PPX5;A0A1W2PQR6;A0A1W2PQB7;A0A1W2PS43;A0A1W2PRS1;Q14108;A0A1W2PPU6;A0A1W2PRF6;A0A1W2PSE4;D6RDG0;A0A1W2PS70;A0A1W2PNX7;A0A1W2PQL5	10;10;10;10;10;10;8;6;4;3;3;3;1	Q14108	SCARB2	CD36L2 LIMP2 LIMPII	Lysosome membrane protein 2	0.59	0.407	0.459	1.662	0.999549	0.66353	0.578836	0.00263898	#N/A	#N/A	#N/A	#N/A	#N/A	0.000195947	0.178139	0.237444	2.57856
Q14257;H0YL43;A8MXP8	16;10;7	Q14257	RCN2	ERC55	Reticulocalbin-2	0.162	0.176	0.459	0.408	0.999549	0.606077	0.0710387	0.0377709	#N/A	#N/A	RCN2	#N/A	#N/A	0.000195947	0.217472	1.1485	1.42284
B4E1Q4;O14730;J3QQL5;J3QLP4	6;6;2;1	O14730	RIOK3	SUDD	Serine/threonine-protein kinase RIO3	0.222	0.115	0.459	0.254	0.999549	0.745233	0.0617388	0.176678	#N/A	#N/A	#N/A	#N/A	#N/A	0.000195947	0.127708	1.20944	0.752817
Q9H3K2	3	Q9H3K2	GHITM	DERP2 MICS1 TMBIM5	Growth hormone-inducible transmembrane protein	-0.004	0.914	0.458	2.142	0.999549	0.407932	0.698244	0.00328866	#N/A	#N/A	#N/A	GHITM	MIM	0.000195947	0.389412	0.155993	2.48298
Q9NZC3;H3BNA5;H3BU22;H3BRL5	2;1;1;1	Q9NZC3	GDE1	MIR16	Glycerophosphodiester phosphodiesterase 1	0.029	0.867	0.457	1.205	0.999549	0.0783635	0.309841	0.000531024	#N/A	#N/A	#N/A	#N/A	#N/A	0.000195947	1.10589	0.508861	3.27489
C9JP16;O75718	19;19	O75718	CRTAP	CASP	Cartilage-associated protein	0.417	-0.097	0.457	0.786	0.999549	0.87094	0.272237	0.00944891	#N/A	#N/A	#N/A	#N/A	#N/A	0.000195947	0.060012	0.565054	2.02462
C9JZG9;C9JZY6;P62256;H7C4M9;C9J8Q9	4;4;4;3;2	P62256	UBE2H		Ubiquitin-conjugating enzyme E2 H	0.272	-0.211	0.457	0.874	0.999549	0.772347	0.426827	0.0249536	#N/A	#N/A	#N/A	#N/A	#N/A	0.000195947	0.112188	0.369748	1.60287
Q96FH0;K7ENY0	3;1	Q96FH0	BORCS8	MEF2BNB	BLOC-1-related complex subunit 8	-0.222	0.171	0.456	0.065	0.999549	0.691705	0.155152	0.803118	#N/A	#N/A	#N/A	#N/A	#N/A	0.000195947	0.160079	0.809243	0.0952204
H7C3P4;F6S8M0;P15586;F5H4C6;H0YFA9	10;10;10;6;6	P15586	GNS		N-acetylglucosamine-6-sulfatase	0.448	0.136	0.456	0.055	0.999549	0.759469	0.154882	0.834323	#N/A	#N/A	#N/A	#N/A	#N/A	0.000195947	0.11949	0.809999	0.0786656
O14657;H0Y7C8	5;2	O14657	TOR1B	DQ1	Torsin-1B	0.17	0.099	0.456	0.655	0.999549	0.785771	0.0676774	0.00160345	#N/A	#N/A	#N/A	#N/A	#N/A	0.000195947	0.104704	1.16956	2.79494
O00754;M0QZ24;M0R174;M0R2P5	18;5;1;1	O00754	MAN2B1	LAMAN MANB	Lysosomal alpha-mannosidase	0.157	0.111	0.455	0.385	0.999549	0.724927	0.03506	0.0249133	#N/A	#N/A	#N/A	#N/A	#N/A	0.000195947	0.139706	1.45519	1.60357
Q8NCM8	7	Q8NCM8	DYNC2H1	DHC1B DHC2 DNCH2 DYH1B KIAA1997	Cytoplasmic dynein 2 heavy chain 1	0.233	-0.146	0.455	0.934	0.999549	0.883055	0.542009	0.0517121	#N/A	DYNC2H1	#N/A	#N/A	#N/A	0.000195947	0.0540125	0.265993	1.28641
A0A0C4DGS1;P39656;U3KQ84	11;11;7	P39656	DDOST	KIAA0115 OST48	Dolichyl-diphosphooligosaccharide--protein glycosyltransferase 48 kDa subunit	0.252	0.482	0.454	1.816	0.999549	0.570093	0.550725	0.000764008	#N/A	#N/A	#N/A	#N/A	#N/A	0.000195947	0.244055	0.259066	3.1169
Q96PD2;C9JIW6	13;1	Q96PD2	DCBLD2	CLCP1 ESDN	Discoidin, CUB and LCCL domain-containing protein 2	-0.142	0.37	0.454	0.508	0.999549	0.22758	0.0795804	0.0122591	#N/A	#N/A	#N/A	#N/A	#N/A	0.000195947	0.642865	1.09919	1.91154
O43747;H3BNR4;H3BR36;H3BUN9;B4DGE1;H3BN71;H3BRM7;H3BN75;H3BS13;H3BV30;B3KNW1	18;7;6;6;4;3;2;1;1;1;1	O43747	AP1G1	ADTG CLAPG1	AP-1 complex subunit gamma-1	0.293	-0.002	0.454	1.489	0.999549	0.997619	0.409599	0.000380084	#N/A	AP1G1	#N/A	#N/A	#N/A	0.000195947	0.00103541	0.387641	3.42012
J3KNQ4;Q9NVD7;E9PS97	11;11;7	Q9NVD7	PARVA	MXRA2	Alpha-parvin	0.412	-0.104	0.454	1.252	0.999549	0.913468	0.485364	0.00514063	#N/A	PARVA	#N/A	#N/A	#N/A	0.000195947	0.0393066	0.313932	2.28898
Q6IA69;A0A0B4J216;H0YED2;H0YDH3;H0YCQ6;E9PKY6;E9PNF5	5;3;2;2;2;2;1	Q6IA69	NADSYN1		Glutamine-dependent NAD(+) synthetase	-0.071	0.324	0.453	1.024	0.999549	0.339804	0.10947	5.64764e-05	#N/A	NADSYN1	#N/A	#N/A	#N/A	0.000195947	0.468771	0.960706	4.24813
Q9HBI1;A0A087WZB5;B0QYP8	8;6;2	Q9HBI1	PARVB		Beta-parvin	0.248	0.398	0.452	0.943	0.999549	0.335173	0.205484	0.000938541	#N/A	PARVB	#N/A	#N/A	#N/A	0.000195947	0.474731	0.687222	3.02755
P61289;K9J957;B3KQ25;K7ESG5;A0A087WTV2;K7ENH2;K7EPX6;K7EKR3;K7EMD0;B7Z8D3	16;14;13;13;11;8;6;6;5;3	P61289	PSME3		Proteasome activator complex subunit 3	0.124	-0.012	0.452	-0.068	0.999549	0.975961	0.0637536	0.740283	PSME3	PSME3	#N/A	#N/A	#N/A	0.000195947	0.0105677	1.1955	0.130602
B4DK34;J3KNC2;Q147X3	1;1;1	Q147X3	NAA30	C14orf35 MAK3 NAT12	N-alpha-acetyltransferase 30	0.179	-0.069	0.452	0.479	0.999549	0.937256	0.410328	0.190415	#N/A	#N/A	#N/A	#N/A	#N/A	0.000195947	0.0281419	0.386868	0.7203
P78536;A6H8L4;E7EUI5	10;4;4	P78536	ADAM17	CSVP TACE	Disintegrin and metalloproteinase domain-containing protein 17	0.058	0.972	0.451	0.616	0.999549	0.0269396	0.242388	0.0272201	#N/A	#N/A	#N/A	#N/A	#N/A	0.000195947	1.56961	0.615489	1.56511
P18084;V9GZ57;H7C5U2;V9GYZ1;H7C4W1;V9GYD8;H7C580	18;7;6;4;4;1;1	P18084	ITGB5		Integrin beta-5	0.057	0.968	0.451	1.086	0.999549	0.089078	0.396419	0.00411232	#N/A	#N/A	#N/A	#N/A	#N/A	0.000195947	1.05023	0.401845	2.38591
Q9H7D0;H0Y7N4;H0YB14	34;16;2	Q9H7D0	DOCK5		Dedicator of cytokinesis protein 5	-0.051	0.101	0.451	0.875	0.999549	0.769279	0.0546833	5.59208e-05	#N/A	#N/A	#N/A	#N/A	#N/A	0.000195947	0.113916	1.26215	4.25243
Q9H330;F8WBJ7;H7C0G1	7;3;3	Q9H330	TMEM245	C9orf5	Transmembrane protein 245	0.287	0.781	0.45	1.34	0.999549	0.186287	0.430411	0.00128525	#N/A	#N/A	#N/A	#N/A	#N/A	0.000195947	0.729818	0.366117	2.89101
Q53GQ0;A0A1B0GVY6;A0A1B0GV93;E9PI21	6;4;4;3	Q53GQ0	HSD17B12	SDR12C1	Very-long-chain 3-oxoacyl-CoA reductase	0.23	0.466	0.45	1.98	0.999549	0.611437	0.592093	0.000654644	#N/A	#N/A	#N/A	#N/A	#N/A	0.000195947	0.213649	0.22761	3.184
Q9Y2T2	9	Q9Y2T2	AP3M1		AP-3 complex subunit mu-1	0.235	-0.202	0.45	1.275	0.999549	0.735994	0.341288	0.000446619	#N/A	#N/A	#N/A	#N/A	#N/A	0.000195947	0.133126	0.466879	3.35006
O43572;E7EMD6;J3QL61	6;5;2	O43572	AKAP10		A-kinase anchor protein 10, mitochondrial	0.251	-0.343	0.45	0.073	0.999549	0.372673	0.168749	0.781827	#N/A	AKAP10	#N/A	AKAP10	MOM	0.000195947	0.428672	0.772759	0.106889
P23284	21	P23284	PPIB	CYPB	Peptidyl-prolyl cis-trans isomerase B	0.225	0.233	0.449	0.37	0.999549	0.431974	0.0581862	0.0450144	#N/A	#N/A	#N/A	#N/A	#N/A	0.000195947	0.364543	1.23518	1.34665
P35573;A0A1C7CYW1	23;1	P35573	AGL	GDE	Glycogen debranching enzyme	0.106	0.158	0.449	1.21	0.999549	0.730025	0.184166	4.30779e-05	AGL	AGL	#N/A	#N/A	#N/A	0.000195947	0.136662	0.734791	4.36575
Q86SZ2;G3V2H7;G3V4C3	5;2;1	Q86SZ2	TRAPPC6B		Trafficking protein particle complex subunit 6B	0.226	-0.068	0.449	0.751	0.999549	0.924019	0.327003	0.0191876	#N/A	#N/A	#N/A	#N/A	#N/A	0.000195947	0.034319	0.485448	1.71698
Q13315;E9PIN0;E9PRG7;Q6P7P1;M0QXY8;E9PIQ5;A0A087X0E9	11;4;2;2;2;2;2	Q13315	ATM		Serine-protein kinase ATM	0.131	0.235	0.448	0.837	0.999549	0.613138	0.222543	0.00290617	ATM	#N/A	#N/A	#N/A	#N/A	0.000195947	0.212441	0.652586	2.53668
P31946;Q4VY20;Q4VY19;A0A0J9YWE8;A0A0J9YWZ2	17;8;8;8;3	P31946	YWHAB		14-3-3 protein beta/alpha	-0.131	0.138	0.447	0.247	0.999549	0.852359	0.401116	0.500458	#N/A	YWHAB	#N/A	#N/A	#N/A	0.000195947	0.0693776	0.39673	0.300632
P55285;D6RF86;Q9Y6N8;D6RJG0;Q9ULB4	19;13;2;1;1	P55285	CDH6		Cadherin-6	0.112	0.286	0.446	0.423	0.999549	0.593154	0.313448	0.164122	#N/A	#N/A	#N/A	#N/A	#N/A	0.000195947	0.226833	0.503834	0.784834
P50336;F5GZT7;A0A1W2PRF9;A0A1W2PPA5;A0A1W2PNH4;F5H1I5;H0YFP3;A0A1W2PQM0;F5H825;H0YFE1	8;5;4;4;3;3;3;2;1;1	P50336	PPOX		Protoporphyrinogen oxidase	-0.065	0.111	0.446	0.393	0.999549	0.785138	0.118974	0.0661738	#N/A	#N/A	#N/A	PPOX	MIM	0.000195947	0.105054	0.924547	1.17931
O15460;E7ENX0;E7EPI9;A8MXE0;E7ERI1;C9JX45;C9JCP0;C9JN43;C9JIG4;C9JFJ1	27;8;8;7;7;6;5;4;4;1	O15460	P4HA2		Prolyl 4-hydroxylase subunit alpha-2	0.081	0.126	0.444	0.327	0.999549	0.73599	0.0931772	0.10126	#N/A	#N/A	P4HA2	#N/A	#N/A	0.000195947	0.133128	1.03069	0.994562
P03956	5	P03956	MMP1	CLG	Interstitial collagenase	0.306	0.577	0.442	0.574	0.999549	0.275644	0.37725	0.088625	#N/A	#N/A	#N/A	#N/A	#N/A	0.000195947	0.559651	0.423371	1.05244
Q14126;J3KSI6	9;4	Q14126	DSG2	CDHF5	Desmoglein-2	-0.07	0.477	0.442	0.689	0.999549	0.189403	0.168749	0.00527137	#N/A	#N/A	#N/A	#N/A	#N/A	0.000195947	0.722614	0.772759	2.27808
Q9NYU2;H7BZG0;F8WCI2;F8WCE6	55;8;1;1	Q9NYU2	UGGT1	GT UGCGL1 UGGT UGT1 UGTR	UDP-glucose:glycoprotein glucosyltransferase 1	0.305	0.313	0.442	1.076	0.999549	0.404582	0.163835	9.06163e-05	#N/A	#N/A	#N/A	#N/A	#N/A	0.000195947	0.392994	0.785594	4.04279
P43307;C9J3L8;C9J5W0;E9PAL7;C9IZQ1;C9JBX5	3;2;2;2;2;1	P43307	SSR1	TRAPA	Translocon-associated protein subunit alpha	0.64	0.848	0.441	2.046	0.999549	0.407932	0.686596	0.00262899	#N/A	#N/A	SSR1	#N/A	#N/A	0.000195947	0.389412	0.163299	2.58021
A0A1B0GVB9;A0A1B0GVW0;A0A1C7CYW4;O75787;A0A1B0GVC7;A0A1B0GWJ8;H7C3E1;B7Z1I9;A0A1B0GU12;B7Z413;A0A1B0GTB0;A0A1B0GTU8;A0A1B0GUT7;A0A1B0GWD6;A0A1B0GVI9;A0A1B0GW13;A0A1B0GV60;A0A1B0GUV3;A0A1B0GVZ1;H7C240;A0A1B0GV24	7;7;7;7;6;6;6;6;6;6;6;6;6;5;5;2;2;1;1;1;1	O75787	ATP6AP2	ATP6IP2 CAPER ELDF10	Renin receptor	0.328	0.351	0.441	1.469	0.999549	0.658865	0.517978	0.00196009	#N/A	#N/A	#N/A	#N/A	#N/A	0.000195947	0.181204	0.285689	2.70772
P21964;E7EMS6;E7EUU8;F8WBW9;H7BZ45	12;11;11;7;6	P21964	COMT		Catechol O-methyltransferase	0.48	0.3	0.44	1.298	0.999549	0.704653	0.507609	0.00416143	#N/A	#N/A	#N/A	COMT	Membrane	0.000195947	0.152025	0.29447	2.38076
Q9BZL4	26	Q9BZL4	PPP1R12C	LENG3 MBS85	Protein phosphatase 1 regulatory subunit 12C	-0.202	0.15	0.44	0.242	0.999549	0.706673	0.12715	0.261102	#N/A	#N/A	#N/A	#N/A	#N/A	0.000195947	0.150781	0.895683	0.58319
Q13496;C9J2A2	7;2	Q13496	MTM1	CG2	Myotubularin	-0.377	0.127	0.44	0.441	0.999549	0.830205	0.296497	0.129065	#N/A	MTM1	#N/A	#N/A	#N/A	0.000195947	0.0808147	0.52798	0.889191
Q8TEQ8	6	Q8TEQ8	PIGO		GPI ethanolamine phosphate transferase 3	-0.042	0.726	0.439	1.697	0.999549	0.171726	0.380565	3.41356e-05	#N/A	#N/A	#N/A	#N/A	#N/A	0.000195947	0.765163	0.419571	4.46679
P36871	27	P36871	PGM1		Phosphoglucomutase-1	0.032	0.018	0.439	0.953	0.999549	0.973022	0.171738	0.000356786	#N/A	PGM1	#N/A	#N/A	#N/A	0.000195947	0.0118773	0.765134	3.44759
Q9NZR1;G5EA42;H0YMA2	12;10;1	Q9NZR1	TMOD2	NTMOD	Tropomodulin-2	0.018	-0.311	0.439	0.083	0.999549	0.571415	0.342288	0.810907	#N/A	#N/A	#N/A	#N/A	#N/A	0.000195947	0.243048	0.465608	0.091029
H7C5R8;Q460N5;H7C4Y3	16;16;1	Q460N5	PARP14	BAL2 KIAA1268	Poly [ADP-ribose] polymerase 14	0.162	0.323	0.438	0.442	0.999549	0.235195	0.0525078	0.0138212	#N/A	#N/A	#N/A	#N/A	#N/A	0.000195947	0.628571	1.27978	1.85945
Q9H1X3;F2Z3D1;J3QR79;A0A024R161	9;3;3;3	Q9H1X3	DNAJC25		DnaJ homolog subfamily C member 25	0.137	0.596	0.437	1.272	0.999549	0.177278	0.28152	0.000121623	#N/A	#N/A	#N/A	#N/A	#N/A	0.000195947	0.751344	0.550491	3.91499
Q9NV96;E5RG19	10;1	Q9NV96	TMEM30A	C6orf67 CDC50A	Cell cycle control protein 50A	0.157	0.841	0.436	1.037	0.999549	0.158536	0.439066	0.00781176	#N/A	#N/A	#N/A	#N/A	#N/A	0.000195947	0.799871	0.35747	2.10725
Q9HAU0;A0JP02;B4DJX4;H0YGJ6;H0YG48	21;16;16;5;2	Q9HAU0	PLEKHA5	KIAA1686 PEPP2	Pleckstrin homology domain-containing family A member 5	-0.16	0.285	0.436	-0.015	0.999549	0.450501	0.168318	0.954022	#N/A	#N/A	#N/A	#N/A	#N/A	0.000195947	0.346304	0.773868	0.0204415
F2Z2I2;Q5W015;Q5VX20;A0A1W2PR17;Q16875;A0A1W2PNV9;H0Y483;C9JJ23;C9JX77;I1Z9G3;Q4VBA9;P16118;O60825	8;8;8;8;8;2;2;1;1;1;1;1;1	Q16875	PFKFB3		6-phosphofructo-2-kinase/fructose-2,6-bisphosphatase 3	0.091	0.238	0.436	-0.252	0.999549	0.71408	0.40476	0.481112	PFKFB3	PFKFB3	#N/A	#N/A	#N/A	0.000195947	0.146253	0.392802	0.317754
Q9UJ83;C9J306;C9JJM7;B3KPX4;Q7Z773;F8WCH9	8;7;4;2;1;1	Q9UJ83	HACL1	HPCL HPCL2 PHYH2	2-hydroxyacyl-CoA lyase 1	0.431	0.184	0.436	0.756	0.999549	0.705625	0.237238	0.00601634	#N/A	#N/A	#N/A	#N/A	#N/A	0.000195947	0.151426	0.624815	2.22067
J3QLD9;E7EMK3;Q14254;K7EKW9	24;24;24;12	Q14254	FLOT2	ESA1 M17S1	Flotillin-2	0.11	0.893	0.435	0.97	0.999549	0.0653728	0.321267	0.00266015	#N/A	#N/A	#N/A	#N/A	#N/A	0.000195947	1.1846	0.493134	2.57509
O43707;F5GXS2;K7EP19	82;43;8	O43707	ACTN4		Alpha-actinin-4	-0.078	0.295	0.435	0.692	0.999549	0.338751	0.0872121	0.00108183	ACTN4	#N/A	#N/A	#N/A	#N/A	0.000195947	0.470119	1.05942	2.96584
Q9HBL7	4	Q9HBL7	PLGRKT	C9orf46	Plasminogen receptor (KT)	0.097	0.232	0.435	1.097	0.999549	0.848845	0.655901	0.0611281	#N/A	#N/A	#N/A	PLGRKT	Membrane	0.000195947	0.0711718	0.183162	1.21376
Q96E39;A0A1B0GUK8	37;10	Q96E39	RBMXL1		RNA binding motif protein, X-linked-like-1	0.08	0.229	0.435	0.329	0.999549	0.509827	0.112067	0.107245	#N/A	#N/A	#N/A	#N/A	#N/A	0.000195947	0.292578	0.950522	0.969623
P31947	12	P31947	SFN	HME1	14-3-3 protein sigma	0.138	0.166	0.435	0.649	0.999549	0.84033	0.4752	0.103345	#N/A	SFN	#N/A	#N/A	#N/A	0.000195947	0.0755499	0.323123	0.985709
Q6P1X6;H0YF29;J3KNI2	3;2;1	Q6P1X6	C8orf82		UPF0598 protein C8orf82	0.142	0.105	0.435	0.58	0.999549	0.852726	0.263346	0.0364142	#N/A	#N/A	#N/A	C8orf82	Matrix	0.000195947	0.0691905	0.579473	1.43873
H0YK61;Q5J8M3;S4R329;H0YNK0;H0YNK8;H0YLP8;H0YMH5	4;4;3;3;3;2;1	Q5J8M3	EMC4	TMEM85	ER membrane protein complex subunit 4	0.294	0.328	0.434	1.381	0.999549	0.649069	0.474523	0.00147277	#N/A	#N/A	#N/A	#N/A	#N/A	0.000195947	0.187709	0.323743	2.83187
Q9H269;Q5JUB0;Q5JUA9	9;3;2	Q9H269	VPS16		Vacuolar protein sorting-associated protein 16 homolog	0.284	0.247	0.434	1.1	0.999549	0.437304	0.0922747	8.47041e-06	#N/A	#N/A	#N/A	#N/A	#N/A	0.000195947	0.359217	1.03492	5.0721
Q9UNH6;E9PNL2;B7ZC83	9;7;4	Q9UNH6	SNX7		Sorting nexin-7	0.188	-0.19	0.434	0.668	0.999549	0.664295	0.192712	0.00794387	#N/A	#N/A	#N/A	#N/A	#N/A	0.000195947	0.177639	0.715091	2.09997
A0A0A0MRM8;A0A0D9SGC1;E7EW20;Q9UM54;Q5JVM0	42;40;40;40;5	A0A0A0MRM8	MYO6		Unconventional myosin-VI	-0.018	0.325	0.433	0.814	0.999549	0.252975	0.0705627	0.000131795	MYO6	MYO6	#N/A	#N/A	#N/A	0.000195947	0.596923	1.15142	3.8801
Q9UBV2;G3V3B3	12;5	Q9UBV2	SEL1L	TSA305	Protein sel-1 homolog 1	-0.055	0.562	0.432	1.339	0.999549	0.410108	0.512019	0.00312456	#N/A	#N/A	SEL1L	#N/A	#N/A	0.000195947	0.387101	0.290714	2.50521
G3V0G1;Q9BQQ3;H7C0J2;C9J0V5;C9J5S6;B4E1H8	3;3;2;2;1;1	Q9BQQ3	GORASP1	GOLPH5 GRASP65	Golgi reassembly-stacking protein 1	-0.107	0.436	0.432	0.252	0.999549	0.14101	0.0779767	0.174413	#N/A	#N/A	#N/A	#N/A	#N/A	0.000195947	0.850749	1.10804	0.758421
Q9Y2V7;H0YGX8	9;2	Q9Y2V7	COG6	KIAA1134	Conserved oligomeric Golgi complex subunit 6	0.126	-0.031	0.432	1.054	0.999549	0.957236	0.226148	0.000309107	#N/A	#N/A	#N/A	#N/A	#N/A	0.000195947	0.018981	0.645608	3.50989
C9J1X0;A4D1P6	8;8	A4D1P6	WDR91		WD repeat-containing protein 91	-0.11	-0.073	0.432	0.482	0.999549	0.866562	0.129892	0.0255378	#N/A	#N/A	#N/A	#N/A	#N/A	0.000195947	0.0622006	0.886418	1.59282
H0YA20;P52824;H0Y8Q7	4;4;1	P52824	DGKQ	DAGK4	Diacylglycerol kinase theta	-0.288	0.101	0.431	0.323	0.999549	0.870125	0.327091	0.284468	#N/A	DGKQ	#N/A	#N/A	#N/A	0.000195947	0.0604182	0.485331	0.545967
E7ER77;Q7Z2K6;A0A0C4DGF0	4;4;1	Q7Z2K6	ERMP1	FXNA KIAA1815	Endoplasmic reticulum metallopeptidase 1	0.147	0.829	0.43	1.305	0.999549	0.214886	0.518208	0.0041493	#N/A	#N/A	#N/A	#N/A	#N/A	0.000195947	0.667792	0.285496	2.38202
Q8N1I1;A0A1B0GVM2;A6NFQ2	2;2;2	A6NFQ2	TCAF2	FAM115C FAM139A	TRPM8 channel-associated factor 2	-0.023	0.195	0.43	0.781	0.999549	0.594538	0.123802	0.000737992	#N/A	#N/A	#N/A	#N/A	#N/A	0.000195947	0.22582	0.907271	3.13195
Q92934;F5H1R6;F5H3B1;F5GYS3;A8MXU7	5;2;1;1;1	Q92934	BAD	BBC6 BCL2L8	Bcl2-associated agonist of cell death	-0.069	0.156	0.43	0.152	0.999549	0.73385	0.206578	0.548167	#N/A	BAD	#N/A	BAD	MOM	0.000195947	0.134393	0.684917	0.261087
E7EWP0;H0Y886;O43674	2;2;2	O43674	NDUFB5		NADH dehydrogenase [ubiquinone] 1 beta subcomplex subunit 5, mitochondrial	0.321	0.139	0.43	1.625	0.999549	0.892421	0.578717	0.0018822	#N/A	#N/A	#N/A	NDUFB5	MIM	0.000195947	0.0494303	0.237533	2.72533
P16435;H0Y4R2;E7EMD0;E7EWU0;C9JU80	24;22;17;2;1	P16435	POR	CYPOR	NADPH--cytochrome P450 reductase	0.231	0.399	0.429	1.072	0.999549	0.599817	0.523241	0.0158443	#N/A	#N/A	POR	#N/A	#N/A	0.000195947	0.221982	0.281299	1.80013
Q8IXB1;E7EP04;Q71S60;A0A087WXH7;H7C1G0	25;10;4;4;2	Q8IXB1	DNAJC10	ERDJ5	DnaJ homolog subfamily C member 10	0.203	0.264	0.429	0.72	0.999549	0.4178	0.111692	0.00115051	#N/A	#N/A	#N/A	#N/A	#N/A	0.000195947	0.379031	0.951979	2.93911
Q8NCL9;A2A2P3	10;2	Q8NCL9	APCDD1L		Protein APCDD1-like	0.241	0.563	0.428	0.623	0.999549	0.265922	0.371273	0.0550294	#N/A	#N/A	#N/A	#N/A	#N/A	0.000195947	0.575246	0.430306	1.25941
O00161;H3BP15;H3BQY9;H3BV99;H3BM38;H3BNE1;H3BR18;H3BPJ0;H3BR99;H3BNG6;H3BU94	15;10;10;9;7;6;6;6;3;2;2	O00161	SNAP23		Synaptosomal-associated protein 23	0.03	0.563	0.428	0.672	0.999549	0.0168799	0.0194313	8.78301e-05	#N/A	#N/A	#N/A	#N/A	#N/A	0.000195947	1.77263	1.7115	4.05636
Q14699;G3XAJ6;C9JHG2;C9JRN3;C9JWQ9;F8WAR1;U3KPZ2;H7BZ31;Q52LD8	20;19;11;5;3;3;2;1;1	Q14699	RFTN1	KIAA0084	Raftlin	0.008	0.388	0.428	0.975	0.999549	0.46181	0.369438	0.00413118	#N/A	#N/A	#N/A	#N/A	#N/A	0.000195947	0.335537	0.432458	2.38393
Q9Y2Q3;E9PFN5;C9JNT3	12;9;5	Q9Y2Q3	GSTK1		Glutathione S-transferase kappa 1	0.132	0.386	0.428	1.185	0.999549	0.316417	0.204407	5.22675e-05	#N/A	#N/A	#N/A	GSTK1	Matrix	0.000195947	0.499741	0.689505	4.28177
Q15067;K7ENF1;K7ELT1;I3L0T4;I3L2U4;K7ESC7;I3L4S5	19;4;4;4;2;2;1	Q15067	ACOX1	ACOX	Peroxisomal acyl-coenzyme A oxidase 1	0.328	0.288	0.427	1.015	0.999549	0.370185	0.107353	2.9428e-05	#N/A	#N/A	#N/A	#N/A	#N/A	0.000195947	0.431581	0.969188	4.53124
Q9NR19	5	Q9NR19	ACSS2	ACAS2	Acetyl-coenzyme A synthetase, cytoplasmic	-0.085	0.026	0.427	1.073	0.999549	0.957802	0.141639	3.85554e-05	#N/A	#N/A	#N/A	#N/A	#N/A	0.000195947	0.0187241	0.848817	4.41391
P50453	8	P50453	SERPINB9	PI9	Serpin B9	-0.141	-0.217	0.427	0.431	0.999549	0.692482	0.32855	0.148109	#N/A	SERPINB9	#N/A	#N/A	#N/A	0.000195947	0.159591	0.483399	0.829418
O15144;C9JTV5;G5E9J0;H7C3F9;G5E9S7	21;5;5;5;2	O15144	ARPC2	ARC34	Actin-related protein 2/3 complex subunit 2	0.043	-0.553	0.427	0.437	0.999549	0.37848	0.472883	0.261861	ARPC2	ARPC2	#N/A	#N/A	#N/A	0.000195947	0.421957	0.325247	0.581929
P06756;H7BZG1	47;5	P06756	ITGAV	MSK8 VNRA VTNR	Integrin alpha-V	-0.08	0.438	0.425	0.683	0.999549	0.137149	0.0794649	0.000814997	#N/A	#N/A	#N/A	#N/A	#N/A	0.000195947	0.862808	1.09982	3.08884
O14828	8	O14828	SCAMP3	C1orf3 PROPIN1	Secretory carrier-associated membrane protein 3	0.166	0.705	0.424	0.946	0.999549	0.0909302	0.252999	0.0010505	#N/A	#N/A	#N/A	#N/A	#N/A	0.000195947	1.04129	0.596882	2.9786
Q9P291	10	Q9P291	ARMCX1	ALEX1	Armadillo repeat-containing X-linked protein 1	0.262	0.487	0.424	0.826	0.999549	0.186287	0.191849	0.00133633	#N/A	#N/A	#N/A	ARMCX1	MOM	0.000195947	0.729818	0.71704	2.87409
P98172	7	P98172	EFNB1	EFL3 EPLG2 LERK2	Ephrin-B1	-0.019	0.992	0.423	0.426	0.999549	0.0653728	0.395963	0.201902	#N/A	#N/A	#N/A	#N/A	#N/A	0.000195947	1.1846	0.402345	0.69486
Q6WCQ1;J3KSK7;A8MZF8	72;8;4	Q6WCQ1	MPRIP	KIAA0864 MRIP RHOIP3	Myosin phosphatase Rho-interacting protein	-0.119	0.227	0.423	0.506	0.999549	0.282229	0.0132177	0.000685499	#N/A	#N/A	#N/A	#N/A	#N/A	0.000195947	0.549399	1.87885	3.16399
H7C5H6;A0A0J9YXT0;Q9H0F7	3;3;3	Q9H0F7	ARL6	BBS3	ADP-ribosylation factor-like protein 6	-0.247	-0.038	0.423	0.486	0.999549	0.947284	0.237782	0.0582177	#N/A	#N/A	#N/A	#N/A	#N/A	0.000195947	0.0235198	0.623821	1.23494
Q5TCU3	42	Q5TCU3	TPM2		Tropomyosin beta chain	-0.118	-0.068	0.423	0.173	0.999549	0.895383	0.207881	0.486597	#N/A	TPM2	#N/A	#N/A	#N/A	0.000195947	0.047991	0.682185	0.31283
P83436	14	P83436	COG7		Conserved oligomeric Golgi complex subunit 7	0.367	0.112	0.422	1.086	0.999549	0.847665	0.296497	0.000542741	#N/A	#N/A	#N/A	#N/A	#N/A	0.000195947	0.0717755	0.52798	3.26541
O60268;H3BMU3;H3BNA7	6;4;1	O60268	KIAA0513		Uncharacterized protein KIAA0513	-0.102	-0.058	0.422	0.221	0.999549	0.918068	0.223554	0.376032	#N/A	#N/A	#N/A	#N/A	#N/A	0.000195947	0.0371254	0.650619	0.424775
A0A5E8;Q99501	6;6	Q99501	GAS2L1	GAR22	GAS2-like protein 1	-0.051	0.361	0.421	0.815	0.999549	0.14101	0.0327943	1.89485e-05	#N/A	#N/A	#N/A	#N/A	#N/A	0.000195947	0.850749	1.4842	4.72243
P48449;A0A0G2JQD0;C9J315;A0A0G2JS81;H7C3A5	28;21;8;1;1	P48449	LSS	OSC	Lanosterol synthase	0.333	0.264	0.421	1.34	0.999549	0.730428	0.508858	0.00237242	#N/A	#N/A	#N/A	#N/A	#N/A	0.000195947	0.136422	0.293404	2.62481
Q08426;C9JJE0	15;1	Q08426	EHHADH	ECHD	Peroxisomal bifunctional enzyme	-0.012	0.25	0.421	0.668	0.999549	0.45684	0.12715	0.0024688	#N/A	EHHADH	#N/A	EHHADH	unknown	0.000195947	0.340236	0.895683	2.60751
Q9UL26	9	Q9UL26	RAB22A	RAB22	Ras-related protein Rab-22A	0.22	0.179	0.421	1.02	0.999549	0.82183	0.487225	0.0122586	#N/A	#N/A	#N/A	#N/A	#N/A	0.000195947	0.085218	0.31227	1.91156
Q4KMQ2	10	Q4KMQ2	ANO6	TMEM16F	Anoctamin-6	0.315	0.711	0.42	1.505	0.999549	0.291204	0.527321	0.0012956	#N/A	#N/A	#N/A	#N/A	#N/A	0.000195947	0.535802	0.277925	2.88753
Q969P0;C9J8Z4	8;6	Q969P0	IGSF8	CD81P3 EWI2 KCT4	Immunoglobulin superfamily member 8	-0.016	0.609	0.419	0.705	0.999549	0.113966	0.211412	0.00554509	#N/A	#N/A	#N/A	#N/A	#N/A	0.000195947	0.943225	0.674871	2.25609
Q14678;Q5W0W2;Q5W0W3	18;3;3	Q14678	KANK1	ANKRD15 KANK KIAA0172	KN motif and ankyrin repeat domain-containing protein 1	-0.328	0.353	0.419	0.274	0.999549	0.250644	0.108952	0.159953	#N/A	#N/A	#N/A	#N/A	#N/A	0.000195947	0.600943	0.962765	0.796009
Q7Z5G4	5	Q7Z5G4	GOLGA7	GCP16	Golgin subfamily A member 7	0.253	0.327	0.419	1.102	0.999549	0.580608	0.409599	0.00251035	#N/A	#N/A	#N/A	#N/A	#N/A	0.000195947	0.236117	0.387641	2.60026
Q9Y6B6;Q9H029;D6RD69;D6R9R5	8;5;4;3	Q9Y6B6	SAR1B	SARA2 SARB	GTP-binding protein SAR1b	-0.586	0.142	0.419	1.994	0.999549	0.941367	0.77827	0.0197761	#N/A	SAR1B	#N/A	#N/A	#N/A	0.000195947	0.0262408	0.10887	1.70386
Q15048;E9PRP5;E9PNL0;E9PP40	3;1;1;1	Q15048	LRRC14	KIAA0014	Leucine-rich repeat-containing protein 14	0.345	-0.122	0.419	1.528	0.999549	0.877695	0.472883	0.000407968	#N/A	#N/A	#N/A	#N/A	#N/A	0.000195947	0.0566563	0.325247	3.38937
P31937;H7BZL2	7;1	P31937	HIBADH		3-hydroxyisobutyrate dehydrogenase, mitochondrial	-0.061	-0.155	0.419	0.329	0.999549	0.765575	0.28999	0.229668	#N/A	#N/A	#N/A	HIBADH	Matrix	0.000195947	0.116012	0.537617	0.6389
Q8WVY7	10	Q8WVY7	UBLCP1		Ubiquitin-like domain-containing CTD phosphatase 1	-0.003	-0.51	0.419	0.137	0.999549	0.326561	0.390451	0.697106	UBLCP1	#N/A	#N/A	#N/A	#N/A	0.000195947	0.486036	0.408433	0.156701
P29317	30	P29317	EPHA2	ECK	Ephrin type-A receptor 2	0.266	0.694	0.418	1.033	0.999549	0.168849	0.375513	0.00242608	#N/A	#N/A	#N/A	#N/A	#N/A	0.000195947	0.772502	0.425375	2.6151
Q9Y4D1	3	Q9Y4D1	DAAM1	KIAA0666	Disheveled-associated activator of morphogenesis 1	-0.5	0.474	0.418	0.931	0.999549	0.353785	0.376309	0.0054151	#N/A	DAAM1	#N/A	#N/A	#N/A	0.000195947	0.45126	0.424455	2.26639
Q86UE4;E5RJU9;H0YB56;H0YBJ8;H0YBE0	31;29;8;7;2	Q86UE4	MTDH	AEG1 LYRIC	Protein LYRIC	-0.081	0.348	0.418	0.57	0.999549	0.314888	0.162984	0.0116641	#N/A	#N/A	#N/A	#N/A	#N/A	0.000195947	0.501844	0.787854	1.93315
Q9NW15;C9J670;C9IYD3;C9JQC9;C9JPY2;C9JA49;C9IZD0;H7C3N6;C9JH90	12;6;5;5;5;4;3;3;1	Q9NW15	ANO10	TMEM16K	Anoctamin-10	0.269	0.448	0.417	1.31	0.999549	0.519453	0.510325	0.00275779	#N/A	#N/A	#N/A	#N/A	#N/A	0.000195947	0.284454	0.292153	2.55944
Q5SWX8	6	Q5SWX8	ODR4	C1orf27 TTG1 TTG1A	Protein odr-4 homolog	0.128	0.437	0.417	1.227	0.999549	0.519453	0.498809	0.00378045	#N/A	#N/A	#N/A	#N/A	#N/A	0.000195947	0.284454	0.302066	2.42246
Q9BTZ2;F5GWZ1;P0CG22;H0YLE1;H0YNP7;H0YKN3;A0A087WSZ6;A0A087WXI8;H0YN69;Q6PKH6;E9PFL3	9;4;4;2;2;2;2;2;2;2;1	Q9BTZ2	DHRS4	SDR25C2	Dehydrogenase/reductase SDR family member 4	0.002	0.576	0.416	0.089	0.999549	0.147713	0.235166	0.745509	#N/A	#N/A	#N/A	DHRS4	Matrix	0.000195947	0.830581	0.628625	0.127547
A0A2R8Y6S4;A0A2R8Y6Y5;A0A2R8Y7Q5;A0A2R8Y6G8;A0A2R8Y448;A0A2R8Y6D4;E9PEH6;A0A2R8Y5H7;A0A2R8YE16;A0A2R8YE99;A0A2R8Y821;A0A2R8Y416;A0A2R8Y628;C9JR67;A0A2R8Y6V3;A0A2U3TZN7;A0A2R8Y621;A0A2R8Y5P8;A0A2R8Y7J1;A0A2R8Y2R1;A0A2R8Y5Q3;A0A2R8Y4X1;A0A2R8Y4E3;A0A2R8Y6U6;A0A2R8YH84;A0A2R8Y5X5;A0A2R8Y5J3;A0A2R8Y4P8;B7Z2R4;A0A2R8YGQ3;A0A2R8YD68;A0A2R8Y652;A0A2R8YEY2;A0A2R8Y5J6;A0A2R8Y638;A0A2R8Y5X0;A0A2R8Y5R7;A0A2…	2;2;2;2;2;2;2;2;2;2;2;2;2;2;2;2;2;2;2;2;2;2;2;2;2;2;2;2;2;2;2;2;2;2;2;2;2;2;2;2;2;2;1;1	O43556	SGCE	ESG	Epsilon-sarcoglycan	-0.008	0.258	0.416	0.663	0.999549	0.731252	0.506809	0.0998603	#N/A	#N/A	#N/A	#N/A	#N/A	0.000195947	0.135933	0.295155	1.00061
A0A0C4DFL7;Q16850;H7C0D0	12;12;4	Q16850	CYP51A1	CYP51	Lanosterol 14-alpha demethylase	0.587	0.534	0.415	1.542	0.999549	0.533742	0.613195	0.0037443	#N/A	#N/A	CYP51A1	#N/A	#N/A	0.000195947	0.272669	0.212402	2.42663
Q9BXI6;B5MD46;F8WCD1;H7C1Q1;F8W9Y7;H7C471;H0Y5R9;H0Y2U5;F8WDN6	9;8;5;5;4;4;4;4;1	Q9BXI6	TBC1D10A	EPI64 TBC1D10	TBC1 domain family member 10A	0.15	0.374	0.415	0.911	0.999549	0.313837	0.20119	0.000534379	#N/A	#N/A	#N/A	#N/A	#N/A	0.000195947	0.503295	0.696393	3.27215
P20594;H7C1A1	3;1	P20594	NPR2	ANPRB	Atrial natriuretic peptide receptor 2	0.611	0.367	0.415	0.912	0.999549	0.50202	0.391348	0.0070728	#N/A	#N/A	#N/A	#N/A	#N/A	0.000195947	0.299279	0.407437	2.15041
Q9NYU1;E7EMU6	20;1	Q9NYU1	UGGT2	UGCGL2 UGT2	UDP-glucose:glycoprotein glucosyltransferase 2	0.132	0.109	0.415	1.228	0.999549	0.847332	0.285526	0.000109803	#N/A	#N/A	UGGT2	#N/A	#N/A	0.000195947	0.0719464	0.544354	3.95939
Q14677;H0YD52;H0YDU9	27;2;1	Q14677	CLINT1	ENTH EPN4 EPNR KIAA0171	Clathrin interactor 1	-0.035	0.088	0.415	0.44	0.999549	0.860029	0.218044	0.0702219	#N/A	CLINT1	#N/A	#N/A	#N/A	0.000195947	0.0654871	0.661455	1.15353
Q99704;H7C093	4;1	Q99704	DOK1		Docking protein 1	-0.076	0.038	0.415	0.216	0.999549	0.933469	0.108522	0.266071	#N/A	DOK1	#N/A	#N/A	#N/A	0.000195947	0.0299002	0.964484	0.575003
Q9BSQ5;E9PEC4;A0A0A0MT72;C9JUH3	7;6;6;5	Q9BSQ5	CCM2	C7orf22	Cerebral cavernous malformations 2 protein	-0.008	-0.075	0.415	0.709	0.999549	0.873629	0.185938	0.00341958	#N/A	#N/A	#N/A	#N/A	#N/A	0.000195947	0.0586727	0.730631	2.46603
B1ALA9;P60891;A0A2R8Y7H4;B7ZB02;B1ALA7;Q15244	19;19;17;7;6;3	P60891	PRPS1		Ribose-phosphate pyrophosphokinase 1	-0.16	-0.153	0.415	0.531	0.999549	0.709702	0.171409	0.0189813	#N/A	PRPS1	#N/A	#N/A	#N/A	0.000195947	0.148924	0.765967	1.72167
Q9Y2G3;H7C4W6;A0A0C4DG94;H0Y854	7;5;2;1	Q9Y2G3	ATP11B	ATPIF ATPIR KIAA0956	Probable phospholipid-transporting ATPase IF	0.418	0.647	0.414	1.28	0.999549	0.25067	0.445444	0.00116156	#N/A	#N/A	#N/A	#N/A	#N/A	0.000195947	0.600897	0.351207	2.93496
C9J2G3;C9JQQ2;Q9NWU1	2;2;2	Q9NWU1	OXSM		3-oxoacyl-[acyl-carrier-protein] synthase, mitochondrial	-0.108	0.014	0.414	0.462	0.999549	0.980413	0.26356	0.0775102	#N/A	#N/A	#N/A	OXSM	Matrix	0.000195947	0.00859087	0.57912	1.11064
C9JGB2;A0A0A0MSD2;A0A0C4DFM4;Q96LZ7;H7C2J3	3;3;3;3;1	Q96LZ7	RMDN2	FAM82A FAM82A1	Regulator of microtubule dynamics protein 2	0.121	-0.09	0.414	1.169	0.999549	0.918561	0.489243	0.00465295	#N/A	#N/A	#N/A	#N/A	#N/A	0.000195947	0.0368919	0.310476	2.33227
P55795	18	P55795	HNRNPH2	FTP3 HNRPH2	Heterogeneous nuclear ribonucleoprotein H2	-0.198	-0.145	0.414	0.232	0.999549	0.792202	0.318557	0.422987	HNRNPH2	#N/A	#N/A	#N/A	#N/A	0.000195947	0.101164	0.496812	0.373673
O14523;E9PK05	5;3	O14523	C2CD2L	KIAA0285 TMEM24	Phospholipid transfer protein C2CD2L	0.257	0.885	0.413	0.861	0.999549	0.0890536	0.395331	0.0105393	#N/A	#N/A	#N/A	#N/A	#N/A	0.000195947	1.05035	0.403039	1.97719
J3QRU1;P07947;Q5TGY6;P09769	16;16;1;1	P07947	YES1	YES	Tyrosine-protein kinase Yes	0.209	0.116	0.413	0.885	0.999549	0.818037	0.242099	0.001289	#N/A	YES1	#N/A	#N/A	#N/A	0.000195947	0.0872269	0.616007	2.88975
Q14697;F5H6X6	38;35	Q14697	GANAB	G2AN KIAA0088	Neutral alpha-glucosidase AB	0.16	0.109	0.413	0.764	0.999549	0.785771	0.147062	0.00099884	#N/A	#N/A	#N/A	#N/A	#N/A	0.000195947	0.104704	0.832501	3.0005
Q9Y4K3	6	Q9Y4K3	TRAF6	RNF85	TNF receptor-associated factor 6	-0.066	-0.207	0.413	0.425	0.999549	0.64913	0.244063	0.0917109	#N/A	TRAF6	#N/A	#N/A	#N/A	0.000195947	0.187668	0.612499	1.03758
Q9BVK6	9	Q9BVK6	TMED9	GP25L2	Transmembrane emp24 domain-containing protein 9	-0.074	0.455	0.412	1.857	0.999549	0.472142	0.480256	5.15502e-05	#N/A	#N/A	#N/A	#N/A	#N/A	0.000195947	0.325927	0.318527	4.28777
Q969G5;E9PIE3	12;10	Q969G5	CAVIN3	PRKCDBP SRBC	Caveolae-associated protein 3	0.045	0.355	0.412	0.36	0.999549	0.453847	0.328933	0.212381	#N/A	#N/A	#N/A	#N/A	#N/A	0.000195947	0.343091	0.482892	0.672885
Q14696;H0YLI4	12;2	Q14696	MESD	KIAA0081 MESDC2 MESDM	LRP chaperone MESD	0.039	0.013	0.411	0.105	0.999549	0.972315	0.0381032	0.507877	MESD	#N/A	#N/A	#N/A	#N/A	0.000195947	0.0121931	1.41904	0.294241
F8VVX6;Q5HYK3;F8VP53;F8VVW7;B4DP72	4;4;3;3;1	Q5HYK3	COQ5		2-methoxy-6-polyprenyl-1,4-benzoquinol methylase, mitochondrial	-0.137	-0.021	0.411	0.621	0.999549	0.981974	0.523241	0.133089	#N/A	#N/A	#N/A	COQ5	MIM	0.000195947	0.00789997	0.281299	0.875858
C9JES7;Q7Z7K0	3;3	Q7Z7K0	CMC1	C3orf68	COX assembly mitochondrial protein homolog	0.149	-0.088	0.411	0.06	0.999549	0.869817	0.263346	0.836302	#N/A	#N/A	#N/A	CMC1	IMS	0.000195947	0.0605722	0.579473	0.0776367
Q15911	9	Q15911	ZFHX3	ATBF1	Zinc finger homeobox protein 3	-0.243	-0.11	0.411	0.954	0.999549	0.921738	0.618404	0.0581962	ZFHX3	#N/A	#N/A	#N/A	#N/A	0.000195947	0.0353924	0.208728	1.23511
Q9BU23	7	Q9BU23	LMF2	TMEM112B TMEM153	Lipase maturation factor 2	0.034	0.789	0.41	1.596	0.999549	0.283698	0.586255	0.0016871	#N/A	#N/A	#N/A	#N/A	#N/A	0.000195947	0.547144	0.231913	2.77286
Q15772;B9ZVR7;C9J8D8;H7C3Y5;C9JWU5	11;6;3;1;1	Q15772	SPEG	APEG1 KIAA1297	Striated muscle preferentially expressed protein kinase	-0.147	0.309	0.41	0.465	0.999549	0.387007	0.179001	0.0381551	#N/A	#N/A	#N/A	#N/A	#N/A	0.000195947	0.412281	0.747145	1.41845
Q15477;H7C5N0;B4E0B4;H7C4L3;F8WDE8	26;7;3;2;1	Q15477	SKIV2L	DDX13 SKI2W SKIV2 W	Helicase SKI2W	-0.04	0.082	0.41	0.991	0.999549	0.859075	0.186797	0.000152706	#N/A	#N/A	#N/A	#N/A	#N/A	0.000195947	0.0659691	0.728629	3.81614
Q9HBL8;I3L3Z0;I3L1Y8;I3L543;I3L3I6;I3L0Y6	7;6;6;3;3;1	Q9HBL8	NMRAL1	HSCARG	NmrA-like family domain-containing protein 1	-0.115	-0.263	0.41	0.315	0.999549	0.606077	0.336397	0.277993	NMRAL1	#N/A	#N/A	#N/A	#N/A	0.000195947	0.217472	0.473148	0.555966
P32856;J3KNU7	8;2	P32856	STX2	EPIM STX2A STX2B STX2C	Syntaxin-2	0.018	0.239	0.409	0.922	0.999549	0.757461	0.522724	0.0276016	#N/A	#N/A	#N/A	#N/A	#N/A	0.000195947	0.12064	0.281727	1.55907
P57088;D6RAA6	3;2	P57088	TMEM33	DB83	Transmembrane protein 33	0.182	0.786	0.408	1.278	0.999549	0.355878	0.643928	0.0185093	#N/A	#N/A	#N/A	#N/A	#N/A	0.000195947	0.448698	0.191163	1.73261
Q92542;Q5T205;H0Y6T7;H0Y3Z4;Q5T209	8;6;6;6;1	Q92542	NCSTN	KIAA0253	Nicastrin	0.262	0.526	0.408	1.1	0.999549	0.311199	0.403941	0.0019345	#N/A	#N/A	#N/A	#N/A	#N/A	0.000195947	0.506962	0.393682	2.71343
Q9BY48;Q8TAD4;H0Y957	2;2;1	Q8TAD4	SLC30A5	ZNT5 ZNTL1 ZTL1	Zinc transporter 5	0.386	0.708	0.407	1.37	0.999549	0.271946	0.523513	0.00201208	#N/A	#N/A	#N/A	#N/A	#N/A	0.000195947	0.565518	0.281073	2.69635
E7EMV2;E7ESP9;P07197;P07196	16;16;16;3	P07197	NEFM	NEF3 NFM	Neurofilament medium polypeptide	-0.096	0.646	0.407	0.778	0.999549	0.162786	0.342709	0.0100823	#N/A	#N/A	#N/A	#N/A	#N/A	0.000195947	0.788384	0.465075	1.99644
Q9UHQ4;B7Z2L0;C9JTE9;H7C5E2;H0Y7N8;C9IYK6;F8WB99;C9JGJ9	8;7;7;7;6;4;2;1	Q9UHQ4	BCAP29	BAP29	B-cell receptor-associated protein 29	0.137	0.588	0.407	0.98	0.999549	0.277909	0.431877	0.00666427	#N/A	#N/A	#N/A	#N/A	#N/A	0.000195947	0.556097	0.36464	2.17625
J3QTA6;Q9BRQ6;J3QTB2;H0Y922	9;9;6;4	Q9BRQ6	CHCHD6	CHCM1 MIC25	MICOS complex subunit MIC25	-0.118	0.537	0.407	0.311	0.999549	0.104739	0.146252	0.131058	#N/A	#N/A	#N/A	CHCHD6	MIM	0.000195947	0.979892	0.834899	0.882536
A0A0C4DGA7;O94929;A0A0A0MRD5;D6RHE7;D6RAL0;F5GYR0;Q6H8Q1	29;28;7;6;1;1;1	A0A0C4DGA7	ABLIM3		Actin-binding LIM protein 3	0.154	0.53	0.407	0.361	0.999549	0.14101	0.192712	0.110651	#N/A	#N/A	#N/A	#N/A	#N/A	0.000195947	0.850749	0.715091	0.956044
G3V198;Q12769;E9PR16;E9PSI3	11;11;8;1	Q12769	NUP160	KIAA0197 NUP120	Nuclear pore complex protein Nup160	0.256	0.279	0.407	1.136	0.999549	0.793317	0.659974	0.0420489	#N/A	NUP160	#N/A	#N/A	#N/A	0.000195947	0.100553	0.180473	1.37625
O15118;K7EQ23	6;2	O15118	NPC1		NPC intracellular cholesterol transporter 1	0.442	0.131	0.407	1.291	0.999549	0.890871	0.573552	0.00627196	#N/A	#N/A	#N/A	#N/A	#N/A	0.000195947	0.0501852	0.241427	2.2026
P48681	90	P48681	NES		Nestin	-0.042	0.551	0.406	0.312	0.999549	0.0462034	0.0726112	0.0708681	#N/A	#N/A	#N/A	#N/A	#N/A	0.000195947	1.33533	1.139	1.14955
P62070;E9PK85;E9PQ87;E9PQK5;E9PQC5	14;9;3;1;1	P62070	RRAS2	TC21	Ras-related protein R-Ras2	0.282	0.237	0.406	0.809	0.999549	0.65307	0.342941	0.00762935	#N/A	#N/A	#N/A	#N/A	#N/A	0.000195947	0.18504	0.464781	2.11751
A0A1X7SC65;O14558;K7EP04	5;5;4	O14558	HSPB6		Heat shock protein beta-6	-0.052	-0.033	0.406	0.356	0.999549	0.96276	0.395755	0.266889	#N/A	#N/A	#N/A	#N/A	#N/A	0.000195947	0.0164822	0.402574	0.573669
Q15124;Q5JTY7	5;1	Q15124	PGM5	PGMRP	Phosphoglucomutase-like protein 5	0.245	-0.406	0.406	1.361	0.999549	0.598607	0.55745	0.00356449	#N/A	#N/A	#N/A	#N/A	#N/A	0.000195947	0.222858	0.253794	2.448
Q9H741;F8VVN2	2;1	Q9H741	C12orf49		UPF0454 protein C12orf49	-0.616	0.562	0.405	0.877	0.999549	0.285476	0.417313	0.0111405	#N/A	#N/A	#N/A	#N/A	#N/A	0.000195947	0.54443	0.379538	1.95309
O14763	5	O14763	TNFRSF10B	DR5 KILLER TRAILR2 TRICK2 ZTNFR9	Tumor necrosis factor receptor superfamily member 10B	0.09	0.505	0.405	0.472	0.999549	0.0576421	0.0584879	0.00629886	#N/A	#N/A	#N/A	#N/A	#N/A	0.000195947	1.23926	1.23293	2.20074
P41252;A0A0A0MSX9;J3KR24;Q5TCD1;Q5TCC6;Q5TCC9	40;38;35;8;4;1	P41252	IARS		Isoleucine--tRNA ligase, cytoplasmic	0.16	-0.262	0.405	1.021	0.999549	0.73417	0.527814	0.0162044	#N/A	IARS	#N/A	#N/A	#N/A	0.000195947	0.134203	0.277519	1.79037
Q9UKU7;E9PLS3	10;1	Q9UKU7	ACAD8	ARC42 IBD	Isobutyryl-CoA dehydrogenase, mitochondrial	0.032	0.251	0.404	0.532	0.999549	0.271575	0.0302792	0.000953955	#N/A	#N/A	#N/A	ACAD8	Matrix	0.000195947	0.56611	1.51886	3.02047
Q14914;F6XGT7;Q5JVP2;F2Z3J9	9;3;3;2	Q14914	PTGR1	LTB4DH	Prostaglandin reductase 1	-0.091	0.159	0.404	0.445	0.999549	0.73385	0.253941	0.076288	#N/A	#N/A	#N/A	#N/A	#N/A	0.000195947	0.134393	0.595267	1.11754
Q7L1W4;E9PMF9	8;3	Q7L1W4	LRRC8D	LRRC5	Volume-regulated anion channel subunit LRRC8D	-0.135	0.915	0.403	1.034	0.999549	0.062399	0.374346	0.00176166	#N/A	#N/A	#N/A	#N/A	#N/A	0.000195947	1.20482	0.426726	2.75408
Q9BTY2;Q7Z6V2	8;2	Q9BTY2	FUCA2		Plasma alpha-L-fucosidase	0.12	0.072	0.403	1.073	0.999549	0.882179	0.217566	0.000104617	#N/A	#N/A	#N/A	#N/A	#N/A	0.000195947	0.0544431	0.662409	3.9804
Q99584	8	Q99584	S100A13		Protein S100-A13	0.146	-0.031	0.403	0.34	0.999549	0.970362	0.445934	0.333357	#N/A	S100A13	#N/A	#N/A	#N/A	0.000195947	0.0130661	0.35073	0.477091
Q9Y371;A0A087WW40	14;13	Q9Y371	SH3GLB1	KIAA0491	Endophilin-B1	0.076	0.323	0.402	0.534	0.999549	0.549639	0.38562	0.0868399	#N/A	#N/A	#N/A	#N/A	#N/A	0.000195947	0.259923	0.41384	1.06128
P23743;G3V4E1;H0YJH4;H0YJE7;G3V327;C9JM35;F8W1M3;F8W1H7;F8VWX8;G3V4I3;F8VNZ9;G3V312	21;14;4;3;2;2;2;2;1;1;1;1	P23743	DGKA	DAGK DAGK1	Diacylglycerol kinase alpha	-0.179	0.097	0.402	0.511	0.999549	0.788049	0.108585	0.00866583	#N/A	DGKA	#N/A	#N/A	#N/A	0.000195947	0.103447	0.964231	2.06219
Q96A33;A0A087WYW6;J3QR89	22;11;4	Q96A33	CCDC47		Coiled-coil domain-containing protein 47	0.165	0.701	0.401	1.114	0.999549	0.186287	0.430411	0.00225849	#N/A	#N/A	#N/A	#N/A	#N/A	0.000195947	0.729818	0.366117	2.64618
Q9P0K7;D6RE17;D6REL2;D6R9G6;D6RF74;D6RB27;D6R9G4;D6RBY4;D6RB25;D6RBW6	75;9;8;8;8;7;7;7;5;5	Q9P0K7	RAI14	KIAA1334 NORPEG	Ankycorbin	-0.087	0.145	0.401	0.365	0.999549	0.519453	0.0171796	0.00789645	RAI14	#N/A	#N/A	#N/A	#N/A	0.000195947	0.284454	1.76499	2.10257
Q9Y426	3	Q9Y426	C2CD2	C21orf25 C21orf258 TMEM24L	C2 domain-containing protein 2	-0.046	0.506	0.4	0.675	0.999549	0.097645	0.119136	0.0012956	#N/A	#N/A	#N/A	#N/A	#N/A	0.000195947	1.01035	0.923958	2.88753
M0R0N4;M0QYZ2;P53680;X6R390;M0R1S0	6;6;6;5;1	P53680	AP2S1	AP17 CLAPS2	AP-2 complex subunit sigma	0.439	0.236	0.4	1.821	0.999549	0.766455	0.543093	0.000178453	#N/A	AP2S1	#N/A	#N/A	#N/A	0.000195947	0.115513	0.265125	3.74848
Q96FQ6	6	Q96FQ6	S100A16	S100F	Protein S100-A16	-0.213	0.032	0.4	-0.007	0.999549	0.958095	0.31007	0.980158	#N/A	S100A16	#N/A	#N/A	#N/A	0.000195947	0.0185912	0.50854	0.00870378
P11047;R4GNC7;REV__Q9NQS7	65;2;1	P11047	LAMC1	LAMB2	Laminin subunit gamma-1	0.067	0.406	0.399	0.413	0.999549	0.14101	0.0800198	0.0196006	#N/A	#N/A	#N/A	#N/A	#N/A	0.000195947	0.850749	1.0968	1.70773
O15254;D6RJ89	7;2	O15254	ACOX3	BRCOX PRCOX	Peroxisomal acyl-coenzyme A oxidase 3	0.176	0.308	0.399	1.228	0.999549	0.576812	0.395963	0.000531024	#N/A	#N/A	#N/A	#N/A	#N/A	0.000195947	0.238966	0.402345	3.27489
Q9NZN3	20	Q9NZN3	EHD3	EHD2 PAST3	EH domain-containing protein 3	-0.269	0.245	0.399	0.646	0.999549	0.642403	0.356465	0.0293673	#N/A	#N/A	#N/A	#N/A	#N/A	0.000195947	0.192192	0.447983	1.53214
P06576;H0YH81;F8W079;F8W0P7;H0YI37	24;20;14;9;5	P06576	ATP5F1B	ATP5B ATPMB ATPSB	ATP synthase subunit beta, mitochondrial	0.111	0.216	0.399	0.465	0.999549	0.407932	0.0570988	0.00612615	#N/A	#N/A	#N/A	ATP5F1B	MIM	0.000195947	0.389412	1.24337	2.21281
J3KQ48;Q9Y3E5	7;7	Q9Y3E5	PTRH2	BIT1 PTH2	Peptidyl-tRNA hydrolase 2, mitochondrial	-0.191	0.21	0.399	0.399	0.999549	0.647955	0.270509	0.114492	#N/A	#N/A	#N/A	PTRH2	MOM	0.000195947	0.188455	0.567819	0.941225
P38606;C9JA17;C9JVW8	24;7;7	P38606	ATP6V1A	ATP6A1 ATP6V1A1 VPP2	V-type proton ATPase catalytic subunit A	0.029	-0.013	0.399	0.504	0.999549	0.968531	0.0255255	0.00108747	#N/A	ATP6V1A	#N/A	#N/A	#N/A	0.000195947	0.0138864	1.59303	2.96358
H7C0G7;Q9H9Q4;C9JWV4;G5E9Q8	3;3;2;1	Q9H9Q4	NHEJ1	XLF	Non-homologous end-joining factor 1	-0.217	-0.156	0.399	0.243	0.999549	0.863167	0.570662	0.597967	NHEJ1	#N/A	#N/A	#N/A	#N/A	0.000195947	0.063905	0.243621	0.223323
Q96BY9;H0YBH7;E5RHW0;E5RFJ9;H0YAZ1;H0YAN9	5;4;3;2;2;2	Q96BY9	SARAF	TMEM66 XTP3	Store-operated calcium entry-associated regulatory factor	0.244	0.645	0.398	1.104	0.999549	0.177975	0.383374	0.0010771	#N/A	#N/A	#N/A	#N/A	#N/A	0.000195947	0.74964	0.416378	2.96774
O75845	1	O75845	SC5D	SC5DL	Lathosterol oxidase	0.062	0.544	0.398	1.617	0.999549	0.4099	0.532688	0.000467486	#N/A	#N/A	#N/A	#N/A	#N/A	0.000195947	0.387323	0.273527	3.33023
Q9H4L5;C9J8P4;C9JEF2;C9JZ19	29;2;2;2	Q9H4L5	OSBPL3	KIAA0704 ORP3 OSBP3	Oxysterol-binding protein-related protein 3	-0.108	0.316	0.398	0.536	0.999549	0.130802	0.0171796	0.000343583	#N/A	OSBPL3	#N/A	#N/A	#N/A	0.000195947	0.883385	1.76499	3.46397
F5GYK0;A0A0A0MS35;A0A087WUH1;Q7Z4K8;Q5VT61	5;5;5;5;4	Q7Z4K8	TRIM46	TRIFIC	Tripartite motif-containing protein 46	0.054	0.183	0.398	0.417	0.999549	0.737118	0.355842	0.150981	#N/A	#N/A	#N/A	#N/A	#N/A	0.000195947	0.132463	0.448743	0.821076
Q9UBS4;H7C2Y5	16;7	Q9UBS4	DNAJB11	EDJ ERJ3 HDJ9	DnaJ homolog subfamily B member 11	-0.023	0.14	0.398	0.419	0.999549	0.597228	0.03959	0.0075863	#N/A	#N/A	#N/A	#N/A	#N/A	0.000195947	0.22386	1.40241	2.11997
Q9UPY8;C9JB30	12;10	Q9UPY8	MAPRE3		Microtubule-associated protein RP/EB family member 3	0.025	0.091	0.398	0.132	0.999549	0.896715	0.417313	0.708595	#N/A	#N/A	#N/A	#N/A	#N/A	0.000195947	0.0473454	0.379538	0.149602
Q8N6G5	3	Q8N6G5	CSGALNACT2	CHGN2 GALNACT2	Chondroitin sulfate N-acetylgalactosaminyltransferase 2	-0.081	0.683	0.397	1.129	0.999549	0.370185	0.607127	0.0191716	#N/A	#N/A	#N/A	#N/A	#N/A	0.000195947	0.431581	0.21672	1.71734
Q04727;H7C4E4;K7EMK7;Q04725;Q5JSY7;H0YNI7;F8WAY5;A0A0A0MT79;Q5JSZ2;H7C4W5;Q5JSY8;Q5JSZ1;E7EQH3;K7EPD4;K7EPF3;K7ESD8;H0Y5S0;H7C4P7;K7EJR7	12;4;4;4;3;3;2;2;2;2;2;2;2;1;1;1;1;1;1	Q04727	TLE4	GRG4 KIAA1261	Transducin-like enhancer protein 4	0.354	0.408	0.396	-0.539	0.999549	0.438699	0.411803	0.0954576	TLE4	#N/A	#N/A	#N/A	#N/A	0.000195947	0.357833	0.385311	1.02019
Q96PY6;H0Y8M6	9;1	Q96PY6	NEK1	KIAA1901	Serine/threonine-protein kinase Nek1	-0.598	0.129	0.396	0.191	0.999549	0.879034	0.52763	0.656228	NEK1	#N/A	#N/A	#N/A	#N/A	0.000195947	0.0559943	0.27767	0.182945
Q6UWP2;A0A087WYV4	2;1	Q6UWP2	DHRS11	SDR24C1	Dehydrogenase/reductase SDR family member 11	0.068	-0.061	0.396	0.379	0.999549	0.901876	0.204407	0.0931657	#N/A	#N/A	#N/A	#N/A	#N/A	0.000195947	0.044853	0.689505	1.03074
P13716;B7ZBK6	8;2	P13716	ALAD		Delta-aminolevulinic acid dehydratase	0.249	-0.151	0.396	0.533	0.999549	0.761413	0.299263	0.0450905	#N/A	ALAD	#N/A	#N/A	#N/A	0.000195947	0.11838	0.523948	1.34591
Q15738;C9JDR0	18;16	Q15738	NSDHL	H105E3	Sterol-4-alpha-carboxylate 3-dehydrogenase, decarboxylating	0.248	0.54	0.395	1.164	0.999549	0.255166	0.382217	0.000606238	#N/A	#N/A	#N/A	#N/A	#N/A	0.000195947	0.593177	0.417689	3.21736
Q96ED9;K7EJ48;K7ENU5;K7EMR5	7;2;2;1	Q96ED9	HOOK2		Protein Hook homolog 2	0.029	0.421	0.395	0.003	0.999549	0.276776	0.256227	0.992137	#N/A	#N/A	#N/A	#N/A	#N/A	0.000195947	0.557872	0.591376	0.0034284
P11182;Q5VVL7	10;8	P11182	DBT	BCATE2	Lipoamide acyltransferase component of branched-chain alpha-keto acid dehydrogenase complex, mitochondrial	0.356	0.283	0.395	0.362	0.999549	0.349254	0.118162	0.0562833	#N/A	#N/A	#N/A	DBT	Matrix	0.000195947	0.456859	0.927522	1.24962
Q9HB20	2	Q9HB20	PLEKHA3	FAPP1	Pleckstrin homology domain-containing family A member 3	-0.065	-0.19	0.395	0.15	0.999549	0.744296	0.392678	0.647721	#N/A	#N/A	#N/A	#N/A	#N/A	0.000195947	0.128255	0.405964	0.188612
Q9BWG6	2	Q9BWG6	SCNM1		Sodium channel modifier 1	0.26	-0.458	0.395	0.751	0.999549	0.73385	0.755736	0.299476	#N/A	#N/A	#N/A	#N/A	#N/A	0.000195947	0.134393	0.12163	0.523639
Q8TC12;G3V2G6;G3V234;H0YJ46;H0YIZ8	8;5;5;5;4	Q8TC12	RDH11	ARSDR1 PSDR1 SDR7C1	Retinol dehydrogenase 11	0.207	0.331	0.394	0.963	0.999549	0.675799	0.57007	0.0288198	#N/A	#N/A	#N/A	#N/A	#N/A	0.000195947	0.170182	0.244072	1.54031
P30084	22	P30084	ECHS1		Enoyl-CoA hydratase, mitochondrial	0.002	0.31	0.394	0.092	0.999549	0.251804	0.0844525	0.611123	#N/A	#N/A	#N/A	ECHS1	Matrix	0.000195947	0.598937	1.07339	0.213872
O15228;Q5TBH8;Q5TBH6;A0A2R8YH69	10;6;3;1	O15228	GNPAT	DAPAT DHAPAT	Dihydroxyacetone phosphate acyltransferase	0.166	0.196	0.394	1.29	0.999549	0.802843	0.527332	0.00266442	#N/A	#N/A	#N/A	#N/A	#N/A	0.000195947	0.0953694	0.277916	2.5744
A0A087X1G7;O60613;A0A0J9YX89;A0A087WXL0;A0A0B4J1T0;A8MZD0	7;7;3;2;2;2	O60613	SELENOF	SEP15	Selenoprotein F	-0.079	0.014	0.394	0.273	0.999549	0.975808	0.182873	0.201189	#N/A	#N/A	#N/A	#N/A	#N/A	0.000195947	0.0106356	0.737851	0.696395
P20908;A0A0U1RRA7;P25940	35;2;2	P20908	COL5A1		Collagen alpha-1(V) chain	0.001	0.539	0.393	0.48	0.999903	0.18483	0.295774	0.0653694	#N/A	#N/A	COL5A1	#N/A	#N/A	4.21525e-05	0.733228	0.52904	1.18463
D6R9W4;D6RCR4	35;7	D6R9W4	DBN1		Drebrin (Fragment)	-0.188	-0.168	0.393	0.256	0.999549	0.745233	0.32983	0.355704	#N/A	#N/A	#N/A	#N/A	#N/A	0.000195947	0.127708	0.48171	0.448911
A0A0C4DH22;Q9H4G0;A0A1B0GTW6;Q4VXN0;H0Y482;X6RC15;Q4VXN6;Q4VXN5;Q4VXN1;Q4VXN2;Q4VXN7	12;12;7;4;3;3;2;2;2;1;1	Q9H4G0	EPB41L1	KIAA0338	Band 4.1-like protein 1	-0.063	0.388	0.392	0.348	0.999549	0.211398	0.147898	0.0823112	#N/A	EPB41L1	#N/A	#N/A	#N/A	0.000195947	0.6749	0.830038	1.08454
Q5VWQ8;H0Y3A3;F6R503;F8WA47;Q96PV0;A0A2R8YDS2;A0A0A0MQZ2;B7ZCA0;A0A2R8Y6T2	17;15;2;2;2;1;1;1;1	Q5VWQ8	DAB2IP	AF9Q34 AIP1 KIAA1743	Disabled homolog 2-interacting protein	0.041	0.276	0.392	0.503	0.999549	0.309682	0.0830099	0.00531955	#N/A	#N/A	#N/A	#N/A	#N/A	0.000195947	0.509084	1.08087	2.27412
Q16134;D6RAD5	12;2	Q16134	ETFDH		Electron transfer flavoprotein-ubiquinone oxidoreductase, mitochondrial	0	0.27	0.392	0.846	0.999903	0.339804	0.0935525	5.98653e-05	#N/A	#N/A	#N/A	ETFDH	MIM	4.21525e-05	0.468771	1.02894	4.22282
Q8NDH3;H0YEP3	8;5	Q8NDH3	NPEPL1	KIAA1974	Probable aminopeptidase NPEPL1	0.053	-0.085	0.392	0.524	0.999549	0.879789	0.317099	0.0531902	#N/A	#N/A	#N/A	#N/A	#N/A	0.000195947	0.0556214	0.498805	1.27417
P61163;R4GMT0;A0A1B0GVS3	15;14;10	P61163	ACTR1A	CTRN1	Alpha-centractin	-0.114	-0.319	0.392	0.375	0.999549	0.435861	0.273175	0.134059	#N/A	ACTR1A	#N/A	#N/A	#N/A	0.000195947	0.360652	0.563558	0.872705
O43150;A0A286YFG8	11;6	O43150	ASAP2	DDEF2 KIAA0400	Arf-GAP with SH3 domain, ANK repeat and PH domain-containing protein 2	-0.121	-0.03	0.391	0.519	0.999549	0.952481	0.198646	0.0206538	#N/A	#N/A	#N/A	#N/A	#N/A	0.000195947	0.0211435	0.701919	1.685
Q96JB2;A0A087WTH9;A0A087WYY9	17;2;2	Q96JB2	COG3	SEC34	Conserved oligomeric Golgi complex subunit 3	0.282	-0.176	0.391	0.768	0.999549	0.736242	0.340612	0.00821537	#N/A	#N/A	#N/A	#N/A	#N/A	0.000195947	0.13298	0.467741	2.08537
K7ERQ0;K7ERY2;Q5BJH7;K7EJQ6	4;4;4;2	Q5BJH7	YIF1B		Protein YIF1B	-0.183	0.354	0.39	0.81	0.999549	0.407932	0.309841	0.00393643	#N/A	#N/A	#N/A	#N/A	#N/A	0.000195947	0.389412	0.508861	2.4049
P20336;S4R3Q3	5;4	P20336	RAB3A		Ras-related protein Rab-3A	0.489	0.05	0.39	1.191	0.999549	0.971297	0.702804	0.0452089	#N/A	#N/A	#N/A	#N/A	#N/A	0.000195947	0.0126482	0.153166	1.34478
J3KPF0;F8VWT9;Q9Y4D8;F8VU57	6;4;4;2	J3KPF0	HECTD4		Probable E3 ubiquitin-protein ligase HECTD4	-0.097	-0.081	0.39	1.144	0.999549	0.896821	0.364798	0.000464447	#N/A	#N/A	#N/A	#N/A	#N/A	0.000195947	0.0472943	0.437947	3.33306
P36941;F5H6F8	2;1	P36941	LTBR	D12S370 TNFCR TNFR3 TNFRSF3	Tumor necrosis factor receptor superfamily member 3	-0.335	0.597	0.389	0.571	0.999549	0.172127	0.34077	0.0419172	#N/A	#N/A	#N/A	#N/A	#N/A	0.000195947	0.76415	0.467538	1.37761
Q9BPW8;H7C2U6;C9JDV8;F8WCR5	10;8;4;4	Q9BPW8	NIPSNAP1		Protein NipSnap homolog 1	0.154	0.543	0.389	0.637	0.999549	0.251804	0.391348	0.0383186	#N/A	#N/A	#N/A	NIPSNAP1	Matrix	0.000195947	0.598937	0.407437	1.41659
Q27J81;A0A0A0MQU1	33;24	Q27J81	INF2	C14orf151 C14orf173	Inverted formin-2	-0.014	0.462	0.388	0.642	0.999549	0.089078	0.0844525	0.000715719	#N/A	#N/A	#N/A	#N/A	#N/A	0.000195947	1.05023	1.07339	3.14526
Q7L775;A0A096LPB0	9;1	Q7L775	EPM2AIP1	KIAA0766	EPM2A-interacting protein 1	0.381	0.166	0.388	1.111	0.999549	0.650293	0.160069	1.2087e-05	#N/A	#N/A	#N/A	#N/A	#N/A	0.000195947	0.186891	0.795692	4.91768
Q9NSE4	29	Q9NSE4	IARS2		Isoleucine--tRNA ligase, mitochondrial	0.252	0.079	0.388	1.05	0.999549	0.918283	0.450261	0.00370938	#N/A	#N/A	#N/A	IARS2	Matrix	0.000195947	0.0370233	0.346536	2.4307
P61224;E7ESV4;F5H7Y6;A6NIZ1;F5GX62;F5H823;B7ZB78;F5GZG1;F5H004;F5H6R7;F5H4H0;F5GYH7;F5H077;F5GWU8;F5H491;F5H0B7;F5H500;F5GYB5;F8WBC0	13;11;11;11;10;9;9;9;8;5;4;4;4;4;4;4;4;4;2	P61224	RAP1B		Ras-related protein Rap-1b	0.042	0.402	0.387	0.989	0.999549	0.577232	0.550725	0.0192839	#N/A	RAP1B	#N/A	#N/A	#N/A	0.000195947	0.23865	0.259066	1.71481
E9PDF2;E9PCR7;Q02218;A0A0D9SFS3;E9PFG7;Q9ULD0;C9J4G7	42;42;42;39;36;7;5	Q02218	OGDH		2-oxoglutarate dehydrogenase, mitochondrial	0.013	0.149	0.387	0.822	0.999549	0.745607	0.267634	0.00192828	#N/A	#N/A	#N/A	OGDH	Matrix	0.000195947	0.12749	0.572459	2.71483
P19474;H0YDP8	14;1	P19474	TRIM21	RNF81 RO52 SSA1	E3 ubiquitin-protein ligase TRIM21	0.037	-0.013	0.387	0.171	0.999549	0.984419	0.370439	0.570521	#N/A	TRIM21	#N/A	#N/A	#N/A	0.000195947	0.00681991	0.431283	0.243728
Q9Y6R1;C9JNL6;Q9BY07	6;1;1	Q9Y6R1	SLC4A4	NBC NBC1 NBCE1	Electrogenic sodium bicarbonate cotransporter 1	0.239	0.969	0.386	0.81	0.999549	0.133313	0.541935	0.0466867	#N/A	#N/A	#N/A	#N/A	#N/A	0.000195947	0.875128	0.266052	1.33081
Q07092;A6NCT7;H7C3F0;H7BY97	12;8;2;2	Q07092	COL16A1		Collagen alpha-1(XVI) chain	-0.038	0.375	0.386	0.136	0.999549	0.251804	0.181505	0.528711	#N/A	#N/A	COL16A1	#N/A	#N/A	0.000195947	0.598937	0.741112	0.276782
Q8IWJ2;B8ZZW2;H7BYJ9;B8ZZA5;U3KQE0;U3KPU4;H7C010	55;29;9;7;3;3;1	Q8IWJ2	GCC2	KIAA0336 RANBP2L4	GRIP and coiled-coil domain-containing protein 2	-0.083	0.239	0.386	0.289	0.999549	0.23589	0.0185645	0.0276016	GCC2	#N/A	#N/A	#N/A	#N/A	0.000195947	0.62729	1.73132	1.55907
Q5TFE4;Q5QPD0	12;7	Q5TFE4	NT5DC1	NT5C2L1	5'-nucleotidase domain-containing protein 1	-0.054	-0.215	0.386	0.193	0.999549	0.573972	0.203763	0.382593	#N/A	#N/A	#N/A	#N/A	#N/A	0.000195947	0.241109	0.690874	0.417263
P30533;D6REW6	29;3	P30533	LRPAP1	A2MRAP	Alpha-2-macroglobulin receptor-associated protein	0.043	0.629	0.385	0.352	0.999549	0.120375	0.295623	0.166033	#N/A	#N/A	#N/A	#N/A	#N/A	0.000195947	0.919464	0.529262	0.779805
I3L0L6;Q9H6Y7;I3L1K4;I3L0V7;I3L2D4;I3L462	2;2;1;1;1;1	Q9H6Y7	RNF167		E3 ubiquitin-protein ligase RNF167	0.085	0.504	0.385	0.769	0.999549	0.17751	0.255853	0.00269656	#N/A	#N/A	#N/A	#N/A	#N/A	0.000195947	0.750777	0.59201	2.56919
Q8IV08;M0R3G9;M0R2W7;E2QRG1;M0R1F7	10;2;1;1;1	Q8IV08	PLD3		Phospholipase D3	0.309	0.342	0.385	0.564	0.999549	0.16474	0.0547285	0.000967506	#N/A	#N/A	#N/A	#N/A	#N/A	0.000195947	0.783201	1.26179	3.01435
Q9P266	38	Q9P266	JCAD	KIAA1462	Junctional protein associated with coronary artery disease	-0.211	0.296	0.385	0.222	0.999549	0.314888	0.123802	0.234501	#N/A	#N/A	#N/A	#N/A	#N/A	0.000195947	0.501844	0.907271	0.629856
Q99653;H0YNG9;H0YKE7;F5GX29;H0YLY7;H0YLX1	15;11;9;9;7;1	Q99653	CHP1	CHP	Calcineurin B homologous protein 1	-0.186	0.572	0.384	0.515	0.999549	0.0576421	0.123802	0.00789505	#N/A	CHP1	#N/A	#N/A	#N/A	0.000195947	1.23926	0.907271	2.10265
Q13813;A0A0D9SGF6	191;189	Q13813	SPTAN1	NEAS SPTA2	Spectrin alpha chain, non-erythrocytic 1	-0.088	0.31	0.384	0.882	0.999549	0.398821	0.224162	0.000531024	#N/A	SPTAN1	#N/A	#N/A	#N/A	0.000195947	0.399222	0.649438	3.27489
Q96CG8;E5RK99	6;2	Q96CG8	CTHRC1		Collagen triple helix repeat-containing protein 1	0.162	0.177	0.384	-0.102	0.999549	0.785138	0.451535	0.782913	#N/A	#N/A	#N/A	#N/A	#N/A	0.000195947	0.105054	0.345309	0.106287
B1ALY0;C9JA33;Q8IXS6;C9JZH4	14;11;11;5	B1ALY0	PALM2-AKAP2		PALM2-AKAP2 readthrough (Fragment)	-0.1	0.117	0.384	0.533	0.999549	0.745028	0.136381	0.00746046	#N/A	#N/A	#N/A	#N/A	#N/A	0.000195947	0.127827	0.865245	2.12723
Q92947;K7EQ99;K7ESA6;K7EKT3	8;2;2;2	Q92947	GCDH		Glutaryl-CoA dehydrogenase, mitochondrial	0.087	0.065	0.384	0.488	0.999549	0.902003	0.264982	0.0457101	#N/A	#N/A	#N/A	GCDH	Matrix	0.000195947	0.0447919	0.576784	1.33999
Q9UHD2;F5H206;F5H1A3;F5GZI4;A0A075B7C7	12;3;3;1;1	Q9UHD2	TBK1	NAK	Serine/threonine-protein kinase TBK1	0.203	0.058	0.384	0.981	0.999549	0.924019	0.321267	0.00085531	TBK1	TBK1	#N/A	#N/A	#N/A	0.000195947	0.034319	0.493134	3.06788
P21266;A0A0A0MTN3	11;10	P21266	GSTM3	GST5	Glutathione S-transferase Mu 3	0.06	-0.056	0.384	0.838	0.999549	0.938447	0.399945	0.00853265	#N/A	GSTM3	#N/A	#N/A	#N/A	0.000195947	0.0275905	0.398	2.06892
O95786;A2A376	14;11	O95786	DDX58		Probable ATP-dependent RNA helicase DDX58	-0.606	0.994	0.383	0.137	0.999549	0.349965	0.741815	0.85243	#N/A	DDX58	#N/A	#N/A	#N/A	0.000195947	0.455975	0.129704	0.0693413
A0A024RCL3;Q96QC4;A0A0G2JK11;A0A1W2PRA6;A0A1W2PPN1;Q29983;A0A0G2JJ55;A0A140T986;A0A140T8Z6;A0A140T9M1	6;6;4;4;4;4;3;2;1;1	Q96QC4	MICA		MHC class I polypeptide-related sequence A, isoform CRA_c	0.048	0.875	0.383	0.73	0.999549	0.148439	0.517083	0.0565631	#N/A	#N/A	#N/A	#N/A	#N/A	0.000195947	0.828452	0.28644	1.24747
Q9Y3C5	3	Q9Y3C5	RNF11		RING finger protein 11	0.265	0.495	0.383	0.624	0.999549	0.157985	0.207881	0.00666443	#N/A	#N/A	#N/A	#N/A	#N/A	0.000195947	0.801385	0.682185	2.17624
P0CG08;B7ZAQ6;A0A087WW78;A0A087WW82;U3KPV2;E9PKY3	4;4;3;3;3;3	B7ZAQ6	GPR89A	GPHRA GPR89 SH120	Golgi pH regulator A	0.431	0.587	0.381	1.539	0.999549	0.455811	0.632204	0.00271938	#N/A	#N/A	#N/A	#N/A	#N/A	0.000195947	0.341215	0.199143	2.56553
Q6ZT21	2	Q6ZT21	TMPPE		Transmembrane protein with metallophosphoesterase domain	-0.131	0.097	0.381	1.129	0.999549	0.883055	0.423069	0.00116945	#N/A	#N/A	#N/A	#N/A	#N/A	0.000195947	0.0540125	0.373589	2.93202
Q00535	10	Q00535	CDK5	CDKN5	Cyclin-dependent-like kinase 5	0.122	0.022	0.381	0.613	0.999549	0.953597	0.0790208	0.000795765	CDK5	CDK5	#N/A	#N/A	#N/A	0.000195947	0.020635	1.10226	3.09921
H3BTL1;Q9GZQ8;A6NCE7;H3BTE7	5;5;5;1	Q9GZQ8	MAP1LC3B	MAP1ALC3	Microtubule-associated proteins 1A/1B light chain 3B	0.119	-0.382	0.381	0.193	0.999549	0.610048	0.575649	0.668685	#N/A	#N/A	#N/A	#N/A	#N/A	0.000195947	0.214636	0.239843	0.174779
P61225	8	P61225	RAP2B		Ras-related protein Rap-2b	0.327	0.393	0.38	1.16	0.999549	0.609256	0.590769	0.0103092	#N/A	RAP2B	#N/A	#N/A	#N/A	0.000195947	0.2152	0.228582	1.98677
Q9Y385	5	Q9Y385	UBE2J1	NCUBE1	Ubiquitin-conjugating enzyme E2 J1	0.132	0.115	0.379	0.719	0.999549	0.931303	0.698244	0.203732	#N/A	#N/A	UBE2J1	#N/A	#N/A	0.000195947	0.030909	0.155993	0.690941
Q9NX40;D6RG39;D6RIT9;D6RDK6;D6RBN5;D6RF07;D6R918;D6RBC5;D6RDI5;D6RA54;D6RC55;D6RI08;D6RDK1;D6RIV2;D6R9T5	9;6;6;5;5;4;4;4;4;4;4;2;2;2;2	Q9NX40	OCIAD1	ASRIJ OCIA	OCIA domain-containing protein 1	-0.175	0.502	0.378	0.278	0.999549	0.0928571	0.135623	0.136267	#N/A	#N/A	#N/A	OCIAD1	MOM	0.000195947	1.03218	0.867668	0.865611
H0YBX3;H0YB34;P52758	1;1;1	P52758	RIDA	HRSP12	2-iminobutanoate/2-iminopropanoate deaminase	0.096	0.344	0.378	-0.014	0.999549	0.482415	0.391348	0.966232	#N/A	#N/A	#N/A	RIDA	Matrix	0.000195947	0.316579	0.407437	0.0149184
Q96A19	3	Q96A19	CCDC102A		Coiled-coil domain-containing protein 102A	-0.05	0.273	0.378	0.413	0.999549	0.581246	0.369904	0.14496	#N/A	#N/A	#N/A	#N/A	#N/A	0.000195947	0.23564	0.431911	0.838752
P37837;F2Z393;E9PM01;E9PKI8	23;15;1;1	P37837	TALDO1	TAL TALDO TALDOR	Transaldolase	0.095	0.238	0.378	0.18	0.999549	0.599088	0.31274	0.495421	#N/A	TALDO1	#N/A	#N/A	#N/A	0.000195947	0.222509	0.504816	0.305025
Q9UKK3	43	Q9UKK3	PARP4	ADPRTL1 KIAA0177 PARPL	Poly [ADP-ribose] polymerase 4	0.071	0.045	0.378	0.629	0.999549	0.913468	0.12715	0.00169418	#N/A	#N/A	#N/A	#N/A	#N/A	0.000195947	0.0393066	0.895683	2.77104
H0YAR1	12	H0YAR1	LOXL2		Lysyl oxidase homolog 2 (Fragment)	-0.036	0.025	0.378	0.032	0.999549	0.972729	0.430411	0.929981	LOXL2	#N/A	#N/A	#N/A	#N/A	0.000195947	0.0120079	0.366117	0.0315257
Q15555;K7EL66;K7ERD8;M0QX52	10;6;6;2	Q15555	MAPRE2	RP1	Microtubule-associated protein RP/EB family member 2	-0.062	-0.012	0.378	0.112	0.999549	0.978504	0.139117	0.569235	#N/A	#N/A	#N/A	#N/A	#N/A	0.000195947	0.00943729	0.856621	0.244708
O43324;H0YAL7;D6RBD7;C9J1V9;D6RCQ0	6;5;5;5;3	O43324	EEF1E1	AIMP3 P18	Eukaryotic translation elongation factor 1 epsilon-1	0.103	-0.321	0.378	0.411	0.999549	0.464332	0.332417	0.121259	EEF1E1	EEF1E1	#N/A	#N/A	#N/A	0.000195947	0.333172	0.478317	0.916285
A8MYT4;A0A1W2PS05;Q8NEB9;K7ENH3;K7EIV6;M0R308;K7EKH3	12;12;12;3;3;3;3	Q8NEB9	PIK3C3	VPS34	Phosphatidylinositol 3-kinase catalytic subunit type 3	0.066	0.318	0.377	1.082	0.999549	0.674297	0.567767	0.0114241	#N/A	PIK3C3	#N/A	#N/A	#N/A	0.000195947	0.171149	0.24583	1.94218
P13667;C9JMN9	53;1	P13667	PDIA4	ERP70 ERP72	Protein disulfide-isomerase A4	0.105	0.224	0.377	0.215	0.999549	0.377814	0.0663184	0.169581	#N/A	#N/A	#N/A	#N/A	#N/A	0.000195947	0.422722	1.17837	0.770622
C9JKF1;Q5K651	14;14	Q5K651	SAMD9	C7orf5 DRIF1 KIAA2004 OEF1	Sterile alpha motif domain-containing protein 9	-0.105	0.02	0.376	0.649	0.999549	0.974737	0.357507	0.02114	#N/A	#N/A	#N/A	#N/A	#N/A	0.000195947	0.0111124	0.446715	1.67489
Q86VP6;A0A0C4DGH5;H0YH27;F5H6I6	44;26;8;4	Q86VP6	CAND1	KIAA0829 TIP120 TIP120A	Cullin-associated NEDD8-dissociated protein 1	0.261	-0.075	0.376	1.086	0.999549	0.904608	0.376823	0.000678469	CAND1	#N/A	#N/A	#N/A	#N/A	0.000195947	0.0435398	0.423863	3.16847
B7ZBB8	1	B7ZBB8	PPP1R3G		Protein phosphatase 1 regulatory subunit 3G	-0.381	0.337	0.375	0.814	0.999549	0.691164	0.625178	0.0801993	#N/A	#N/A	#N/A	#N/A	#N/A	0.000195947	0.160419	0.203996	1.09583
A0A2U3TZH6;P11171;A0A2R8Y7Y3;Q4VB86;A0A2R8YD30;A0A2R8YFR9;A0A2R8Y6G5;A0A2R8Y570;A0A2R8Y5G2;A0A2R8Y5Z6;A0A2R8Y6D0;A0A2R8Y420;A0A2R8Y7N0;A0A2R8YCW8;A0A2R8Y4N6;A0A1B0GWG0;A0A2R8YFU8;A0A2R8Y5C8;A0A2R8Y783;A0A2R8Y6T6	10;10;9;9;9;5;5;5;5;5;4;4;4;4;3;3;1;1;1;1	P11171	EPB41	E41P	Protein 4.1	-0.362	0.153	0.375	0.263	0.999549	0.785138	0.392323	0.373706	EPB41	#N/A	#N/A	#N/A	#N/A	0.000195947	0.105054	0.406356	0.42747
Q8NBK3;F5GXA0;E9PF05	5;4;2	Q8NBK3	SUMF1		Formylglycine-generating enzyme	0.059	-0.155	0.375	0.416	0.999549	0.704653	0.22596	0.0616761	#N/A	#N/A	SUMF1	#N/A	#N/A	0.000195947	0.152025	0.645969	1.20988
B0YJ81;A6NP58	3;2	B0YJ81	HACD1	PTPLA	Very-long-chain (3R)-3-hydroxyacyl-CoA dehydratase 1	0.257	0.868	0.374	1.553	0.999549	0.172127	0.557117	0.000588901	#N/A	#N/A	#N/A	#N/A	#N/A	0.000195947	0.76415	0.254054	3.22996
P80217	5	P80217	IFI35	IFP35	Interferon-induced 35 kDa protein	-0.122	0.293	0.374	0.039	0.999549	0.486341	0.306414	0.890661	IFI35	IFI35	#N/A	#N/A	#N/A	0.000195947	0.313059	0.513691	0.0502877
Q9H1K1;F5H5N2;B4DNC9;B3KQ30	6;5;5;5	Q9H1K1	ISCU	NIFUN	Iron-sulfur cluster assembly enzyme ISCU, mitochondrial	0.403	0.208	0.374	0.171	0.999549	0.568248	0.193301	0.41824	#N/A	ISCU	#N/A	ISCU	Matrix	0.000195947	0.245462	0.713767	0.378575
H0YLH3;Q92696;H0YKP6;H0YKZ8;H0YMG5;H0YLG7	10;10;2;1;1;1	Q92696	RABGGTA		Geranylgeranyl transferase type-2 subunit alpha	0.157	0.151	0.374	1.053	0.999549	0.67916	0.172469	2.02236e-05	RABGGTA	#N/A	#N/A	#N/A	#N/A	0.000195947	0.168028	0.763288	4.69414
O43148;K7EP06;K7EPP5;K7ERH6	17;8;3;3	O43148	RNMT	KIAA0398	mRNA cap guanine-N7 methyltransferase	0.047	-0.085	0.374	0.17	0.999549	0.783943	0.0790208	0.295746	RNMT	#N/A	#N/A	#N/A	#N/A	0.000195947	0.105716	1.10226	0.529081
A0A2R8YF87;Q96AX1;H3BMM5;A0A2R8Y5U3;F5H6Y0;F5H2X5;F5H7N5	15;15;14;6;4;3;2	Q96AX1	VPS33A		Vacuolar protein sorting-associated protein 33A	0.26	-0.144	0.374	1.029	0.999549	0.823751	0.438017	0.00269808	#N/A	#N/A	#N/A	#N/A	#N/A	0.000195947	0.0842042	0.358509	2.56894
Q9P2E9;A0A087WVV2;F8W7S5;A0A087WU26;A2A2S5;V9GY78	123;96;67;27;24;19	Q9P2E9	RRBP1	KIAA1398	Ribosome-binding protein 1	-0.201	0.729	0.373	0.285	0.999549	0.161955	0.449931	0.386143	#N/A	#N/A	#N/A	#N/A	#N/A	0.000195947	0.790605	0.346854	0.413251
P00403	6	P00403	MT-CO2	COII COX2 COXII MTCO2	Cytochrome c oxidase subunit 2	0.569	0.318	0.373	1.814	0.999549	0.75833	0.694062	0.00217504	#N/A	#N/A	#N/A	MT-CO2	MIM	0.000195947	0.120142	0.158601	2.66253
B4DZ84;D3DX48;A0A0A0MRU0;A0A0D9SFF8;D3DX49;A0A0C4DH75;Q14168;A0A087WVY2;E5RI47;A0A087X0C7;E5RK50;E5RJK0;E5RK44;E5RI32;E5RIU3	7;7;7;7;7;7;7;2;2;1;1;1;1;1;1	Q14168	MPP2	DLG2	MAGUK p55 subfamily member 2	-0.154	0.17	0.372	0.795	0.999549	0.730428	0.337862	0.00447428	#N/A	#N/A	#N/A	#N/A	#N/A	0.000195947	0.136422	0.471261	2.34928
Q14789;H0Y867;H7C5I7;F8WF12;C9J8Q0;REV__Q8N884	177;59;4;1;1;1	Q14789	GOLGB1		Golgin subfamily B member 1	0.004	0.742	0.371	1.056	0.999549	0.0994152	0.376309	0.000771751	#N/A	#N/A	#N/A	#N/A	#N/A	0.000195947	1.00255	0.424455	3.11252
O75844	11	O75844	ZMPSTE24	FACE1 STE24	CAAX prenyl protease 1 homolog	0.093	0.706	0.371	1.339	0.999549	0.355878	0.637489	0.00699114	#N/A	#N/A	#N/A	#N/A	#N/A	0.000195947	0.448698	0.195527	2.15545
Q9H0V1;H7C268	4;2	Q9H0V1	TMEM168		Transmembrane protein 168	0.148	0.57	0.371	1.109	0.999549	0.10079	0.22381	3.14203e-05	#N/A	#N/A	#N/A	#N/A	#N/A	0.000195947	0.996584	0.650121	4.50279
Q13308;H0Y8F1;C9JQR6;Q86X91;F8WDG7;C9J9E8;H7C5L0	38;21;18;8;6;4;2	Q13308	PTK7	CCK4	Inactive tyrosine-protein kinase 7	0.143	0.567	0.371	0.557	0.999549	0.0700719	0.163267	0.00627689	#N/A	#N/A	#N/A	#N/A	#N/A	0.000195947	1.15446	0.787102	2.20226
P37173	7	P37173	TGFBR2		TGF-beta receptor type-2	0.206	0.55	0.371	0.991	0.999549	0.109939	0.219915	0.000105802	#N/A	#N/A	#N/A	#N/A	#N/A	0.000195947	0.958849	0.657745	3.97551
P10114	5	P10114	RAP2A		Ras-related protein Rap-2a	-0.221	0.497	0.371	0.614	0.999549	0.163778	0.24086	0.00853614	#N/A	RAP2A	#N/A	#N/A	#N/A	0.000195947	0.785744	0.618235	2.06874
Q92734;C9JJP5;C9JUE0;C9JTY3	15;13;10;7	Q92734	TFG		Protein TFG	-0.459	-0.316	0.371	-0.023	0.999549	0.472557	0.342288	0.939029	#N/A	#N/A	#N/A	#N/A	#N/A	0.000195947	0.325546	0.465608	0.0273209
P48735;H0YL11	25;13	P48735	IDH2		Isocitrate dehydrogenase [NADP], mitochondrial	0.099	-0.165	0.37	0.524	0.999549	0.775276	0.414903	0.0840784	#N/A	#N/A	#N/A	IDH2	Matrix	0.000195947	0.110544	0.382053	1.07532
P15121;E9PCX2;E9PEF9	14;10;6	P15121	AKR1B1	ALDR1	Aldose reductase	-0.027	-0.313	0.37	0.454	0.999549	0.598665	0.474523	0.178141	AKR1B1	AKR1B1	#N/A	#N/A	#N/A	0.000195947	0.222816	0.323743	0.749235
Q58DX5;C9JQ86	5;1	Q58DX5	NAALADL2		Inactive N-acetylated-alpha-linked acidic dipeptidase-like protein 2	-0.104	0.48	0.369	1.402	0.999549	0.538854	0.621948	0.00364681	NAALADL2	#N/A	#N/A	#N/A	#N/A	0.000195947	0.268529	0.206246	2.43809
O00186	20	O00186	STXBP3		Syntaxin-binding protein 3	0.241	0.323	0.369	0.412	0.999549	0.211398	0.0945827	0.0159485	#N/A	STXBP3	#N/A	#N/A	#N/A	0.000195947	0.6749	1.02419	1.79728
Q9NRZ7;C9JL26;C9J184	6;2;1	Q9NRZ7	AGPAT3	LPAAT3	1-acyl-sn-glycerol-3-phosphate acyltransferase gamma	0.544	0.073	0.369	1.616	0.999549	0.952964	0.695259	0.00506203	#N/A	#N/A	#N/A	#N/A	#N/A	0.000195947	0.0209237	0.157854	2.29568
Q5TA45;E9PNS4;C9J979;Q96HV7;A0A087WXT8;C9IYS7;A0A087WYI0;E9PMA2;H0YE15;E9PJG0;E9PKA4;E9PIL7;E9PI75;E9PIG1;J3QRY6;E9PNH9;E9PQF0	6;4;4;4;3;3;3;2;2;2;2;2;2;2;2;1;1	Q5TA45	INTS11	CPSF3L RC68	Integrator complex subunit 11	0.175	0.067	0.369	0.465	0.999549	0.932053	0.471761	0.164491	INTS11	#N/A	#N/A	#N/A	#N/A	0.000195947	0.0305595	0.326278	0.783859
Q10567;C9J1E7;H7C034	42;31;6	Q10567	AP1B1	ADTB1 BAM22 CLAPB2	AP-1 complex subunit beta-1	0.193	0.066	0.369	1.008	0.999549	0.884816	0.229289	9.9458e-05	#N/A	AP1B1	#N/A	#N/A	#N/A	0.000195947	0.0531471	0.639617	4.00236
Q6DKJ4;I3L4V6;A0A0G2JQK5;A0A0C4DGI2	14;9;3;3	Q6DKJ4	NXN	NRX	Nucleoredoxin	-0.239	-0.431	0.369	0.492	0.999549	0.362702	0.399839	0.0941865	#N/A	NXN	#N/A	#N/A	#N/A	0.000195947	0.44045	0.398115	1.02601
Q3LIE7;Q15392;H7C4B7	10;10;5	Q15392	DHCR24	KIAA0018	Delta(24)-sterol reductase	0.495	0.457	0.368	1.57	0.999549	0.628405	0.685096	0.00484237	#N/A	#N/A	#N/A	#N/A	#N/A	0.000195947	0.20176	0.164249	2.31494
O75131;A0A087WYQ3;H0YB26;E5RHZ0;A0A087WXR6;A0A087WUS8;E5RFT7;E7ENV7;Q8IYJ1;Q96A23;O95741;Q86YQ8;Q9HCH3	23;13;9;8;7;6;3;1;1;1;1;1;1	O75131	CPNE3	CPN3 KIAA0636	Copine-3	0.101	-0.112	0.368	1.038	0.999549	0.903613	0.591796	0.0170712	CPNE3	CPNE3	#N/A	#N/A	#N/A	0.000195947	0.0440177	0.227828	1.76774
Q5JRA6;A0A0A0MRH6;H7C0T4	62;33;1	Q5JRA6	MIA3	KIAA0268 TANGO	Transport and Golgi organization protein 1 homolog	0.046	0.69	0.367	0.818	0.999549	0.0677824	0.272714	0.00141965	#N/A	#N/A	#N/A	#N/A	#N/A	0.000195947	1.16888	0.564293	2.84782
Q96JB5;J3QQY1;J3QS62;J3QRM1;J3QL86;J3QL95;J3KRI2;J3KRK4;J3KS63;J3QQS7;J3KTA5	19;11;8;8;7;3;3;3;3;2;2	Q96JB5	CDK5RAP3	IC53 LZAP	CDK5 regulatory subunit-associated protein 3	0.07	0.286	0.367	0.743	0.999549	0.51288	0.331665	0.00612091	#N/A	#N/A	#N/A	#N/A	#N/A	0.000195947	0.289984	0.4793	2.21318
Q8NBP0;H0YB10	9;2	Q8NBP0	TTC13		Tetratricopeptide repeat protein 13	0.04	0.068	0.367	0.317	0.999549	0.928574	0.457295	0.332132	#N/A	#N/A	#N/A	#N/A	#N/A	0.000195947	0.0321836	0.339804	0.478689
Q9UEY8	15	Q9UEY8	ADD3	ADDL	Gamma-adducin	0.154	0.056	0.367	0.585	0.999549	0.901876	0.203911	0.00729676	#N/A	#N/A	#N/A	#N/A	#N/A	0.000195947	0.044853	0.69056	2.13687
Q15417	17	Q15417	CNN3		Calponin-3	-0.388	-0.294	0.367	0.044	0.999549	0.514412	0.349793	0.882601	#N/A	#N/A	#N/A	#N/A	#N/A	0.000195947	0.288689	0.456188	0.0542355
Q9NXG6;V9GY20;H7C153;V9GYK5;A0A0C4DGS7	6;3;2;1;1	Q9NXG6	P4HTM	PH4	Transmembrane prolyl 4-hydroxylase	-0.168	0.585	0.366	0.692	0.999549	0.309346	0.515932	0.0579227	#N/A	#N/A	#N/A	#N/A	#N/A	0.000195947	0.509556	0.287407	1.23715
Q9BZQ6;H0Y498	13;8	Q9BZQ6	EDEM3	C1orf22	ER degradation-enhancing alpha-mannosidase-like protein 3	0.061	0.292	0.366	0.704	0.999549	0.285476	0.115768	0.0003628	#N/A	#N/A	EDEM3	#N/A	#N/A	0.000195947	0.54443	0.93641	3.44033
Q16864	4	Q16864	ATP6V1F	ATP6S14 VATF	V-type proton ATPase subunit F	-0.362	0.274	0.366	-0.135	0.999549	0.627622	0.442692	0.689359	#N/A	ATP6V1F	#N/A	#N/A	#N/A	0.000195947	0.202302	0.353898	0.161555
Q6ZMI0;F8W7E1;F8WBY8;H7C1Y1	19;2;2;2	Q6ZMI0	PPP1R21	CCDC128 KLRAQ1	Protein phosphatase 1 regulatory subunit 21	0.042	0.187	0.366	0.381	0.999549	0.572899	0.157351	0.0461278	#N/A	#N/A	#N/A	#N/A	#N/A	0.000195947	0.241922	0.803131	1.33604
O75396;A0A087X1A9	11;3	O75396	SEC22B	SEC22L1	Vesicle-trafficking protein SEC22b	0.322	0.705	0.365	0.957	0.999549	0.161955	0.445118	0.00430375	#N/A	#N/A	#N/A	#N/A	#N/A	0.000195947	0.790605	0.351525	2.36615
P30101	50	P30101	PDIA3	ERP57 ERP60 GRP58	Protein disulfide-isomerase A3	-0.019	0.284	0.365	0.253	0.999549	0.362492	0.167527	0.188085	#N/A	#N/A	PDIA3	#N/A	#N/A	0.000195947	0.440701	0.775914	0.725646
Q5SY18;O94827	3;3	O94827	PLEKHG5	KIAA0720	Pleckstrin homology domain-containing family G member 5	-0.076	0.257	0.365	0.255	0.999549	0.73385	0.5741	0.541183	#N/A	PLEKHG5	#N/A	#N/A	#N/A	0.000195947	0.134393	0.241012	0.266656
H7BXT7;A0A0C4DH16;B8ZZS0;Q9NYM9;E9PQJ6;E9PHY4	4;4;4;4;2;2	Q9NYM9	BET1L	GS15	BET1-like protein	-0.023	0.684	0.364	0.797	0.999549	0.127754	0.387811	0.00692233	#N/A	#N/A	#N/A	#N/A	#N/A	0.000195947	0.893626	0.41138	2.15975
B5MCH3;Q8N3C7;G3XAK3;C9IYE4;REV__Q9BPX5;E7EW06	4;4;2;1;1;1	Q8N3C7	CLIP4	RSNL2	CAP-Gly domain-containing linker protein 4	0.61	0.114	0.364	-0.355	0.999549	0.858943	0.43571	0.253466	#N/A	#N/A	#N/A	#N/A	#N/A	0.000195947	0.0660355	0.360803	0.59608
Q9HAN9;B1AN62	12;6	Q9HAN9	NMNAT1	NMNAT	Nicotinamide/nicotinic acid mononucleotide adenylyltransferase 1	0.123	-0.008	0.364	0.182	0.999549	0.989012	0.352001	0.502092	NMNAT1	#N/A	#N/A	#N/A	#N/A	0.000195947	0.00479853	0.453456	0.299217
J3QRU4;F8WCA0;L7N2F9;P63027;K7ENK9;K7EKX0;F5GZV7;P23763	5;5;5;5;4;4;3;3	P63027	VAMP2	SYB2	Vesicle-associated membrane protein 2	-0.353	0.487	0.363	0.826	0.999549	0.220005	0.330059	0.00253842	#N/A	#N/A	#N/A	#N/A	#N/A	0.000195947	0.657567	0.481409	2.59544
K7EQ77;K7EK78;K7EP35;K7EMT4;Q86Y39;K7ELJ0	4;4;4;4;4;1	Q86Y39	NDUFA11		NADH dehydrogenase [ubiquinone] 1 alpha subcomplex subunit 11	0.023	0.122	0.363	0.731	0.999549	0.85602	0.45577	0.0254899	#N/A	#N/A	#N/A	NDUFA11	MIM	0.000195947	0.067516	0.341254	1.59363
Q9Y305;H7C5Q2;C9J7L8;F8WDI2	25;17;10;1	Q9Y305	ACOT9		Acyl-coenzyme A thioesterase 9, mitochondrial	0.042	0.107	0.363	0.452	0.999549	0.818657	0.276537	0.0537552	#N/A	#N/A	#N/A	ACOT9	MIM	0.000195947	0.0868978	0.558246	1.26958
F5H6E2;O00159;I3L204;I3L501;I3L3Y6;I3L3F5	50;50;14;8;7;6	O00159	MYO1C		Unconventional myosin-Ic	0.14	0.019	0.362	0.807	0.999549	0.977309	0.426281	0.0102013	MYO1C	MYO1C	#N/A	#N/A	#N/A	0.000195947	0.00996819	0.370304	1.99134
P08236;F8WBK6;F2Z3L6	5;2;2	P08236	GUSB		Beta-glucuronidase	0.383	0.009	0.362	0.849	0.999549	0.991812	0.550725	0.0307878	#N/A	#N/A	#N/A	#N/A	#N/A	0.000195947	0.00357084	0.259066	1.51162
Q9Y673	9	Q9Y673	ALG5		Dolichyl-phosphate beta-glucosyltransferase	0.196	0.455	0.361	1.382	0.999549	0.475009	0.550294	0.00108536	#N/A	#N/A	#N/A	#N/A	#N/A	0.000195947	0.323299	0.259405	2.96443
O75884	5	O75884	RBBP9	BOG RBBP10	Putative hydrolase RBBP9	-0.263	-0.251	0.361	0.377	0.999549	0.67549	0.472161	0.250726	RBBP9	#N/A	#N/A	#N/A	#N/A	0.000195947	0.170381	0.32591	0.6008
A0A0A0MR47;Q96GC6	3;3	Q96GC6	ZNF274	ZKSCAN19	Neurotrophin receptor-interacting factor homolog	-0.246	0.976	0.36	-0.16	0.999549	0.0890191	0.517978	0.675157	#N/A	#N/A	#N/A	#N/A	#N/A	0.000195947	1.05052	0.285689	0.170595
H7BXI1;A0A087WXU3;A0FGR8	24;23;23	H7BXI1	ESYT2		Extended synaptotagmin-2 (Fragment)	0.093	0.425	0.36	1.074	0.999549	0.244557	0.283286	9.87329e-05	#N/A	#N/A	#N/A	#N/A	#N/A	0.000195947	0.611619	0.547775	4.00554
O75306	13	O75306	NDUFS2		NADH dehydrogenase [ubiquinone] iron-sulfur protein 2, mitochondrial	0.286	0.059	0.36	1.249	0.999549	0.952531	0.616287	0.00626185	#N/A	#N/A	#N/A	NDUFS2	MIM	0.000195947	0.0211208	0.210217	2.2033
M0R0P9;P31751;J3QLS6;C9JHS6;J3QKW1;M0QZK3;M0R275;J3KRI8;A0A1B0GXA2;A8MX96;E7EVP8;J3KSY8;J3QL45;C9JC83;M0R283;C9JIJ1;A0A0A0MRF1;M0QZW8	10;10;5;5;5;4;3;3;3;3;3;2;2;2;2;2;2;1	P31751	AKT2		RAC-beta serine/threonine-protein kinase	-0.067	-0.385	0.36	0.84	0.999549	0.60451	0.602047	0.0486223	AKT2	AKT2	#N/A	#N/A	#N/A	0.000195947	0.218597	0.220369	1.31316
A0A087WWM0;O43617;A0A087WYS5;A6NKE1	6;6;3;3	O43617	TRAPPC3	BET3	Trafficking protein particle complex subunit 3	-0.283	-0.481	0.36	0.609	0.999549	0.468747	0.575649	0.127602	#N/A	TRAPPC3	#N/A	#N/A	#N/A	0.000195947	0.329062	0.239843	0.894144
Q99805	10	Q99805	TM9SF2		Transmembrane 9 superfamily member 2	0.149	0.056	0.359	1.872	0.999549	0.965801	0.72068	0.00253842	#N/A	#N/A	#N/A	#N/A	#N/A	0.000195947	0.0151124	0.142258	2.59544
A0A087WYM3;Q8IXJ6;A0A0A0MRF5;E7EWX6;B5MCS1;F8WCF4;C9JZQ0;F8WF57;F8WDM4;C9JR33;C9J3U7	7;7;6;6;4;3;3;2;2;2;2	Q8IXJ6	SIRT2	SIR2L SIR2L2	NAD-dependent protein deacetylase sirtuin-2	-0.131	-0.028	0.359	0.649	0.999549	0.951981	0.194467	0.00253842	SIRT2	#N/A	#N/A	#N/A	#N/A	0.000195947	0.0213719	0.711154	2.59544
P13807;M0QYU1;P54840	19;1;1	P13807	GYS1	GYS	Glycogen [starch] synthase, muscle	0.012	-0.033	0.359	1.008	0.999549	0.946342	0.228593	7.1591e-05	#N/A	GYS1	#N/A	#N/A	#N/A	0.000195947	0.0239517	0.640937	4.14514
Q8IV38;G3V0G5;F8WB95	9;8;1	Q8IV38	ANKMY2		Ankyrin repeat and MYND domain-containing protein 2	0.221	-0.263	0.359	0.347	0.999549	0.598607	0.396419	0.220757	#N/A	#N/A	#N/A	#N/A	#N/A	0.000195947	0.222858	0.401845	0.656086
Q8TDB6	16	Q8TDB6	DTX3L	BBAP	E3 ubiquitin-protein ligase DTX3L	-0.091	0.193	0.358	-0.203	0.999549	0.67549	0.332133	0.429362	DTX3L	#N/A	#N/A	#N/A	#N/A	0.000195947	0.170381	0.478688	0.367176
P12111	182	P12111	COL6A3		Collagen alpha-3(VI) chain	-0.077	0.191	0.358	0.344	0.999549	0.675799	0.327091	0.167572	#N/A	#N/A	COL6A3	#N/A	#N/A	0.000195947	0.170182	0.485331	0.775798
H7C1U3;H0Y517	16;12	H7C1U3	CC2D1B		Coiled-coil and C2 domain-containing protein 1B (Fragment)	-0.525	0.089	0.358	-0.304	0.999549	0.920319	0.574604	0.451201	CC2D1B	#N/A	#N/A	#N/A	#N/A	0.000195947	0.0360618	0.240631	0.34563
Q53EL6;Q5VZS7	13;6	Q53EL6	PDCD4	H731	Programmed cell death protein 4	0.285	0.047	0.358	-0.092	0.999549	0.939179	0.356748	0.751254	#N/A	PDCD4	#N/A	#N/A	#N/A	0.000195947	0.0272516	0.447638	0.124213
P26640;A0A140T936;A0A140T954;A2ABF4;A0A0G2JJT9;H0Y426;A0A140T904	47;45;12;4;4;4;2	P26640	VARS	G7A VARS2	Valine--tRNA ligase	0.109	-0.044	0.358	0.966	0.999549	0.938447	0.305438	0.000406794	#N/A	VARS	#N/A	#N/A	#N/A	0.000195947	0.0275905	0.515077	3.39063
P80723;U3KQP0	27;7	P80723	BASP1	NAP22	Brain acid soluble protein 1	0.065	-0.173	0.358	0.066	0.999549	0.86352	0.66429	0.903862	#N/A	#N/A	#N/A	#N/A	#N/A	0.000195947	0.0637275	0.177642	0.0438978
Q8N129;A0A0J9YYJ0	9;7	Q8N129	CNPY4		Protein canopy homolog 4	-0.096	0.251	0.357	0.066	0.999549	0.551157	0.310449	0.805891	#N/A	#N/A	#N/A	#N/A	#N/A	0.000195947	0.258725	0.508009	0.0937235
O95834;K7EIK7;A0A0C4DGQ7;C9JRL6;K7EII6;K7EKG3;K7ELI8;K7ERY9;K7EKU5;K7ELB2;K7ERR9;K7ERR2;K7EIM1;K7EQR0	11;10;6;6;4;4;2;2;2;1;1;1;1;1	O95834	EML2	EMAP2 EMAPL2	Echinoderm microtubule-associated protein-like 2	-0.073	-0.08	0.357	0.938	0.999549	0.877695	0.322556	0.000678961	#N/A	#N/A	#N/A	#N/A	#N/A	0.000195947	0.0566563	0.491396	3.16816
Q96S66;Q5T1P5	17;5	Q96S66	CLCC1	KIAA0761 MCLC	Chloride channel CLIC-like protein 1	-0.097	0.814	0.356	0.875	0.999549	0.0783635	0.41204	0.00446054	#N/A	#N/A	#N/A	#N/A	#N/A	0.000195947	1.10589	0.38506	2.35061
Q6NZI2	23	Q6NZI2	CAVIN1	PTRF	Caveolae-associated protein 1	-0.075	0.307	0.356	0.162	0.999549	0.367105	0.227234	0.448179	#N/A	#N/A	#N/A	#N/A	#N/A	0.000195947	0.43521	0.643527	0.348549
Q8NCA5;E9PH82;C9J3G8	16;13;2	Q8NCA5	FAM98A		Protein FAM98A	0.014	0.244	0.356	0.311	0.999549	0.333458	0.0880483	0.0505256	#N/A	#N/A	#N/A	#N/A	#N/A	0.000195947	0.476959	1.05528	1.29649
P54920;M0R0Y2;M0R2M1;M0R213;M0R027;M0R058;M0R0I4;A0A087WZQ7;Q9H115;M0QZM9;M0QZN5;M0R031	21;20;15;8;6;6;6;4;4;2;2;2	P54920	NAPA	SNAPA	Alpha-soluble NSF attachment protein	0.011	0.083	0.356	0.688	0.999549	0.892435	0.408509	0.0194185	#N/A	NAPA	#N/A	#N/A	#N/A	0.000195947	0.0494236	0.388798	1.71178
O00487	13	O00487	PSMD14	POH1	26S proteasome non-ATPase regulatory subunit 14	0.164	-0.697	0.356	0.157	0.999549	0.38707	0.675845	0.775455	PSMD14	PSMD14	#N/A	#N/A	#N/A	0.000195947	0.412211	0.170153	0.110443
E9PMM3;Q9Y5Y5;E9PQW0;E9PLS4;E9PP98;E9PMS3	4;4;2;2;2;1	Q9Y5Y5	PEX16		Peroxisomal membrane protein PEX16	-0.067	0.727	0.355	0.887	0.999549	0.177975	0.508403	0.0127484	#N/A	#N/A	#N/A	#N/A	#N/A	0.000195947	0.74964	0.293792	1.89454
A0A1B0GU86;Q03154;C9JMV9;A0A1B0GW23;A0A1B0GVA5;A0A1B0GV31;A0A1B0GTG3;F8WC59;C9JYZ0	7;7;6;6;2;2;1;1;1	Q03154	ACY1		Aminoacylase-1	-0.145	0.312	0.355	0.208	0.999549	0.624743	0.522724	0.574328	#N/A	ACY1	#N/A	#N/A	#N/A	0.000195947	0.204299	0.281727	0.24084
P51608;A0A087X1U4;I6LM39;A0A087WVW7;A0A0D9SFX7;B5MCB4;A0A1B0GTV0;A0A0D9SEX1;C9JH89	19;12;9;5;4;4;2;1;1	P51608	MECP2		Methyl-CpG-binding protein 2	-0.164	0.19	0.355	0.119	0.999549	0.596419	0.207881	0.572102	#N/A	MECP2	#N/A	#N/A	#N/A	0.000195947	0.224448	0.682185	0.242527
Q9Y6M5	5	Q9Y6M5	SLC30A1	ZNT1	Zinc transporter 1	-0.12	0.816	0.354	0.64	0.999549	0.0200104	0.256376	0.00578177	#N/A	#N/A	#N/A	#N/A	#N/A	0.000195947	1.69874	0.591123	2.23794
Q9P253;H0YMC9;H0YLM6	22;3;2	Q9P253	VPS18	KIAA1475	Vacuolar protein sorting-associated protein 18 homolog	0.191	0.118	0.354	0.981	0.999549	0.769817	0.236055	9.67909e-05	#N/A	#N/A	#N/A	#N/A	#N/A	0.000195947	0.113612	0.626987	4.01417
Q86Y82;B1AJQ6	10;8	Q86Y82	STX12		Syntaxin-12	0.303	0.54	0.353	1.181	0.999549	0.156954	0.31007	4.37628e-05	#N/A	#N/A	#N/A	#N/A	#N/A	0.000195947	0.804228	0.50854	4.35889
Q6ZSJ8	1	Q6ZSJ8	C1orf122		Uncharacterized protein C1orf122	0.061	0.308	0.353	-0.117	0.999549	0.581534	0.471723	0.740068	#N/A	#N/A	#N/A	#N/A	#N/A	0.000195947	0.235425	0.326313	0.130728
P05091;S4R3S4;F8VP50	24;9;4	P05091	ALDH2	ALDM	Aldehyde dehydrogenase, mitochondrial	0.146	0.132	0.353	0.408	0.999549	0.732044	0.218044	0.0495287	#N/A	#N/A	#N/A	ALDH2	Matrix	0.000195947	0.135463	0.661455	1.30514
Q9UI12;G3V126;E5RG49;E5RHH0;E5RK31;E5RJG1	12;11;2;2;1;1	Q9UI12	ATP6V1H		V-type proton ATPase subunit H	0.051	0.11	0.353	0.866	0.999549	0.755464	0.17219	0.000101251	#N/A	ATP6V1H	#N/A	#N/A	#N/A	0.000195947	0.121786	0.763992	3.9946
O94992	9	O94992	HEXIM1	CLP1 EDG1 HIS1 MAQ1	Protein HEXIM1	0.179	0.063	0.353	-0.114	0.999549	0.866791	0.155163	0.544607	HEXIM1	#N/A	#N/A	#N/A	#N/A	0.000195947	0.0620855	0.809211	0.263917
Q53H82	5	Q53H82	LACTB2		Endoribonuclease LACTB2	-0.291	-0.06	0.353	0.123	0.999549	0.92964	0.421839	0.696338	LACTB2	#N/A	#N/A	LACTB2	Matrix	0.000195947	0.0316854	0.374853	0.15718
Q9Y2I8;E7EQ49;A0A087WTQ2;C9JGR9	9;8;8;7	Q9Y2I8	WDR37	KIAA0982	WD repeat-containing protein 37	-0.102	-0.076	0.353	0.383	0.999549	0.893547	0.37358	0.149417	#N/A	#N/A	#N/A	#N/A	#N/A	0.000195947	0.0488826	0.427616	0.825601
Q9Y4P8	5	Q9Y4P8	WIPI2		WD repeat domain phosphoinositide-interacting protein 2	0.063	-0.285	0.353	0.226	0.999549	0.570251	0.411803	0.44092	#N/A	WIPI2	#N/A	#N/A	#N/A	0.000195947	0.243934	0.385311	0.35564
Q96HD1;F8WBY3;H7C2L3	8;3;1	Q96HD1	CRELD1	CIRRIN	Cysteine-rich with EGF-like domain protein 1	0.109	0.93	0.352	1.038	0.999549	0.0546967	0.43571	0.00150821	#N/A	#N/A	#N/A	#N/A	#N/A	0.000195947	1.26204	0.360803	2.82154
Q8TB61	10	Q8TB61	SLC35B2	PAPST1	Adenosine 3'-phospho 5'-phosphosulfate transporter 1	0.54	0.602	0.352	1.524	0.999549	0.388736	0.622865	0.00130983	#N/A	#N/A	#N/A	#N/A	#N/A	0.000195947	0.410345	0.205606	2.88279
Q8WX93;H0YA05;F8WA26;D6R9F5;H0Y952;D6RBB1	39;10;9;5;2;1	Q8WX93	PALLD	KIAA0992	Palladin	-0.307	0.244	0.352	0.325	0.999549	0.557761	0.311629	0.17383	#N/A	#N/A	#N/A	#N/A	#N/A	0.000195947	0.253552	0.506363	0.759874
O75436;S4R3Q6;S4R2Y3	8;5;1	O75436	VPS26A	VPS26	Vacuolar protein sorting-associated protein 26A	0.216	-0.384	0.352	1.327	0.999549	0.631509	0.635378	0.0048386	#N/A	VPS26A	#N/A	#N/A	#N/A	0.000195947	0.19962	0.196968	2.31528
P15529	6	P15529	CD46	MCP MIC10	Membrane cofactor protein	0.15	0.843	0.351	0.84	0.999549	0.238268	0.645623	0.0673241	#N/A	#N/A	#N/A	#N/A	#N/A	0.000195947	0.622935	0.190021	1.17183
Q93008;O00507;H7C2M9	48;22;1	Q93008	USP9X	DFFRX FAM USP9	Probable ubiquitin carboxyl-terminal hydrolase FAF-X	0.014	0.023	0.351	1.087	0.999549	0.974482	0.479043	0.00193527	#N/A	USP9X	#N/A	#N/A	#N/A	0.000195947	0.0112263	0.319625	2.71326
P34059;H3BP66	13;5	P34059	GALNS		N-acetylgalactosamine-6-sulfatase	0.011	-0.072	0.351	0.244	0.999549	0.869248	0.238368	0.249114	#N/A	#N/A	#N/A	#N/A	#N/A	0.000195947	0.0608564	0.622752	0.603602
Q9NX14	4	Q9NX14	NDUFB11		NADH dehydrogenase [ubiquinone] 1 beta subcomplex subunit 11, mitochondrial	0.388	0.592	0.35	0.677	0.999549	0.361661	0.590245	0.0923639	#N/A	#N/A	#N/A	NDUFB11	MIM	0.000195947	0.441698	0.228967	1.0345
Q14249	6	Q14249	ENDOG		Endonuclease G, mitochondrial	0.388	0.443	0.35	0.375	0.999549	0.399516	0.480594	0.248922	#N/A	#N/A	#N/A	ENDOG	IMS	0.000195947	0.398466	0.318222	0.603937
P27361;E9PBK7;E9PQW4;B3KR49;E9PJF0;H0YEX6;E9PRH7;H0YDH9;K7ELV1;K7EN18;P31152	13;10;10;9;8;6;5;1;1;1;1	P27361	MAPK3	ERK1 PRKM3	Mitogen-activated protein kinase 3	-0.114	0.236	0.35	0.615	0.999549	0.472891	0.203769	0.00364681	MAPK3	MAPK3	#N/A	#N/A	#N/A	0.000195947	0.325239	0.690863	2.43809
O00244	8	O00244	ATOX1	HAH1	Copper transport protein ATOX1	-0.188	-0.413	0.35	0.134	0.999549	0.553935	0.587812	0.760414	#N/A	ATOX1	#N/A	#N/A	#N/A	0.000195947	0.256541	0.230761	0.11895
Q9UHN6;B4E1B9;F5H6B2;H3BLY0;H3BLX9	27;11;9;5;4	Q9UHN6	TMEM2	KIAA1412	Cell surface hyaluronidase	0.092	0.687	0.349	0.886	0.999549	0.172069	0.474281	0.00771254	#N/A	#N/A	#N/A	#N/A	#N/A	0.000195947	0.764296	0.323964	2.1128
E7EV01;O15484;K7EP62;E9PS73	12;12;2;2	O15484	CAPN5	NCL3	Calpain-5	-0.028	0.268	0.349	0.815	0.999549	0.533676	0.347113	0.00252444	#N/A	#N/A	#N/A	#N/A	#N/A	0.000195947	0.272723	0.459529	2.59783
Q8N556	25	Q8N556	AFAP1	AFAP	Actin filament-associated protein 1	-0.125	0.216	0.349	0.256	0.999549	0.502757	0.185916	0.178918	#N/A	#N/A	#N/A	#N/A	#N/A	0.000195947	0.298641	0.730683	0.747347
G3V583;Q8N128;G3V3Z5	8;8;2	Q8N128	FAM177A1	C14orf24	Protein FAM177A1	0.254	0.134	0.349	0.574	0.999549	0.836745	0.472795	0.0718626	#N/A	#N/A	#N/A	#N/A	#N/A	0.000195947	0.0774068	0.325328	1.1435
Q9Y2X7;J3QRU8;A0A0C4DGN6;K7EN79;J3QLH1;J3QQI0;J3QL89	18;17;17;4;4;2;2	Q9Y2X7	GIT1		ARF GTPase-activating protein GIT1	0.112	0.124	0.349	0.062	0.999549	0.719164	0.169133	0.759827	#N/A	#N/A	#N/A	#N/A	#N/A	0.000195947	0.143172	0.771772	0.119285
Q6ZN40	51	Q6ZN40	TPM1		Tropomyosin 1 (Alpha), isoform CRA_f	-0.261	0.123	0.348	-0.017	0.999549	0.802843	0.348617	0.952101	#N/A	TPM1	#N/A	#N/A	#N/A	0.000195947	0.0953694	0.457651	0.0213171
P40123;A0A087X0J3;A0A087WZ15;E9PDI2;B7Z385;F8WDB9	17;16;16;16;15;3	P40123	CAP2		Adenylyl cyclase-associated protein 2	0.067	0.115	0.348	0.238	0.999549	0.830528	0.375925	0.371618	#N/A	#N/A	#N/A	#N/A	#N/A	0.000195947	0.0806455	0.424899	0.429903
Q9NRX4	8	Q9NRX4	PHPT1	PHP14	14 kDa phosphohistidine phosphatase	-0.423	0.112	0.348	-0.077	0.999549	0.914756	0.654759	0.88314	#N/A	PHPT1	#N/A	#N/A	#N/A	0.000195947	0.0386949	0.183918	0.0539706
P07355;H0YN42;H0YMD0;H0YMU9;H0YM50;A6NMY6;H0YKS4;H0YNP5;H0YMM1;H0YKZ7;H0YLV6;H0YMT9;H0YKX9;H0YMW4;H0YKL9;H0YKV8;H0YMD9;H0YKN4;H0YNB8	49;41;37;37;35;34;27;25;19;15;15;15;15;14;13;11;7;5;4	P07355	ANXA2	ANX2 ANX2L4 CAL1H LPC2D	Annexin A2	0.218	0.168	0.347	0.641	0.999549	0.735893	0.381955	0.0187538	#N/A	#N/A	#N/A	#N/A	#N/A	0.000195947	0.133186	0.417988	1.72691
F5H7K1;E7EWW0;Q7Z3J2;H3BVG8;C9J7I2;H3BV68;H3BNX2;F6S1J4;H0YFG6;H3BRV8;I3L1U5	8;8;8;6;6;4;2;2;1;1;1	Q7Z3J2	C16orf62		UPF0505 protein C16orf62	-0.037	0.157	0.347	0.591	0.999549	0.682791	0.241959	0.00730041	#N/A	#N/A	#N/A	#N/A	#N/A	0.000195947	0.165712	0.616258	2.13665
P51911;B7Z7E1;K7ER02;K7ERK4;K7ENC5;K7EQ72;K7ESJ2;K7ERM8	19;12;7;6;5;5;4;3	P51911	CNN1		Calponin-1	-0.227	0.087	0.347	0.238	0.999549	0.897339	0.469237	0.456314	#N/A	#N/A	#N/A	#N/A	#N/A	0.000195947	0.0470434	0.328608	0.340736
Q93034;H0YCA0	21;3	Q93034	CUL5	VACM1	Cullin-5	0.095	-0.106	0.347	0.976	0.999549	0.824657	0.313933	0.00031541	#N/A	CUL5	#N/A	#N/A	#N/A	0.000195947	0.0837267	0.503163	3.50112
Q92905;E5RHH5;E5RFS1;E5RG35;E5RK55;E5RHF2	12;4;3;3;3;3	Q92905	COPS5	CSN5 JAB1	COP9 signalosome complex subunit 5	0.238	-0.199	0.347	0.594	0.999549	0.702902	0.41223	0.0382105	COPS5	#N/A	#N/A	#N/A	#N/A	0.000195947	0.153105	0.384861	1.41782
P51572;A0A2R8Y5M6;C9JSP1;C9JQ75;C9J0M4;C9JMD7;C9JM14	22;16;11;11;11;10;1	P51572	BCAP31	BAP31 DXS1357E	B-cell receptor-associated protein 31	0.09	0.939	0.346	0.839	0.999549	0.177278	0.637489	0.0600713	#N/A	#N/A	#N/A	#N/A	#N/A	0.000195947	0.751344	0.195527	1.22133
Q969M3	1	Q969M3	YIPF5	FINGER5 YIP1A	Protein YIPF5	-0.071	0.767	0.346	1.027	0.999549	0.106738	0.439066	0.00152194	#N/A	#N/A	#N/A	#N/A	#N/A	0.000195947	0.971681	0.35747	2.8176
Q9H9G7;Q5TA56;A0A0U1RR19	13;2;1	Q9H9G7	AGO3	EIF2C3	Protein argonaute-3	-0.156	0.135	0.346	0.401	0.999549	0.783538	0.361209	0.116632	#N/A	AGO3	#N/A	#N/A	#N/A	0.000195947	0.10594	0.442241	0.933181
Q9H1Z4;A0A087X091;A0A087WWV5	10;5;1	Q9H1Z4	WDR13		WD repeat-containing protein 13	0.019	0.113	0.346	0.222	0.999549	0.806671	0.313677	0.350025	WDR13	#N/A	#N/A	#N/A	#N/A	0.000195947	0.0933033	0.503518	0.4559
P04040	19	P04040	CAT		Catalase	0.128	0.109	0.346	0.528	0.999549	0.804288	0.290052	0.0222142	#N/A	CAT	#N/A	CAT	IMS	0.000195947	0.0945884	0.537524	1.65337
P46926;D6RAY7;D6R9P4;D6RFF8;D6R917;D6RB13;D6RFK5	9;8;7;7;5;5;1	P46926	GNPDA1	GNPI HLN KIAA0060	Glucosamine-6-phosphate isomerase 1	0.421	-0.077	0.346	0.582	0.999549	0.897871	0.40772	0.0400112	#N/A	#N/A	#N/A	#N/A	#N/A	0.000195947	0.0467859	0.389638	1.39782
O15127;H3BV04;H3BN93;H3BUB6;H3BPL9	5;3;3;3;3	O15127	SCAMP2		Secretory carrier-associated membrane protein 2	0.102	1.044	0.345	1.27	0.999549	0.0783635	0.557117	0.00170398	#N/A	#N/A	#N/A	#N/A	#N/A	0.000195947	1.10589	0.254054	2.76854
P51805	24	P51805	PLXNA3	PLXN4 SEX	Plexin-A3	0.17	0.689	0.345	1.03	0.999549	0.148563	0.445737	0.00159795	#N/A	#N/A	#N/A	#N/A	#N/A	0.000195947	0.828089	0.350921	2.79644
Q02952	83	Q02952	AKAP12	AKAP250	A-kinase anchor protein 12	-0.239	0.116	0.345	0.057	0.999549	0.833961	0.394299	0.850072	#N/A	#N/A	#N/A	#N/A	#N/A	0.000195947	0.0788542	0.404174	0.0705443
Q14746;B7Z2Y2;V9GY21	17;15;3	Q14746	COG2	LDLC	Conserved oligomeric Golgi complex subunit 2	0.069	-0.019	0.345	0.69	0.999549	0.970923	0.265311	0.00301428	#N/A	COG2	#N/A	#N/A	#N/A	0.000195947	0.0128154	0.576245	2.52082
D6RGI3;D6RER5;Q9NVA2;D6RDU5;H0Y961;H0Y9G8;D6RDP1;D6R9Y6	27;27;27;21;16;7;6;6	Q9NVA2	SEPT11		Septin-11	0.088	-0.178	0.345	0.206	0.999549	0.607254	0.206562	0.298115	#N/A	#N/A	#N/A	#N/A	#N/A	0.000195947	0.21663	0.684949	0.525616
P54289;E7ERK3;H0Y715	29;12;7	P54289	CACNA2D1	CACNL2A CCHL2A MHS3	Voltage-dependent calcium channel subunit alpha-2/delta-1	0.047	0.576	0.344	1.123	0.999549	0.178527	0.399945	0.000331501	#N/A	#N/A	#N/A	#N/A	#N/A	0.000195947	0.748296	0.398	3.47952
D6REX3;O94979;D6RHZ5;H7BXG7;H0YAB3;H0Y8V7;H0Y9K1;H0Y8W8;H0Y9T9;D6RE64;D6RCQ9;H0YAF5;D6RBT0;D6RHE8;H0Y9V3	37;36;29;27;18;12;11;7;6;4;4;3;2;2;2	D6REX3	SEC31A		Protein transport protein Sec31A	-0.096	-0.094	0.344	0.531	0.999549	0.788133	0.170016	0.00571771	#N/A	SEC31A	#N/A	#N/A	#N/A	0.000195947	0.103401	0.76951	2.24278
P35613;A0A087X2B5;A0A087WUV8;I3L192;A0A2R8YDZ0	9;8;7;6;2	P35613	BSG		Basigin	-0.085	0.492	0.343	0.642	0.999549	0.162786	0.28071	0.00589333	#N/A	#N/A	#N/A	#N/A	#N/A	0.000195947	0.788384	0.551741	2.22964
P13804;H0YLU7;H0YL12;H0YK49;H0YNX6;J3KN60;H0YL83	17;13;12;11;11;1;1	P13804	ETFA		Electron transfer flavoprotein subunit alpha, mitochondrial	0.077	0.33	0.343	0.284	0.999549	0.274083	0.197062	0.138859	#N/A	#N/A	#N/A	ETFA	Matrix	0.000195947	0.562118	0.705398	0.857426
P07741;H3BQZ9;H3BQB1;H3BQF1;H3BSW3	9;8;6;3;2	P07741	APRT		Adenine phosphoribosyltransferase	0.014	-0.312	0.343	0.488	0.999549	0.602189	0.516458	0.149797	#N/A	APRT	#N/A	#N/A	#N/A	0.000195947	0.220267	0.286965	0.824497
Q96AG3;B7Z6C8;E7EVY2	5;1;1	Q96AG3	SLC25A46	TB1	Solute carrier family 25 member 46	0.116	0.657	0.342	0.659	0.999549	0.097645	0.352001	0.0104683	#N/A	#N/A	#N/A	SLC25A46	MOM	0.000195947	1.01035	0.453456	1.98012
P36542	14	P36542	ATP5F1C	ATP5C ATP5C1 ATP5CL1	ATP synthase subunit gamma, mitochondrial	0.122	0.03	0.342	0.583	0.999549	0.972731	0.57694	0.125632	#N/A	#N/A	#N/A	ATP5F1C	MIM	0.000195947	0.0120074	0.23887	0.9009
Q9BPX7;C9JF90;C9K0L6	6;1;1	Q9BPX7	C7orf25		UPF0415 protein C7orf25	0.018	-0.223	0.342	0.054	0.999549	0.824657	0.691975	0.924344	C7orf25	#N/A	#N/A	#N/A	#N/A	0.000195947	0.0837267	0.159909	0.0341662
Q14534;E7EVQ6;H0YBN7;E5RJH9	5;4;1;1	Q14534	SQLE	ERG1	Squalene monooxygenase	0.029	0.606	0.341	1.016	0.999549	0.148668	0.385651	0.000593599	#N/A	#N/A	SQLE	#N/A	#N/A	0.000195947	0.827783	0.413806	3.22651
O14879	6	O14879	IFIT3	CIG-49 IFI60 IFIT4 ISG60	Interferon-induced protein with tetratricopeptide repeats 3	0.246	0.284	0.341	-0.088	0.999549	0.542572	0.397386	0.767862	#N/A	IFIT3	#N/A	#N/A	#N/A	0.000195947	0.265542	0.400788	0.114717
P09972;A8MVZ9;J3KSV6;J3QKP5;C9J8F3;K7EKH5;J3QKK1;A0A087WXX2;P05062	25;20;14;14;13;11;7;2;2	P09972	ALDOC	ALDC	Fructose-bisphosphate aldolase C	-0.158	-0.168	0.341	0.138	0.999549	0.755697	0.430545	0.653535	#N/A	ALDOC	#N/A	#N/A	#N/A	0.000195947	0.121652	0.365981	0.184731
Q9NR28;A0A024RBT2;H7BZK7;A0A2U3TZH2;H7BZQ7	9;8;4;4;3	Q9NR28	DIABLO	SMAC	Diablo homolog, mitochondrial	0.101	0.309	0.34	0.54	0.999549	0.25103	0.143405	0.00327303	#N/A	#N/A	#N/A	DIABLO	IMS	0.000195947	0.600274	0.843434	2.48505
E7EQY3;M0R1G9;Q15238;H7C1I4;E7EW65;A0A087WYK1;Q00887;M0R2Y7;M0R235;G5E9F7;P11464;Q00889	4;4;4;2;2;2;2;1;1;1;1;1	Q15238	PSG5		Pregnancy-specific beta-1-glycoprotein 5	0.481	0.241	0.34	0.278	0.999549	0.629107	0.415249	0.321231	#N/A	#N/A	#N/A	#N/A	#N/A	0.000195947	0.201276	0.381691	0.493182
Q9UDR5;F8WAH1;F8WE53	20;15;13	Q9UDR5	AASS		Alpha-aminoadipic semialdehyde synthase, mitochondrial	0.047	0.206	0.34	0.409	0.999549	0.507603	0.177965	0.0283309	#N/A	#N/A	#N/A	AASS	Matrix	0.000195947	0.294476	0.749667	1.54774
Q9Y697;F2Z2E7;F8WER8;A2A2M1;H7C0I5;F8WB23;H0YGN5;Q8WV90	15;7;2;2;2;2;2;2	Q9Y697	NFS1	NIFS	Cysteine desulfurase, mitochondrial	-0.062	0.14	0.34	0.272	0.999549	0.695216	0.204787	0.159887	NFS1	NFS1	#N/A	NFS1	Matrix	0.000195947	0.15788	0.688698	0.796187
G8JLQ3;P78537	2;2	P78537	BLOC1S1	BLOS1 GCN5L1 RT14	Biogenesis of lysosome-related organelles complex 1 subunit 1	-0.118	0.07	0.34	0.088	0.999549	0.934138	0.542009	0.824293	#N/A	BLOC1S1	#N/A	BLOC1S1	unknown	0.000195947	0.0295888	0.265993	0.0839182
O76074;G5E9C5;C9JGT3;H0YA14	31;29;12;5	O76074	PDE5A	PDE5	cGMP-specific 3',5'-cyclic phosphodiesterase	-0.04	-0.148	0.34	0.935	0.999549	0.808353	0.474037	0.00442382	#N/A	PDE5A	#N/A	#N/A	#N/A	0.000195947	0.0923988	0.324188	2.3542
P62136;E9PMD7;F5H1L6;F5H037	17;10;1;1	P62136	PPP1CA	PPP1A	Serine/threonine-protein phosphatase PP1-alpha catalytic subunit	0.078	-0.6	0.34	0.565	0.999549	0.405118	0.646515	0.203569	PPP1CA	PPP1CA	#N/A	#N/A	#N/A	0.000195947	0.392418	0.189422	0.691288
H0YD93;Q8WXA3;S4R3P2	13;13;3	Q8WXA3	RUFY2	KIAA1537 RABIP4R	RUN and FYVE domain-containing protein 2	0.09	0.007	0.339	0.809	0.999549	0.989012	0.303229	0.00115051	#N/A	#N/A	#N/A	#N/A	#N/A	0.000195947	0.00479853	0.518229	2.93911
O95159;E9PQ47;E9PNY1;E9PQA5;E9PMQ3;E9PJX1;E9PJ47;H0YCU8	10;8;8;7;4;3;3;1	O95159	ZFPL1		Zinc finger protein-like 1	0.243	0.725	0.338	0.919	0.999549	0.113966	0.43571	0.00285602	#N/A	#N/A	#N/A	#N/A	#N/A	0.000195947	0.943225	0.360803	2.54424
Q9UP83;U3KQU7	13;6	Q9UP83	COG5	GOLTC1 GTC90	Conserved oligomeric Golgi complex subunit 5	-0.004	0.247	0.338	0.722	0.999549	0.312696	0.098921	8.00384e-05	#N/A	COG5	#N/A	#N/A	#N/A	0.000195947	0.504877	1.00471	4.0967
O60763;REV__R4GMN2;REV__Q5VZ89	39;1;1	O60763	USO1	VDP	General vesicular transport factor p115	-0.022	0.076	0.338	0.827	0.999549	0.870125	0.301875	0.000929818	#N/A	#N/A	#N/A	#N/A	#N/A	0.000195947	0.0604182	0.520173	3.0316
P16989;A0A0D9SEI8	15;5	P16989	YBX3	CSDA DBPA	Y-box-binding protein 3	-0.088	-0.022	0.338	-0.017	0.999549	0.975961	0.517083	0.964057	#N/A	#N/A	#N/A	#N/A	#N/A	0.000195947	0.0105677	0.28644	0.0158971
Q15904;A6QRJ1;A0A0C4DGX8;A6NLC6;H7C2Y8;H7C0T7;F2Z3L8	7;4;4;2;1;1;1	Q15904	ATP6AP1	ATP6IP1 ATP6S1 VATPS1 XAP3	V-type proton ATPase subunit S1	0.513	0.708	0.337	1.125	0.999549	0.22758	0.576818	0.00468137	#N/A	#N/A	#N/A	#N/A	#N/A	0.000195947	0.642865	0.238961	2.32963
Q8WVM8;J3KNG4;G3V2M8;G3V4I1;G3V363;H0YJS6;G3V5F3;H0YJY1;G3V3K9;G3V5E2	27;3;3;2;2;2;2;2;1;1	Q8WVM8	SCFD1	C14orf163 KIAA0917 STXBP1L2	Sec1 family domain-containing protein 1	0.019	0.251	0.337	0.364	0.999549	0.266941	0.0764752	0.0142086	#N/A	#N/A	#N/A	#N/A	#N/A	0.000195947	0.573585	1.11648	1.84745
Q6YN16	21	Q6YN16	HSDL2	C9orf99 SDR13C1	Hydroxysteroid dehydrogenase-like protein 2	0.002	0.139	0.337	0.528	0.999549	0.740311	0.2986	0.0211663	#N/A	#N/A	#N/A	HSDL2	Matrix	0.000195947	0.130586	0.52491	1.67435
P19367;B1AR63;B1AR62;Q2TB90;P52790	50;13;5;3;1	P19367	HK1		Hexokinase-1	0.141	0.034	0.337	0.655	0.999549	0.95118	0.338326	0.00845287	#N/A	HK1	#N/A	#N/A	#N/A	0.000195947	0.0217372	0.470665	2.073
Q86SX6	5	Q86SX6	GLRX5	C14orf87	Glutaredoxin-related protein 5, mitochondrial	0.11	-0.019	0.337	0.065	0.999549	0.980413	0.538313	0.868445	#N/A	#N/A	#N/A	GLRX5	Matrix	0.000195947	0.00859087	0.268965	0.0612576
Q9P0I2;C9JLM9;S4R3U9	5;3;1	Q9P0I2	EMC3	TMEM111	ER membrane protein complex subunit 3	0.063	0.767	0.336	1.37	0.999549	0.285743	0.659974	0.00462288	#N/A	#N/A	#N/A	#N/A	#N/A	0.000195947	0.544025	0.180473	2.33509
P20340;F5H3K7;C9JU14;C9JB90;F5GX61;C9J0I2	14;4;3;2;2;1	P20340	RAB6A	RAB6	Ras-related protein Rab-6A	0.246	0.254	0.336	1.079	0.999549	0.724927	0.590769	0.00747363	#N/A	RAB6A	#N/A	#N/A	#N/A	0.000195947	0.139706	0.228582	2.12647
Q8NI08;Q5TF98;Q5TF97;H0Y6T0;Q5TF96	11;1;1;1;1	Q8NI08	NCOA7	ERAP140 ESNA1	Nuclear receptor coactivator 7	-0.249	0.14	0.336	0.031	0.999549	0.817614	0.469237	0.928913	#N/A	#N/A	#N/A	#N/A	#N/A	0.000195947	0.0874518	0.328608	0.0320247
Q9BRR6;H3BRS6;H3BTH4;H3BN66;H3BU35	11;6;2;2;2	Q9BRR6	ADPGK		ADP-dependent glucokinase	0.333	0.519	0.335	1.516	0.999549	0.450781	0.631142	0.00106429	#N/A	#N/A	#N/A	#N/A	#N/A	0.000195947	0.346035	0.199873	2.97294
O95822;Q5T655	4;1	O95822	MLYCD		Malonyl-CoA decarboxylase, mitochondrial	-0.076	0.356	0.335	0.728	0.999549	0.25103	0.226148	0.000900866	#N/A	#N/A	#N/A	MLYCD	Matrix	0.000195947	0.600274	0.645608	3.04534
P07585;F8VXZ8;F8VUF6;F8VWU0;H0YIH3;F8VX58;F8VNV6;H0YI87	11;6;6;6;4;4;4;1	P07585	DCN	SLRR1B	Decorin	-0.074	-0.017	0.335	0.209	0.999549	0.973022	0.298312	0.350025	#N/A	#N/A	#N/A	#N/A	#N/A	0.000195947	0.0118773	0.525329	0.4559
P25788;G3V4X5;G3V3W4;G3V5N4;H0YJ03	12;7;1;1;1	P25788	PSMA3	HC8 PSC8	Proteasome subunit alpha type-3	0.249	-0.343	0.335	0.37	0.999549	0.429306	0.400399	0.165998	#N/A	PSMA3	#N/A	#N/A	#N/A	0.000195947	0.367233	0.397507	0.779896
P25789;H0YN18;H0YMZ1;H0YL69;H0YMA1;H0YMI6;H0YKT8;H0YKS0;H0YLC2;H0YMV3;H0YLS6	15;14;11;11;9;8;7;6;6;3;3	P25789	PSMA4	HC9 PSC9	Proteasome subunit alpha type-4	0.285	-0.459	0.335	0.359	0.999549	0.353785	0.477119	0.244521	PSMA4	PSMA4	#N/A	#N/A	#N/A	0.000195947	0.45126	0.321373	0.611683
A0A2R8Y7E2;A0A2R8Y726;A0A2R8Y7B8;A0A2R8Y4Y7;A0A2R8YDQ1;A0A2R8YFW4;A0A2U3TZH1;A0A2R8Y3M4;Q9UQ90;J3KRF6;A0A2R8YGZ0;A0A2R8YEH4;A0A2R8Y6K2;H3BTR8;A0A2R8Y4M8;A0A2R8YG79;A0A2R8Y4M0;A0A2R8YFF4;A0A2R8Y7N2;A0A2R8Y632;A0A2R8Y6E8;A0A2R8Y729;A0A2R8YFJ7;A0A2R8Y617;A0A2R8YFN9;A0A2R8Y4Z7;H3BTY6;A0A2R8Y4L7;A0A2R8YGV4;A0A2R8Y4L0;A0A2R8Y6Z7	5;5;5;5;5;5;5;5;5;3;3;3;3;2;2;2;2;2;2;2;2;2;2;1;1;1;1;1;1;1;1	Q9UQ90	SPG7	CAR CMAR PGN	Paraplegin	-0.095	0.328	0.334	0.939	0.999549	0.533676	0.475474	0.00395077	#N/A	#N/A	#N/A	SPG7	MIM	0.000195947	0.272723	0.322873	2.40332
Q9Y6Y8;A0A0C4DH82;H7C0V8;H7C4C4	35;12;7;6	Q9Y6Y8	SEC23IP		SEC23-interacting protein	-0.119	0.067	0.334	0.449	0.999549	0.877695	0.255853	0.0329995	#N/A	#N/A	#N/A	#N/A	#N/A	0.000195947	0.0566563	0.59201	1.48149
P46063;F8WA66;F8WD97;F5H2L2;F5H4P4;F5H3W0;F5GYB7	29;7;7;6;4;4;2	P46063	RECQL	RECQ1 RECQL1	ATP-dependent DNA helicase Q1	0.212	0.019	0.334	0.647	0.999549	0.969793	0.257763	0.00355487	RECQL	#N/A	#N/A	#N/A	#N/A	0.000195947	0.0133209	0.588779	2.44918
Q9Y2S7;B4DEM9	15;14	Q9Y2S7	POLDIP2	PDIP38 POLD4	Polymerase delta-interacting protein 2	-0.011	-0.001	0.334	0.176	0.999549	0.999062	0.578461	0.657879	#N/A	#N/A	#N/A	POLDIP2	Matrix	0.000195947	0.000407565	0.237726	0.181854
F8W8C2;Q9HBM0;F2Z3A6	8;8;4	Q9HBM0	VEZT		Vezatin	0.047	0.795	0.333	0.768	0.999549	0.0432843	0.357507	0.00328342	VEZT	#N/A	#N/A	#N/A	#N/A	0.000195947	1.36367	0.446715	2.48367
Q8NE01	6	Q8NE01	CNNM3	ACDP3	Metal transporter CNNM3	-0.043	0.524	0.332	1.179	0.999549	0.258818	0.460552	0.000437882	#N/A	#N/A	#N/A	#N/A	#N/A	0.000195947	0.587006	0.336722	3.35864
Q9UGI8;F8W7T0;H7BYK1;F8WDI4	37;9;6;2	Q9UGI8	TES		Testin	-0.173	0.07	0.332	0.342	0.999549	0.869817	0.257807	0.0994141	#N/A	#N/A	#N/A	#N/A	#N/A	0.000195947	0.0605722	0.588705	1.00255
P07384;E9PLX0;E9PJJ3;E9PLC9;E9PMC6;E9PJA6;E9PSA6;E9PQB3;E9PRM1;E9PL37;E9PIA9	30;7;7;7;7;7;7;7;7;3;2	P07384	CAPN1	CANPL1	Calpain-1 catalytic subunit	-0.04	0.019	0.332	0.985	0.999549	0.979606	0.517083	0.00468885	#N/A	CAPN1	#N/A	#N/A	#N/A	0.000195947	0.00894878	0.28644	2.32893
Q7L311;A0A1B0GXK8;A0A0B4J1X4;Q5H9E0;Q5H9E1	10;1;1;1;1	Q7L311	ARMCX2	ALEX2 KIAA0512	Armadillo repeat-containing X-linked protein 2	0.194	0.841	0.331	0.501	0.999549	0.0576421	0.421022	0.0687966	#N/A	#N/A	#N/A	ARMCX2	Membrane	0.000195947	1.23926	0.375695	1.16243
A0A0D9SEJ5;F5GY05;Q96EK7	18;18;18	Q96EK7	FAM120B	CCPG KIAA1838	Constitutive coactivator of peroxisome proliferator-activated receptor gamma	-0.181	0.403	0.331	0.596	0.999549	0.170332	0.197166	0.0027065	#N/A	#N/A	#N/A	#N/A	#N/A	0.000195947	0.768704	0.705169	2.56759
Q8NFQ8	15	Q8NFQ8	TOR1AIP2	IFRG15 LULL1	Torsin-1A-interacting protein 2	0.197	0.326	0.331	0.852	0.999549	0.652441	0.613557	0.0352384	#N/A	#N/A	#N/A	#N/A	#N/A	0.000195947	0.185459	0.212145	1.45298
Q14790;E7EQ01;E7EVN1;E7ETB7;E7EQ06;H7C0E2;A0A0A0MS31	4;2;2;2;2;2;2	Q14790	CASP8	MCH5	Caspase-8	0.148	0.05	0.331	0.547	0.999549	0.940368	0.451185	0.0614168	#N/A	CASP8	#N/A	CASP8	MOM	0.000195947	0.0267024	0.345645	1.21171
Q9NUJ3;E9PJ55;R4GNF5;E9PP52;E9PMB0;E9PS88;H0YES4	5;4;2;2;2;1;1	Q9NUJ3	TCP11L1		T-complex protein 11-like protein 1	0.209	-0.07	0.331	0.954	0.999549	0.938447	0.591796	0.0152275	#N/A	#N/A	#N/A	#N/A	#N/A	0.000195947	0.0275905	0.227828	1.81737
Q9P035;H3BPZ1;H3BS72;H3BMZ1;H3BRL8	7;6;6;2;2	Q9P035	HACD3	BIND1 PTPLAD1	Very-long-chain (3R)-3-hydroxyacyl-CoA dehydratase 3	0.44	0.514	0.33	1.265	0.999549	0.376434	0.564633	0.0013213	#N/A	#N/A	#N/A	#N/A	#N/A	0.000195947	0.424311	0.248234	2.879
A0A0C4DGA2;O75521;F1LLU7;F8WAW4;C9JB63;F8W6J1	21;21;12;11;11;7	O75521	ECI2	DRS1 HCA88 PECI	Enoyl-CoA delta isomerase 2, mitochondrial	-0.157	0.413	0.33	0.12	0.999549	0.206982	0.273939	0.586787	#N/A	#N/A	#N/A	ECI2	Matrix	0.000195947	0.684068	0.562346	0.231519
I3L0S7;F5H6N9;F5H2E5;F5H595;O15553	1;1;1;1;1	O15553	MEFV	MEF TRIM20	Pyrin	0.015	0.168	0.33	0.489	0.999549	0.728163	0.392323	0.059572	MEFV	MEFV	#N/A	#N/A	#N/A	0.000195947	0.137771	0.406356	1.22496
Q93015	1	Q93015	NAT6	FUS2	N-acetyltransferase 6	-0.396	0.111	0.33	0.383	0.999549	0.858943	0.471319	0.199013	#N/A	#N/A	#N/A	#N/A	#N/A	0.000195947	0.0660355	0.326685	0.701118
P31146;H3BRY3;H3BTU6;H3BRJ0;H3BNA2;H3BU76;H3BSL1	11;8;4;3;2;2;2	P31146	CORO1A	CORO1	Coronin-1A	-0.066	-0.069	0.33	0.3	0.999549	0.852359	0.17566	0.0915124	#N/A	#N/A	#N/A	#N/A	#N/A	0.000195947	0.0693776	0.755327	1.03852
A0A0A0MSA9;A0A0C4DG49;P15151	7;7;7	P15151	PVR	PVS	Poliovirus receptor	0.051	0.789	0.329	0.924	0.999549	0.121728	0.50891	0.00612615	#N/A	#N/A	#N/A	#N/A	#N/A	0.000195947	0.914608	0.293359	2.21281
A0A1W2PRZ0;A0A140T937;A0A140T912;A0A140T930;P30508;Q29960;P30510;A0A140T9M5;A0A0G2JIF0;A0A0G2JH50;A2BF26;Q9TNN7;P30505;A0A1W2PRX1;A0A1W2PP77;A0A140T9Z4;A0A140TA19;A0A0G2JKJ1;A0A1W2PS56;A0A140T9S7;A0A140T9Q4;A0A0G2JPT2	13;13;13;13;13;12;11;9;8;8;8;8;8;7;7;6;5;4;4;4;4;1	P30508	HLA-C	HLAC	HLA class I histocompatibility antigen, Cw-12 alpha chain	0.309	0.744	0.329	0.725	0.999549	0.144078	0.508403	0.0260903	#N/A	#N/A	#N/A	#N/A	#N/A	0.000195947	0.841401	0.293792	1.58352
G3V599;O15320;Q96PC5;Q96RT6;Q86UF2;A4D2H0;A0A2R8YE69;A0A2R8Y569;A4FU28;Q8IX94;P0CG41;G3V5K6	19;19;19;5;5;5;4;4;4;4;4;2	O15320	CTAGE5	MEA11 MEA6 MGEA11 MGEA6	Endoplasmic reticulum export factor CTAGE5	0.044	0.595	0.329	0.968	0.999549	0.117467	0.350462	0.0003628	#N/A	#N/A	#N/A	#N/A	#N/A	0.000195947	0.930084	0.455359	3.44033
E9PGT3;Q15418;Q5SVM6	9;9;2	Q15418	RPS6KA1	MAPKAPK1A RSK1	Ribosomal protein S6 kinase alpha-1	-0.463	0.222	0.329	0.171	0.999549	0.664077	0.437207	0.556047	RPS6KA1	RPS6KA1	#N/A	#N/A	#N/A	0.000195947	0.177782	0.359313	0.254888
Q01831;E7EUB5	14;1	Q01831	XPC	XPCC	DNA repair protein complementing XP-C cells	0.347	0.152	0.329	0.441	0.999549	0.762087	0.403519	0.0957325	XPC	#N/A	#N/A	#N/A	#N/A	0.000195947	0.117996	0.394136	1.01894
E9PMQ6;Q00613;E9PI02;A0A087X1F9;H0YBT7;E5RG51;E7EWW4;E5RJV4;E5RK26;Q9ULV5	7;7;6;4;1;1;1;1;1;1	Q00613	HSF1	HSTF1	Heat shock factor protein 1	0.118	-0.216	0.329	0.03	0.999549	0.472142	0.187865	0.883745	HSF1	#N/A	#N/A	#N/A	#N/A	0.000195947	0.325927	0.726154	0.0536731
Q9Y276;C9J1S9;C9J8G3;H7C492;H7BZF6;C9JAS4;A0A2R8Y7T3	8;4;4;3;2;1;1	Q9Y276	BCS1L	BCS1	Mitochondrial chaperone BCS1	0.285	0.282	0.328	1.232	0.999549	0.699766	0.614999	0.00356672	#N/A	#N/A	#N/A	BCS1L	MIM	0.000195947	0.155047	0.211126	2.44773
Q658Y4;E7ER68;G3V120;H0YBR6;P0C866	16;13;4;1;1	Q658Y4	FAM91A1		Protein FAM91A1	0.386	0.148	0.328	0.753	0.999549	0.713654	0.297264	0.001531	#N/A	#N/A	#N/A	#N/A	#N/A	0.000195947	0.146512	0.526857	2.81502
Q15084	23	Q15084	PDIA6	ERP5 P5 TXNDC7	Protein disulfide-isomerase A6	0.019	0.028	0.328	-0.04	0.999549	0.957111	0.314946	0.873542	#N/A	#N/A	PDIA6	#N/A	#N/A	0.000195947	0.0190379	0.501764	0.0587164
Q92759;A0A0G2JHJ2	4;2	Q92759	GTF2H4		General transcription factor IIH subunit 4	0.588	-0.076	0.328	1.306	0.999549	0.946898	0.703957	0.0111827	GTF2H4	#N/A	#N/A	#N/A	#N/A	0.000195947	0.023697	0.152454	1.95145
P62942;Q5W0X3;A0A087WZM5;Q1JUQ5;Q1JUQ3;A0A087WTS4;Q5VVH2;A0A087WV48	8;7;6;3;1;1;1;1	P62942	FKBP1A	FKBP1 FKBP12	Peptidyl-prolyl cis-trans isomerase FKBP1A	-0.457	-0.089	0.328	-0.072	0.999549	0.918488	0.604716	0.869238	#N/A	FKBP1A	#N/A	#N/A	#N/A	0.000195947	0.0369264	0.218448	0.0608614
R4GMR5;P48556;K7EJR3;K7EJC1;K7ERW6;K7ENY6	13;13;12;8;4;2	P48556	PSMD8		26S proteasome non-ATPase regulatory subunit 8	0.277	-0.163	0.328	1.126	0.999549	0.836334	0.599023	0.00525164	#N/A	PSMD8	#N/A	#N/A	#N/A	0.000195947	0.0776203	0.222557	2.27971
E5RIS3;Q8TCF1;E5RIH7;E5RHR9;E5RG60;E5RFE5;E5RFU1;E5RK75;E5RJ74;E5RGE5;E5RI74	4;4;1;1;1;1;1;1;1;1;1	Q8TCF1	ZFAND1		AN1-type zinc finger protein 1	-0.229	-0.224	0.328	-0.359	0.999549	0.598607	0.359611	0.1359	#N/A	#N/A	#N/A	#N/A	#N/A	0.000195947	0.222858	0.444167	0.86678
Q5JSH3;H7BY83	28;22	Q5JSH3	WDR44		WD repeat-containing protein 44	-0.014	-0.28	0.328	0.46	0.999549	0.509827	0.379986	0.0677195	#N/A	WDR44	#N/A	#N/A	#N/A	0.000195947	0.292578	0.420233	1.16929
Q8IWA5;K7ESF5;K7EPV6	5;4;3	Q8IWA5	SLC44A2	CTL2	Choline transporter-like protein 2	0.034	0.403	0.327	1.091	0.999549	0.523529	0.584802	0.00521521	#N/A	#N/A	#N/A	#N/A	#N/A	0.000195947	0.281059	0.232991	2.28273
Q9C0D5	12	Q9C0D5	TANC1	KIAA1728	Protein TANC1	-0.164	0.187	0.327	0.585	0.999549	0.664077	0.351862	0.0162627	#N/A	#N/A	#N/A	#N/A	#N/A	0.000195947	0.177782	0.453627	1.78881
Q9Y2Q5	6	Q9Y2Q5	LAMTOR2	MAPBPIP ROBLD3	Ragulator complex protein LAMTOR2	0.285	0.041	0.327	0.428	0.999549	0.948627	0.432899	0.12203	#N/A	#N/A	#N/A	#N/A	#N/A	0.000195947	0.0229045	0.363614	0.913532
Q9Y4F5;J3KQR7	26;25	Q9Y4F5	CEP170B	FAM68C KIAA0284	Centrosomal protein of 170 kDa protein B	-0.312	-0.007	0.327	0.051	0.999549	0.988536	0.317745	0.840853	#N/A	#N/A	#N/A	#N/A	#N/A	0.000195947	0.00500753	0.497922	0.07528
P08133;E7EMC6;E5RK63;E5RJF5;E5RFF0;E5RI05;E5RJR0;E5RIU8	63;35;16;15;15;13;10;9	P08133	ANXA6	ANX6	Annexin A6	-0.208	-0.009	0.327	0.826	0.999549	0.992754	0.631084	0.0457045	#N/A	#N/A	#N/A	#N/A	#N/A	0.000195947	0.00315852	0.199913	1.34004
P54886	36	P54886	ALDH18A1	GSAS P5CS PYCS	Delta-1-pyrroline-5-carboxylate synthase	0.07	0.381	0.326	0.455	0.999549	0.172397	0.185916	0.0133121	#N/A	#N/A	#N/A	ALDH18A1	Matrix	0.000195947	0.763471	0.730683	1.87575
J3KN36;P69849	34;34	P69849	NOMO3		Nodal modulator 3	0.201	0.354	0.326	1.193	0.999549	0.519265	0.514857	0.000849694	#N/A	#N/A	#N/A	#N/A	#N/A	0.000195947	0.284611	0.288314	3.07074
Q96GK7;Q6P2I3;C9JGM0	10;8;3	Q96GK7	FAHD2A		Fumarylacetoacetate hydrolase domain-containing protein 2A	0.072	0.234	0.326	0.239	0.999549	0.408642	0.177639	0.172201	#N/A	#N/A	#N/A	FAHD2A	Matrix	0.000195947	0.388657	0.750462	0.763965
Q8WYL5;F8W1D9;H0YHR3	12;2;1	Q8WYL5	SSH1	KIAA1298 SSH1L	Protein phosphatase Slingshot homolog 1	-0.221	0.078	0.326	0.347	0.999549	0.836334	0.20271	0.0614321	#N/A	#N/A	#N/A	#N/A	#N/A	0.000195947	0.0776203	0.693125	1.2116
Q15493	3	Q15493	RGN	SMP30	Regucalcin	0.018	0.053	0.325	0.575	0.999549	0.918325	0.33386	0.0149373	#N/A	#N/A	#N/A	#N/A	#N/A	0.000195947	0.0370036	0.476435	1.82573
Q9NUQ8;F8WCU6	16;1	Q9NUQ8	ABCF3		ATP-binding cassette sub-family F member 3	0.037	-0.196	0.325	0.381	0.999549	0.664141	0.380565	0.125339	#N/A	#N/A	#N/A	#N/A	#N/A	0.000195947	0.177739	0.419571	0.901913
E7EQR8;Q9GZM5;D6RGY8;D6RFI3;H0Y9A1	4;4;3;3;1	Q9GZM5	YIPF3	C6orf109 KLIP1	Protein YIPF3	0.304	0.8	0.324	1.354	0.999549	0.258818	0.673846	0.00468885	#N/A	#N/A	#N/A	#N/A	#N/A	0.000195947	0.587006	0.17144	2.32893
E7EPM6;P33121;B7Z3Z9;H0Y9U7;D6RER0;H0Y9Z9;Q9ULC5	16;16;15;9;4;1;1	P33121	ACSL1	FACL1 FACL2 LACS LACS1 LACS2	Long-chain-fatty-acid--CoA ligase 1	0.199	0.453	0.324	0.977	0.999549	0.204202	0.3368	0.000224929	#N/A	#N/A	#N/A	ACSL1	MOM	0.000195947	0.68994	0.472628	3.64795
Q9P0J0;B4DEZ3;K7EJE1;E7ENQ6;K7EP87;U3KQP3	10;9;9;9;4;3	Q9P0J0	NDUFA13	GRIM19	NADH dehydrogenase [ubiquinone] 1 alpha subcomplex subunit 13	0.085	0.271	0.324	0.357	0.999549	0.557761	0.416021	0.178141	#N/A	#N/A	#N/A	NDUFA13	MIM	0.000195947	0.253552	0.380885	0.749235
Q4G148	5	Q4G148	GXYLT1	GLT8D3	Glucoside xylosyltransferase 1	0.138	0.268	0.324	0.749	0.999549	0.556119	0.405398	0.0062586	#N/A	#N/A	#N/A	#N/A	#N/A	0.000195947	0.254832	0.392119	2.20352
P78345;Q5VUC3;Q5VUC9	12;6;4	P78345	RPP38		Ribonuclease P protein subunit p38	0.302	0.046	0.324	0.304	0.999549	0.919641	0.254254	0.129583	#N/A	#N/A	#N/A	#N/A	#N/A	0.000195947	0.0363815	0.594732	0.887452
Q9BQK8	3	Q9BQK8	LPIN3	LIPN3L	Phosphatidate phosphatase LPIN3	-0.144	0.001	0.324	0.338	0.999549	0.998269	0.403806	0.192717	#N/A	#N/A	#N/A	#N/A	#N/A	0.000195947	0.000752564	0.393827	0.715079
A0A087WZK6;A0A087X2C2;A0A087WZ97;Q5T7M9	4;4;4;4	Q5T7M9	FAM69A		Protein FAM69A	0.198	0.858	0.323	1.569	0.999549	0.234909	0.684731	0.00176166	#N/A	#N/A	#N/A	#N/A	#N/A	0.000195947	0.629101	0.16448	2.75408
G5E9W2;Q9P2E5;C9JZF7;H7C5L5	19;19;3;2	Q9P2E5	CHPF2	CHSY3 CSGLCAT KIAA1402	Chondroitin sulfate glucuronyltransferase	0.234	0.67	0.323	1.143	0.999549	0.156248	0.476499	0.000581899	#N/A	#N/A	#N/A	#N/A	#N/A	0.000195947	0.806184	0.321938	3.23515
O60245;H0YAH0	6;3	O60245	PCDH7	BHPCDH	Protocadherin-7	-0.095	0.291	0.323	-0.035	0.999549	0.57621	0.478664	0.918354	#N/A	#N/A	#N/A	#N/A	#N/A	0.000195947	0.239419	0.319969	0.0369901
Q6ZUT6;H0YM82;H0YK65	17;5;1	Q6ZUT6	CCDC9B	C15orf52	Coiled-coil domain-containing protein 9B	0.114	0.25	0.323	0.088	0.999549	0.456143	0.265311	0.68651	#N/A	#N/A	#N/A	#N/A	#N/A	0.000195947	0.340899	0.576245	0.163353
H7C560;A0A2U3TZI2;A0A2R8Y8E0;P15056;A0A2R8Y492;H7C4S5;A0A2R8YDP5;A0A2R8Y679;H7C5K3;A0A2R8Y467;A0A2R8YES9	8;8;8;8;6;5;5;3;2;2;1	P15056	BRAF	BRAF1 RAFB1	Serine/threonine-protein kinase B-raf	0.092	0.22	0.323	0.807	0.999549	0.724705	0.537738	0.0186247	#N/A	BRAF	#N/A	#N/A	#N/A	0.000195947	0.139839	0.269429	1.72991
O00232;J3KTJ5;J3KSK1	25;1;1	O00232	PSMD12		26S proteasome non-ATPase regulatory subunit 12	0.062	0.128	0.323	1.122	0.999549	0.844187	0.507253	0.00110362	#N/A	PSMD12	#N/A	#N/A	#N/A	0.000195947	0.0735614	0.294775	2.95718
Q5HYI7	8	Q5HYI7	MTX3		Metaxin-3	0.159	-0.154	0.323	0.772	0.999549	0.854644	0.626535	0.0563906	#N/A	#N/A	#N/A	MTX3	MOM	0.000195947	0.0682145	0.203055	1.24879
Q9Y478;F5H4Y8;F5H2X8	4;1;1	Q9Y478	PRKAB1	AMPK	5'-AMP-activated protein kinase subunit beta-1	-0.624	-0.139	0.322	0.517	0.999549	0.830912	0.517978	0.107119	#N/A	PRKAB1	#N/A	#N/A	#N/A	0.000195947	0.0804452	0.285689	0.970133
P63096;C9JPP4;C9JL77	12;6;2	P63096	GNAI1		Guanine nucleotide-binding protein G(i) subunit alpha-1	0.008	0.336	0.321	1.232	0.999549	0.680843	0.672955	0.00821356	#N/A	#N/A	#N/A	#N/A	#N/A	0.000195947	0.166953	0.172014	2.08547
A0A0C4DFM1;Q92544;F8WCN2;F2Z2L1	14;14;1;1	Q92544	TM9SF4	KIAA0255 TUCAP1	Transmembrane 9 superfamily member 4	0.313	0.241	0.321	1.959	0.999549	0.826296	0.735232	0.0010592	#N/A	#N/A	#N/A	#N/A	#N/A	0.000195947	0.0828645	0.133576	2.97502
P51659;A0A2R8YD50;E7EWE5;E7ER27;A0A2R8Y7L2;G5E9S2;E7ET17;E7EPL9;A0A2R8YDT8;A0A2R8YF45;A0A2R8Y7W2;A0A2R8YEG2;A0A2R8YF39	30;29;27;20;19;19;19;13;11;11;3;2;1	P51659	HSD17B4	EDH17B4 SDR8C1	Peroxisomal multifunctional enzyme type 2	-0.037	0.209	0.321	0.38	0.999549	0.490527	0.202372	0.0386371	#N/A	#N/A	#N/A	HSD17B4	unknown	0.000195947	0.309337	0.693849	1.413
Q66K74;M0QXQ9;M0QY41;M0R1M7;M0R1J2;M0QZ50	18;3;3;2;2;1	Q66K74	MAP1S	BPY2IP1 C19orf5 MAP8 VCY2IP1	Microtubule-associated protein 1S	0.332	0.041	0.321	0.489	0.999549	0.918198	0.180694	0.00724226	#N/A	MAP1S	#N/A	#N/A	#N/A	0.000195947	0.0370635	0.743057	2.14013
H7C2T1;P46527;E7ES52	2;2;1	P46527	CDKN1B	KIP1	Cyclin-dependent kinase inhibitor 1B	-0.448	-0.444	0.321	-0.263	0.999549	0.580704	0.685629	0.583864	CDKN1B	CDKN1B	#N/A	#N/A	#N/A	0.000195947	0.236045	0.163911	0.233688
B8ZZ50;B9A044;O60573;B4E1E4;B9A023;B8ZZL3;C9JEL3	8;7;7;6;6;6;5	B8ZZ50	EIF4E2		Eukaryotic translation initiation factor 4E type 2	-0.157	-0.448	0.321	-0.318	0.999549	0.509932	0.629698	0.435964	#N/A	EIF4E2	#N/A	#N/A	#N/A	0.000195947	0.292487	0.200868	0.360549
Q9Y6I9;C9JXQ7;C9JHH5;A0A087WTU3;C9JUC3;C9J7N0;C9JL43	9;5;5;5;2;2;1	Q9Y6I9	TEX264	ZSIG11	Testis-expressed protein 264	0.145	0.797	0.32	0.586	0.999549	0.122564	0.52763	0.0733022	#N/A	#N/A	#N/A	#N/A	#N/A	0.000195947	0.911636	0.27767	1.13488
Q6UX72	4	Q6UX72	B3GNT9		UDP-GlcNAc:betaGal beta-1,3-N-acetylglucosaminyltransferase 9	0.487	0.627	0.32	1.373	0.999549	0.399516	0.6867	0.00477785	#N/A	#N/A	#N/A	#N/A	#N/A	0.000195947	0.398466	0.163233	2.32077
P43155;B7ZBP5;A6PVN3;H0Y4Z7	13;3;3;3	P43155	CRAT	CAT1	Carnitine O-acetyltransferase	0.226	0.291	0.32	0.815	0.999549	0.46181	0.37002	0.00177911	#N/A	#N/A	#N/A	CRAT	MIM	0.000195947	0.335537	0.431775	2.7498
Q9Y2K6	3	Q9Y2K6	USP20	KIAA1003 LSFR3A VDU2	Ubiquitin carboxyl-terminal hydrolase 20	-0.285	0.285	0.32	0.919	0.999549	0.550263	0.439285	0.00196498	#N/A	#N/A	#N/A	#N/A	#N/A	0.000195947	0.25943	0.357254	2.70664
E9PJD7;Q6ZMK1;E9PQ42	4;3;2	E9PJD7	CYHR1		Cysteine and histidine-rich protein 1	-0.241	0.223	0.32	-0.036	0.999549	0.667007	0.460552	0.910309	CYHR1	#N/A	#N/A	#N/A	#N/A	0.000195947	0.17587	0.336722	0.0408113
Q8WWI5	2	Q8WWI5	SLC44A1	CD92 CDW92 CTL1	Choline transporter-like protein 1	0.095	0.466	0.319	0.82	0.999549	0.405118	0.560453	0.0202693	#N/A	#N/A	#N/A	#N/A	#N/A	0.000195947	0.392418	0.251461	1.69316
E7EPS8;P28827;Q49AC9;J3QLI4;J3KT55;A0A087WY22;A0A087X1X2;B1AJS0;B1AJR6;B1AJR8;B1AJR9;A0A075B6H0;O14522	6;6;3;1;1;1;1;1;1;1;1;1;1	P28827	PTPRM	PTPRL1	Receptor-type tyrosine-protein phosphatase mu	-0.081	0.411	0.319	0.64	0.999549	0.24428	0.334976	0.00671006	#N/A	#N/A	#N/A	#N/A	#N/A	0.000195947	0.612113	0.474986	2.17327
Q9P206	7	Q9P206	KIAA1522		Uncharacterized protein KIAA1522	0.088	0.381	0.319	0.225	0.999549	0.349316	0.399741	0.376966	#N/A	#N/A	#N/A	#N/A	#N/A	0.000195947	0.456781	0.398221	0.423697
Q9H939	16	Q9H939	PSTPIP2		Proline-serine-threonine phosphatase-interacting protein 2	-0.092	0.149	0.319	0.265	0.999549	0.779928	0.445745	0.340377	#N/A	PSTPIP2	#N/A	#N/A	#N/A	0.000195947	0.107945	0.350914	0.46804
Q6PGP7;D6RCE2;H0Y964;D6RDA0	33;15;3;1	Q6PGP7	TTC37	KIAA0372	Tetratricopeptide repeat protein 37	0.122	0.116	0.319	1.001	0.999549	0.772347	0.295024	6.50613e-05	TTC37	#N/A	#N/A	#N/A	#N/A	0.000195947	0.112188	0.530143	4.18668
O95486;H0Y9J6	15;2	O95486	SEC24A		Protein transport protein Sec24A	0.222	0.023	0.319	1.046	0.999549	0.971439	0.431877	0.000556345	#N/A	SEC24A	#N/A	#N/A	#N/A	0.000195947	0.0125844	0.36464	3.25466
Q6IQ22	10	Q6IQ22	RAB12		Ras-related protein Rab-12	0.134	0.005	0.318	0.551	0.999549	0.992544	0.39552	0.0304318	#N/A	#N/A	#N/A	#N/A	#N/A	0.000195947	0.00325017	0.402831	1.51667
Q86UA1;H0YJY9	10;2	Q86UA1	PRPF39		Pre-mRNA-processing factor 39	-0.095	-0.173	0.318	0.275	0.999549	0.802843	0.574781	0.444321	#N/A	#N/A	#N/A	#N/A	#N/A	0.000195947	0.0953694	0.240497	0.352303
Q15181;Q5SQT6	18;8	Q15181	PPA1	IOPPP PP	Inorganic pyrophosphatase	-0.147	-0.476	0.318	0.096	0.999549	0.306993	0.479172	0.766546	#N/A	PPA1	#N/A	#N/A	#N/A	0.000195947	0.512871	0.319509	0.115462
Q15149;H0YDN1;E9PKG0;E9PQ28;E9PIA2;REV__A0A0U1RR03;REV__Q8IWV8	443;20;9;4;3;2;1	Q15149	PLEC	PLEC1	Plectin	-0.02	0.669	0.317	0.761	0.999549	0.0783594	0.369732	0.00279315	#N/A	PLEC	#N/A	#N/A	#N/A	0.000195947	1.10591	0.432112	2.55391
Q01082;A0A087WUZ3;F8W6C1;A4QPE4;E9PJZ2	168;165;39;8;1	Q01082	SPTBN1	SPTB2	Spectrin beta chain, non-erythrocytic 1	0.01	0.439	0.317	0.806	0.999549	0.132968	0.212042	0.000152794	#N/A	SPTBN1	#N/A	#N/A	#N/A	0.000195947	0.876252	0.673577	3.81589
O95372;Q5QPQ0;Q5QPQ1;Q5QPQ3;Q5QPQ2;Q5QPN5;Q5QPN9	8;6;4;3;3;2;2	O95372	LYPLA2	APT2	Acyl-protein thioesterase 2	-0.104	-0.103	0.317	0.414	0.999549	0.804288	0.308123	0.0545944	#N/A	#N/A	#N/A	#N/A	#N/A	0.000195947	0.0945884	0.511277	1.26285
Q99611	1	Q99611	SEPHS2	SPS2	Selenide, water dikinase 2	-0.423	-0.174	0.317	0.13	0.999549	0.782389	0.534952	0.713416	#N/A	#N/A	#N/A	#N/A	#N/A	0.000195947	0.106577	0.271685	0.146657
H0YJN0;Q9UI08	3;3	Q9UI08	EVL	RNB6	Ena/VASP-like protein	0.021	-0.445	0.317	0.329	0.999549	0.174868	0.295471	0.115627	#N/A	EVL	#N/A	#N/A	#N/A	0.000195947	0.75729	0.529486	0.936939
E9PF19;Q9Y4P3;Q96E41;A0A087WXC6;F8WDI9;F8WCR3	26;26;25;4;2;1	Q9Y4P3	TBL2	WBSCR13	Transducin beta-like protein 2	0.092	0.542	0.316	0.84	0.999549	0.144018	0.358823	0.00105025	#N/A	#N/A	#N/A	#N/A	#N/A	0.000195947	0.841583	0.44512	2.97871
O14672;H0YNC5;H3BS53;C9J9B4;H0YK87	17;3;2;2;1	O14672	ADAM10	KUZ MADM	Disintegrin and metalloproteinase domain-containing protein 10	0.016	0.52	0.316	0.694	0.999549	0.161955	0.361052	0.00485133	#N/A	#N/A	#N/A	#N/A	#N/A	0.000195947	0.790605	0.44243	2.31414
C9JG41;Q9NQX7;F5H4I5;E7EUS6;B8ZZM6	4;4;3;3;3	Q9NQX7	ITM2C	BRI3	Integral membrane protein 2C	0.319	0.323	0.316	0.833	0.999549	0.647358	0.625136	0.0348281	#N/A	#N/A	#N/A	#N/A	#N/A	0.000195947	0.188855	0.204025	1.45807
Q6P996;H3BND4;Q86XE2;Q6XYB5;J3KNK7;Q6P474;H3BNL6;H3BPV5;H3BM88;A0A0J9YXH6;H3BU11;H3BQ54	22;21;8;4;4;4;2;1;1;1;1;1	Q6P996	PDXDC1	KIAA0251	Pyridoxal-dependent decarboxylase domain-containing protein 1	-0.03	-0.018	0.316	0.381	0.999549	0.97483	0.417332	0.143118	#N/A	#N/A	#N/A	#N/A	#N/A	0.000195947	0.0110711	0.379519	0.844305
Q9BT22;K7EID2;K7EQK1;K7EPU3;A0A087WZJ8;Q6GMV1	8;6;1;1;1;1	Q9BT22	ALG1	HMAT1 HMT1	Chitobiosyldiphosphodolichol beta-mannosyltransferase	0.286	0.495	0.315	1.301	0.999549	0.457877	0.641502	0.00279195	#N/A	#N/A	#N/A	#N/A	#N/A	0.000195947	0.339251	0.192802	2.55409
Q15147;B1AJW3;B1AJW4;B1AJW2	36;3;3;1	Q15147	PLCB4		1-phosphatidylinositol 4,5-bisphosphate phosphodiesterase beta-4	0.247	0.403	0.315	0.408	0.999549	0.247079	0.332133	0.0669258	#N/A	PLCB4	#N/A	#N/A	#N/A	0.000195947	0.607164	0.478688	1.17441
Q03405;M0QYR6;M0R1I2;M0R0H5;M0R0Y4;M0QYS6;M0R2E9;M0QX27;M0R383	9;7;7;6;6;4;4;3;3	Q03405	PLAUR	MO3 UPAR	Urokinase plasminogen activator surface receptor	-0.079	0.302	0.315	0.474	0.999549	0.519453	0.449931	0.0864619	#N/A	#N/A	PLAUR	#N/A	#N/A	0.000195947	0.284454	0.346854	1.06318
Q16851;A0A087WYS1;E7EUC7;C9JNZ1;C9JVG3;C9JQU9;C9JWG0;C9JUW1;C9JTZ5;F2Z3H1;C9J6Q0;C9J3M0;F2Z3P4;F8WC70	29;28;28;15;11;11;9;8;7;5;3;1;1;1	Q16851	UGP2	UGP1	UTP--glucose-1-phosphate uridylyltransferase	0.03	0.018	0.315	0.475	0.999549	0.971562	0.326503	0.0329187	#N/A	UGP2	#N/A	#N/A	#N/A	0.000195947	0.0125294	0.486113	1.48256
P27824;H0Y9Q7;D6RAU8;D6RB85;D6RDP7;D6RGY2;D6RFL1;H0Y9H1;D6RAQ8;D6RHJ3;D6RD16	44;19;15;15;15;15;12;10;8;2;2	P27824	CANX		Calnexin	0.112	1.061	0.314	1.085	0.999549	0.0995395	0.641334	0.00969738	#N/A	#N/A	CANX	#N/A	#N/A	0.000195947	1.002	0.192916	2.01335
E9PEP6;O14786;E7EX60;Q5T7F0;Q5JWQ6;Q5JWQ4;H0Y4A0;Q5JWQ2;V9GYL7	21;21;16;16;15;13;3;2;1	O14786	NRP1	NRP VEGF165R	Neuropilin-1	-0.015	0.39	0.314	0.174	0.999549	0.566141	0.626252	0.675157	#N/A	#N/A	#N/A	#N/A	#N/A	0.000195947	0.247076	0.203251	0.170595
Q9Y512	15	Q9Y512	SAMM50	SAM50	Sorting and assembly machinery component 50 homolog	0.069	-0.126	0.314	0.848	0.999549	0.858792	0.553483	0.0145549	#N/A	#N/A	#N/A	SAMM50	MOM	0.000195947	0.066112	0.256896	1.83699
Q9NQC7;J3KRR7;H3BS09;H3BTB8;H3BSW9;H3BPZ5;J3QKR2	7;6;5;2;2;1;1	Q9NQC7	CYLD	CYLD1 KIAA0849	Ubiquitin carboxyl-terminal hydrolase CYLD	-0.254	-0.265	0.314	0.184	0.999549	0.530213	0.395331	0.465926	#N/A	CYLD	#N/A	#N/A	#N/A	0.000195947	0.275549	0.403039	0.331683
P00338;F5GYU2;F5GXY2;F5GXH2;F5H5J4;F5H6W8;F5H8H6;F5GXC7;F5GWW2;F5GXU1;F5GZQ4	20;9;9;8;3;3;1;1;1;1;1	P00338	LDHA		L-lactate dehydrogenase A chain	0.203	-0.341	0.314	0.825	0.999549	0.559119	0.553285	0.0169591	#N/A	LDHA	#N/A	#N/A	#N/A	0.000195947	0.252496	0.257051	1.7706
Q9H7Z7;A6NHH0;X6RJ95	17;12;8	Q9H7Z7	PTGES2	C9orf15 PGES2	Prostaglandin E synthase 2	0.022	-0.397	0.314	0.086	0.999549	0.519453	0.591796	0.83036	#N/A	#N/A	#N/A	PTGES2	MIM	0.000195947	0.284454	0.227828	0.0807334
Q8N5I4;H7C613;H7C5T6;C9JB06	3;1;1;1	Q8N5I4	DHRSX	CXorf11 DHRS5X SDR46C1 SDR7C6	Dehydrogenase/reductase SDR family member on chromosome X	-0.09	0.164	0.313	1.021	0.999549	0.782042	0.51273	0.0021112	#N/A	#N/A	#N/A	#N/A	#N/A	0.000195947	0.10677	0.290111	2.67547
J3KNL6;F1T0I1;O15027;X6RGP5;A0A0C4DH09;Q8N9G1	40;39;37;22;18;7	J3KNL6	SEC16A		Protein transport protein sec16	-0.101	0.021	0.313	0.374	0.999549	0.957236	0.180438	0.0301603	#N/A	SEC16A	#N/A	#N/A	#N/A	0.000195947	0.018981	0.743672	1.52056
X6RC68;X6RD87;Q7Z7L7	1;1;1	Q7Z7L7	ZER1	C9orf60 ZYG ZYG11BL	Protein zer-1 homolog	0.261	0.009	0.313	0.973	0.999549	0.98768	0.481024	0.0019377	#N/A	#N/A	#N/A	#N/A	#N/A	0.000195947	0.00538375	0.317833	2.71271
Q5JVZ5;Q96JJ3;Q5JW01;H0YCM7;Q5JVZ4;Q5JVZ8;Q92556	16;16;9;9;5;3;2	Q96JJ3	ELMO2	CED12A KIAA1834	Engulfment and cell motility protein 2	-0.08	-0.011	0.313	0.739	0.999549	0.984419	0.37528	0.00342894	#N/A	ELMO2	#N/A	#N/A	#N/A	0.000195947	0.00681991	0.425644	2.46484
J3KN67	41	J3KN67	TPM3		Tropomyosin alpha-3 chain	0.021	-0.064	0.313	0.092	0.999549	0.918325	0.453269	0.761097	#N/A	TPM3	#N/A	#N/A	#N/A	0.000195947	0.0370036	0.343644	0.11856
C9JJN9;Q8N3P4;F8WB24;C9JKL0;C9JIA0;C9JPI1;C9JP71;C9JG07	5;5;1;1;1;1;1;1	Q8N3P4	VPS8	KIAA0804	Vacuolar protein sorting-associated protein 8 homolog	-0.276	0.376	0.312	0.691	0.999549	0.476627	0.528792	0.0324981	#N/A	#N/A	#N/A	#N/A	#N/A	0.000195947	0.321821	0.276715	1.48814
P63092;Q5JWF2;A0A0A0MR13;P38405;S4R3E3;Q5JWD1;Q5JWE9;H0Y7E8;S4R3V9;K7EQ80;K7EPE2;H0Y7F4;A0A1W2PRE1;A2A2R6;A0A1W2PQK2;A0A087WTB6;A0A1W2PRJ7;A0A087WZE5;A0A1W2PS82	17;16;10;7;4;3;3;2;2;2;2;2;1;1;1;1;1;1;1	P63092	GNAS	GNAS1 GSP	Guanine nucleotide-binding protein G(s) subunit alpha isoforms short	0.161	0.359	0.312	1.168	0.999549	0.42735	0.459048	0.000255994	#N/A	GNAS	#N/A	#N/A	#N/A	0.000195947	0.369216	0.338142	3.59177
Q9BTL3	4	Q9BTL3	RAMMET	C15orf18 FAM103A1	RNMT-activating mRNA cap methyltransferase subunit	0.075	0.264	0.312	0.006	0.999549	0.580313	0.449931	0.982518	#N/A	#N/A	#N/A	#N/A	#N/A	0.000195947	0.236338	0.346854	0.00765962
O75695	7	O75695	RP2		Protein XRP2	0.25	0.234	0.312	0.938	0.999549	0.697682	0.543824	0.00629886	#N/A	#N/A	#N/A	#N/A	#N/A	0.000195947	0.156343	0.264542	2.20074
Q9P2K8;H0YME5;H0YND8	28;25;1	Q9P2K8	EIF2AK4	GCN2 KIAA1338	eIF-2-alpha kinase GCN2	0.099	0.175	0.312	0.788	0.999549	0.581063	0.214553	0.000174644	#N/A	#N/A	#N/A	#N/A	#N/A	0.000195947	0.235777	0.668465	3.75785
Q07960;H0YE29;E9PNR6	20;17;10	Q07960	ARHGAP1	CDC42GAP RHOGAP1	Rho GTPase-activating protein 1	-0.106	-0.181	0.312	0.778	0.999549	0.721205	0.449931	0.00644314	#N/A	ARHGAP1	#N/A	#N/A	#N/A	0.000195947	0.141941	0.346854	2.1909
P47755;F8W9N7;A0A0D9SET8;C9JUG7	9;6;6;5	P47755	CAPZA2		F-actin-capping protein subunit alpha-2	-0.15	-0.227	0.312	0.325	0.999549	0.482415	0.256109	0.0945488	#N/A	CAPZA2	#N/A	#N/A	#N/A	0.000195947	0.316579	0.591575	1.02434
Q86TM6;E9PMA1;H0YCR6;E9PN88;E9PK19	3;2;1;1;1	Q86TM6	SYVN1	HRD1 KIAA1810	E3 ubiquitin-protein ligase synoviolin	0.591	1.096	0.311	1.492	0.999549	0.108555	0.668542	0.00144541	SYVN1	#N/A	SYVN1	#N/A	#N/A	0.000195947	0.964351	0.174872	2.84001
Q15599;H3BQS0;H3BUQ9;H3BMF5	19;12;9;5	Q15599	SLC9A3R2	NHERF2	Na(+)/H(+) exchange regulatory cofactor NHE-RF2	-0.05	0.357	0.311	-0.045	0.999549	0.382844	0.411803	0.875551	#N/A	#N/A	#N/A	#N/A	#N/A	0.000195947	0.416979	0.385311	0.0577184
Q9NR45;Q5TBR0;Q5TBR1	23;6;5	Q9NR45	NANS	SAS	Sialic acid synthase	-0.104	0.064	0.311	0.122	0.999549	0.914717	0.437207	0.665623	NANS	NANS	#N/A	#N/A	#N/A	0.000195947	0.0387133	0.359313	0.176772
Q8NBS9	26	Q8NBS9	TXNDC5	TLP46	Thioredoxin domain-containing protein 5	0.152	0.058	0.311	0.173	0.999549	0.851284	0.123097	0.249473	#N/A	#N/A	TXNDC5	#N/A	#N/A	0.000195947	0.0699256	0.909753	0.602976
A8MTY9;O14972;A8MY26	5;5;3	O14972	DSCR3	DCRA DSCRA	Down syndrome critical region protein 3	-0.05	-0.229	0.311	0.525	0.999549	0.662659	0.480715	0.0693896	#N/A	#N/A	#N/A	#N/A	#N/A	0.000195947	0.17871	0.318113	1.15871
Q6DU44;P13747	7;7	P13747	HLA-E	HLA-6.2 HLAE	HLA class I histocompatibility antigen, alpha chain E	0.149	0.166	0.31	0.741	0.999549	0.640273	0.267855	0.000705117	#N/A	#N/A	#N/A	#N/A	#N/A	0.000195947	0.193635	0.572101	3.15174
Q9NPB8;H0Y565	5;3	Q9NPB8	GPCPD1	GDE5 KIAA1434	Glycerophosphocholine phosphodiesterase GPCPD1	-0.145	0.148	0.31	0.335	0.999549	0.745607	0.395331	0.169743	#N/A	GPCPD1	#N/A	#N/A	#N/A	0.000195947	0.12749	0.403039	0.770209
A0A0D9SFE4;A0A0U1RQP1;Q05193;A0A0D9SFB1;A0A1B0GU67;A0A1B0GUX5;H7C5U0;H9KVC7;H9KVC9;P20592	30;29;29;27;21;18;2;1;1;1	A0A0D9SFE4	DNM1		Dynamin-1	0.272	0.009	0.31	0.266	0.999549	0.984465	0.266086	0.174133	DNM1	#N/A	#N/A	#N/A	#N/A	0.000195947	0.0067999	0.574977	0.759119
Q49B96;F8WEL9	5;3	Q49B96	COX19		Cytochrome c oxidase assembly protein COX19	-0.166	-0.098	0.31	0.061	0.999549	0.847665	0.395963	0.821578	#N/A	COX19	#N/A	COX19	IMS	0.000195947	0.0717755	0.402345	0.0853512
B4E3U2;E9PJM3;Q9UK99;E9PL46;G3V1E0	6;6;6;4;2	Q9UK99	FBXO3	FBX3	F-box only protein 3	0.049	-0.137	0.31	0.607	0.999549	0.770525	0.401518	0.0171654	#N/A	#N/A	#N/A	#N/A	#N/A	0.000195947	0.113213	0.396295	1.76535
D6RIU2;D6RDP6;H0Y8T9;D6RHU6;D6RDY1;D6RA76;D6RC11;D6R9S8;D6RCE6;D6RFX6;D6RDI6;D6RCR8;A0A0R4J2F2;Q9NY35;D6RD48;D6RAZ7	2;2;2;2;2;2;2;2;2;2;2;2;2;2;1;1	Q9NY35	CLDND1	C3orf4	Claudin domain-containing protein 1	0.294	0.489	0.309	0.86	0.999549	0.4788	0.657537	0.0413347	#N/A	#N/A	#N/A	#N/A	#N/A	0.000195947	0.319846	0.18208	1.38369
Q9NSY1;H0Y9P1;K4DI97	14;9;5	Q9NSY1	BMP2K	BIKE	BMP-2-inducible protein kinase	-0.054	0.328	0.308	0.236	0.999549	0.222029	0.197062	0.169124	BMP2K	#N/A	#N/A	#N/A	#N/A	0.000195947	0.65359	0.705398	0.771796
Q8TD55;C9J4A7	16;8	Q8TD55	PLEKHO2	PLEKHQ1	Pleckstrin homology domain-containing family O member 2	0.016	0.169	0.308	0.067	0.999549	0.629107	0.270652	0.754229	#N/A	#N/A	#N/A	#N/A	#N/A	0.000195947	0.201276	0.567589	0.122497
Q9H0C5	5	Q9H0C5	BTBD1	C15orf1 NS5ATP8	BTB/POZ domain-containing protein 1	-0.03	0.118	0.308	0.493	0.999549	0.740311	0.249853	0.0116168	#N/A	#N/A	#N/A	#N/A	#N/A	0.000195947	0.130586	0.602316	1.93491
P00367;P49448	28;17	P00367	GLUD1	GLUD	Glutamate dehydrogenase 1, mitochondrial	0.13	0.081	0.308	0.383	0.999549	0.84187	0.272091	0.0529275	#N/A	#N/A	#N/A	GLUD1	Matrix	0.000195947	0.0747549	0.565286	1.27632
O75431;C9JNK6;C9JAZ1	8;7;6	O75431	MTX2		Metaxin-2	0.15	-0.046	0.308	0.595	0.999549	0.96276	0.686359	0.177013	#N/A	#N/A	#N/A	MTX2	MOM	0.000195947	0.0164822	0.163449	0.751996
F5H365;Q15436;G3V4V1;G3V1W4;G3V3G5;G3V2R6;G3V5X8;G3V4Q2	27;27;6;6;6;6;3;3	Q15436	SEC23A		Protein transport protein Sec23A	0.048	-0.047	0.308	1.019	0.999549	0.946615	0.51973	0.00218061	#N/A	SEC23A	#N/A	#N/A	#N/A	0.000195947	0.0238266	0.284222	2.66142
P43034;I3L495;I3L3N5	16;6;5	P43034	PAFAH1B1	LIS1 MDCR MDS PAFAHA	Platelet-activating factor acetylhydrolase IB subunit alpha	0	-0.486	0.308	0.312	0.999903	0.318932	0.519787	0.31247	#N/A	PAFAH1B1	#N/A	#N/A	#N/A	4.21525e-05	0.496302	0.284175	0.505192
P63244;J3KPE3;H0Y8W2;H0YAF8;D6RAC2;D6RHH4;H0YAM7;D6REE5;D6R9Z1;D6R9L0;D6RFX4;D6RAU2;E9PD14;D6RFZ9;D6RBD0;D6RF23;H0Y8R5;H0Y9P0;D6RGK8;D6R909;D6RHJ5;D6RDI0	21;18;16;15;15;14;14;14;13;13;12;9;9;9;8;7;7;5;4;4;3;1	P63244	RACK1	GNB2L1	Receptor of activated protein C kinase 1	0.236	-0.604	0.308	0.63	0.999549	0.512108	0.7479	0.247075	RACK1	#N/A	#N/A	#N/A	#N/A	0.000195947	0.290639	0.126157	0.607171
E9PL01;A0A087WUC6;E9PI68;Q15005;E9PRB9;H0YE04	10;10;10;10;7;3	Q15005	SPCS2	KIAA0102 SPC25	Signal peptidase complex subunit 2	0.24	0.491	0.307	1.09	0.999549	0.388736	0.591455	0.00375382	#N/A	#N/A	#N/A	#N/A	#N/A	0.000195947	0.410345	0.228078	2.42553
P20339;F8WCY6;F8WD79	8;2;2	P20339	RAB5A	RAB5	Ras-related protein Rab-5A	-0.07	0.49	0.307	0.505	0.999549	0.117467	0.272714	0.0124925	#N/A	RAB5A	#N/A	#N/A	#N/A	0.000195947	0.930084	0.564293	1.90335
O43715	5	O43715	TRIAP1	15E1.1	TP53-regulated inhibitor of apoptosis 1	0.127	0.238	0.307	-0.38	0.999549	0.606106	0.437784	0.147011	#N/A	#N/A	#N/A	TRIAP1	IMS	0.000195947	0.217451	0.35874	0.83265
Q9Y3D2;H0YE51	6;1	Q9Y3D2	MSRB2	CBS-1 MSRB	Methionine-R-sulfoxide reductase B2, mitochondrial	0	0.173	0.307	-0.231	0.999903	0.655034	0.324665	0.27915	#N/A	#N/A	#N/A	MSRB2	Matrix	4.21525e-05	0.183736	0.488564	0.554162
Q96IX5	4	Q96IX5	USMG5	DAPIT HCVFTP2	Up-regulated during skeletal muscle growth protein 5	-0.006	0.138	0.307	0.736	0.999549	0.749444	0.375275	0.00306534	#N/A	#N/A	#N/A	#N/A	#N/A	0.000195947	0.125261	0.425651	2.51352
P48147	22	P48147	PREP	PEP	Prolyl endopeptidase	0.004	-0.286	0.307	0.977	0.999549	0.721598	0.675845	0.0261024	#N/A	#N/A	#N/A	#N/A	#N/A	0.000195947	0.141705	0.170153	1.58332
Q9HAV7	13	Q9HAV7	GRPEL1	GREPEL1	GrpE protein homolog 1, mitochondrial	-0.003	0.314	0.306	-0.024	0.999549	0.397219	0.369438	0.925274	#N/A	#N/A	#N/A	GRPEL1	Matrix	0.000195947	0.40097	0.432458	0.0337297
Q9NVJ2	5	Q9NVJ2	ARL8B	ARL10C GIE1	ADP-ribosylation factor-like protein 8B	0.15	0.167	0.306	1.389	0.999549	0.846702	0.657537	0.00187792	#N/A	#N/A	#N/A	#N/A	#N/A	0.000195947	0.0722692	0.18208	2.72632
Q53EP0;C9JKH7	31;2	Q53EP0	FNDC3B	FAD104 NS5ABP37	Fibronectin type III domain-containing protein 3B	0.002	0.48	0.305	0.96	0.999549	0.375311	0.570077	0.0063075	#N/A	#N/A	#N/A	#N/A	#N/A	0.000195947	0.425608	0.244066	2.20014
Q06210	26	Q06210	GFPT1	GFAT GFPT	Glutamine--fructose-6-phosphate aminotransferase [isomerizing] 1	-0.111	0.029	0.305	0.932	0.999549	0.958095	0.418487	0.000853676	#N/A	GFPT1	#N/A	#N/A	#N/A	0.000195947	0.0185912	0.378318	3.06871
A0A0A0MRE5;Q9ULH1;H0YBF7;H0YBM4;E5RHD7;E5RFD9	29;29;25;11;2;1	Q9ULH1	ASAP1	DDEF1 KIAA1249	Arf-GAP with SH3 domain, ANK repeat and PH domain-containing protein 1	-0.096	-0.007	0.305	0.202	0.999549	0.985153	0.162065	0.204531	#N/A	#N/A	#N/A	#N/A	#N/A	0.000195947	0.00649613	0.79031	0.68924
B4E2Q0;P98194;H0Y9V7;H0Y8X9;H0Y9S7;D6REJ1;D6RHV9;D6R9U9	22;22;20;9;6;2;2;1	P98194	ATP2C1	KIAA1347 PMR1L	Calcium-transporting ATPase type 2C member 1	0.205	0.962	0.304	1.089	0.999549	0.146554	0.663534	0.0113314	#N/A	#N/A	#N/A	#N/A	#N/A	0.000195947	0.834003	0.178137	1.94571
O15121	5	O15121	DEGS1	DES1 MLD	Sphingolipid delta(4)-desaturase DES1	0.045	0.759	0.304	1.056	0.999549	0.214886	0.642604	0.0096441	#N/A	#N/A	#N/A	#N/A	#N/A	0.000195947	0.667792	0.192056	2.01574
O00505;H0Y4S9	9;2	O00505	KPNA3	QIP2	Importin subunit alpha-4	0.105	0.05	0.304	0.688	0.999549	0.947913	0.577142	0.0450987	#N/A	KPNA3	#N/A	#N/A	#N/A	0.000195947	0.0232317	0.238717	1.34584
Q15208	6	Q15208	STK38	NDR1	Serine/threonine-protein kinase 38	-0.238	-0.04	0.304	0.774	0.999549	0.942163	0.3935	0.00253842	#N/A	#N/A	#N/A	#N/A	#N/A	0.000195947	0.0258738	0.405055	2.59544
J3QT51;J3QT87;A0A1W2PPJ5;Q96SW2	1;1;1;1	Q96SW2	CRBN		Protein cereblon	-0.037	-0.295	0.304	0.326	0.999549	0.519453	0.457238	0.227496	#N/A	#N/A	#N/A	#N/A	#N/A	0.000195947	0.284454	0.339858	0.643027
P14209;A0A096LP69	4;1	P14209	CD99	MIC2 MIC2X MIC2Y	CD99 antigen	-0.087	0.521	0.303	-0.038	0.999549	0.170332	0.395331	0.887264	#N/A	#N/A	#N/A	#N/A	#N/A	0.000195947	0.768704	0.403039	0.051947
Q4G176;F5GX20;F5H2G6;F5H362;F5H755;F5H5A1;H0YGC7;F5H3B2	7;4;4;3;3;3;2;1	Q4G176	ACSF3		Acyl-CoA synthetase family member 3, mitochondrial	-0.086	0.04	0.303	0.321	0.999549	0.953597	0.517978	0.288255	#N/A	#N/A	#N/A	ACSF3	Matrix	0.000195947	0.020635	0.285689	0.540223
Q8N1W1	6	Q8N1W1	ARHGEF28	KIAA1998 RGNEF	Rho guanine nucleotide exchange factor 28	-0.336	-0.014	0.303	0.163	0.999549	0.978233	0.361216	0.475298	#N/A	#N/A	#N/A	#N/A	#N/A	0.000195947	0.00955789	0.442233	0.323034
D6RJ07;Q9UL40;B7Z6B6;B7Z6Q2;B7Z4J8;B7Z4N4	6;6;3;3;3;2	Q9UL40	ZNF346	JAZ	Zinc finger protein 346	0.124	-0.039	0.303	0.011	0.999549	0.939198	0.34256	0.964282	#N/A	#N/A	#N/A	#N/A	#N/A	0.000195947	0.0272426	0.465263	0.0157959
Q14232;F5H0D0;H0YGG4	10;7;5	Q14232	EIF2B1	EIF2BA	Translation initiation factor eIF-2B subunit alpha	0.074	-0.197	0.303	1.016	0.999549	0.777917	0.612969	0.00744697	#N/A	EIF2B1	#N/A	#N/A	#N/A	0.000195947	0.109067	0.212561	2.12802
O95881;V9GY50;V9GYV4	7;1;1	O95881	TXNDC12	TLP19	Thioredoxin domain-containing protein 12	0.124	-0.244	0.303	0.066	0.999549	0.561889	0.399945	0.805102	#N/A	#N/A	#N/A	#N/A	#N/A	0.000195947	0.25035	0.398	0.094149
Q92508;H0YB49;E7EUT2;H3BSF6	18;4;2;1	Q92508	PIEZO1	FAM38A KIAA0233	Piezo-type mechanosensitive ion channel component 1	-0.062	0.572	0.302	0.928	0.999549	0.206397	0.506809	0.00296742	#N/A	#N/A	#N/A	#N/A	#N/A	0.000195947	0.685297	0.295155	2.52762
P29536;Q9BV00	12;4	P29536	LMOD1		Leiomodin-1	0.029	0.043	0.302	0.587	0.999549	0.947768	0.493228	0.0425997	#N/A	LMOD1	#N/A	#N/A	#N/A	0.000195947	0.0232979	0.306952	1.37059
O94855;E9PDM8;E9PC44	31;23;16	O94855	SEC24D	KIAA0755	Protein transport protein Sec24D	0.166	-0.092	0.302	0.928	0.999549	0.870763	0.475474	0.0019455	#N/A	SEC24D	#N/A	#N/A	#N/A	0.000195947	0.0601001	0.322873	2.71097
P28066	14	P28066	PSMA5		Proteasome subunit alpha type-5	0.205	-0.173	0.302	0.28	0.999549	0.727919	0.451823	0.292938	#N/A	PSMA5	#N/A	#N/A	#N/A	0.000195947	0.137917	0.345032	0.533225
P28074;H0YJM8;G8JLC2;G3V3K3	9;4;1;1	P28074	PSMB5	LMPX MB1 X	Proteasome subunit beta type-5	0.124	-0.559	0.302	0.467	0.999549	0.407932	0.670731	0.26569	PSMB5	PSMB5	#N/A	#N/A	#N/A	0.000195947	0.389412	0.173452	0.575624
P50479;C9J542	19;6	P50479	PDLIM4	RIL	PDZ and LIM domain protein 4	-0.04	0.385	0.301	0.21	0.999549	0.371188	0.45402	0.438557	#N/A	#N/A	#N/A	#N/A	#N/A	0.000195947	0.430406	0.342925	0.357974
Q52LW3;F8VWZ8	12;11	Q52LW3	ARHGAP29	PARG1	Rho GTPase-activating protein 29	-0.195	0.339	0.301	0.321	0.999549	0.472557	0.491208	0.260701	#N/A	ARHGAP29	#N/A	#N/A	#N/A	0.000195947	0.325546	0.308735	0.583857
Q8TBA6;H0YK03	27;4	Q8TBA6	GOLGA5	RETII RFG5	Golgin subfamily A member 5	0.043	0.634	0.3	0.853	0.999549	0.0896307	0.392323	0.000972323	#N/A	#N/A	#N/A	#N/A	#N/A	0.000195947	1.04754	0.406356	3.01219
Q5R3F8;P0C7U0	3;2	Q5R3F8	ELFN2	KIAA1904 LRRC62 PPP1R29	Protein phosphatase 1 regulatory subunit 29	-0.018	0.077	0.3	-0.115	0.999549	0.879789	0.411803	0.656871	#N/A	#N/A	#N/A	#N/A	#N/A	0.000195947	0.0556214	0.385311	0.18252
Q9ULA0;A0A024R442;E7ETB3;C9JBE1;E7EMB6;E7EPX3;B9ZVU2;F8WAN0;E5RJ35;C9JRG3;C9J1E2;E3W974	10;9;9;6;6;5;5;5;3;2;2;1	Q9ULA0	DNPEP	ASPEP DAP	Aspartyl aminopeptidase	-0.084	-0.405	0.3	0.181	0.999549	0.359499	0.474523	0.519981	#N/A	#N/A	#N/A	#N/A	#N/A	0.000195947	0.444302	0.323743	0.284012
Q9GZS3;H0YN81;H0YL19;H0YMF9;H0YM76;H3BQA8	7;6;5;4;2;1	Q9GZS3	WDR61		WD repeat-containing protein 61	0.159	-0.504	0.3	0.382	0.999549	0.472891	0.678257	0.371521	WDR61	#N/A	#N/A	#N/A	#N/A	0.000195947	0.325239	0.168606	0.430017
H7C1I0;Q96K37	3;3	Q96K37	SLC35E1		Solute carrier family 35 member E1	-0.093	0.81	0.299	1.015	0.999549	0.148668	0.603588	0.00612673	#N/A	#N/A	#N/A	#N/A	#N/A	0.000195947	0.827783	0.219259	2.21277
Q86YS6;C9JJQ5;A4D1S5	8;1;1	Q86YS6	RAB43	RAB41	Ras-related protein Rab-43	0.296	0.577	0.299	0.731	0.999549	0.14101	0.415194	0.00477785	#N/A	#N/A	#N/A	#N/A	#N/A	0.000195947	0.850749	0.381749	2.32077
R4GNC0;B4DVL2;Q02083;H0Y988;D6R9S9	2;2;2;1;1	Q02083	NAAA	ASAHL PLT	N-acylethanolamine-hydrolyzing acid amidase	0.452	0.463	0.299	1.208	0.999549	0.399516	0.586255	0.00120365	#N/A	#N/A	#N/A	#N/A	#N/A	0.000195947	0.398466	0.231913	2.9195
Q03001;F8W9J4	275;271	Q03001	DST	BP230 BP240 BPAG1 DMH DT KIAA0728	Dystonin	0.015	0.323	0.299	0.604	0.999549	0.170332	0.136442	0.000361421	#N/A	#N/A	#N/A	#N/A	#N/A	0.000195947	0.768704	0.865053	3.44199
P12110;H7C0M5;C9JH44	43;9;5	P12110	COL6A2		Collagen alpha-2(VI) chain	-0.134	0.225	0.299	0.035	0.999549	0.610089	0.426281	0.899662	#N/A	#N/A	COL6A2	#N/A	#N/A	0.000195947	0.214607	0.370304	0.0459207
C9JYJ6;Q4L180;H7C4M0	30;30;2	Q4L180	FILIP1L	COL4A3BPIP DOC1 GIP90	Filamin A-interacting protein 1-like	0.098	0.159	0.299	0.011	0.999549	0.580313	0.188849	0.952101	#N/A	#N/A	#N/A	#N/A	#N/A	0.000195947	0.236338	0.723885	0.0213171
P53367	15	P53367	ARFIP1		Arfaptin-1	-0.076	-0.181	0.299	0.112	0.999549	0.647358	0.352215	0.626811	#N/A	ARFIP1	#N/A	#N/A	#N/A	0.000195947	0.188855	0.453193	0.202863
Q96KP4;J3QKT2;J3KSV5;A0A087WYZ1;J3QQN6;J3QR27;J3QLU1;J3QKQ0;J3QRD0;J3QL02;J3QRA8;J3KSS4;A0A087WVS2;J3KRD5;J3QRH4;J3QRP4;J3KRJ8	16;11;9;9;8;8;8;8;8;8;7;5;5;4;3;2;1	Q96KP4	CNDP2	CN2 CPGL HEL-S-13 PEPA	Cytosolic non-specific dipeptidase	-0.006	-0.186	0.299	0.299	0.999549	0.655748	0.381955	0.191093	CNDP2	CNDP2	#N/A	#N/A	#N/A	0.000195947	0.183263	0.417988	0.718754
P38117;M0QY67	16;7	P38117	ETFB		Electron transfer flavoprotein subunit beta	0.105	0.467	0.298	0.168	0.999549	0.172069	0.354276	0.447173	#N/A	#N/A	#N/A	ETFB	Matrix	0.000195947	0.764296	0.450659	0.349524
O95425;A0A0J9YWY6	62;34	O95425	SVIL		Supervillin	-0.067	0.227	0.298	0.299	0.999549	0.345794	0.141418	0.0479535	#N/A	#N/A	#N/A	#N/A	#N/A	0.000195947	0.461183	0.849494	1.31918
H3BNG0;H3BMU7;H3BSK2;H3BM86;H3BRU1;Q5XKK7	2;2;2;2;2;2	Q5XKK7	FAM219B	C15orf17	Protein FAM219B	-0.561	0.119	0.298	0.092	0.999549	0.87094	0.613126	0.816374	#N/A	#N/A	#N/A	#N/A	#N/A	0.000195947	0.060012	0.21245	0.088111
Q9Y277;E5RJN6;E5RHZ6;E5RHE1;E5RFP6;E5RK27;E5RFL1	12;7;7;6;6;4;2	Q9Y277	VDAC3		Voltage-dependent anion-selective channel protein 3	-0.08	0.024	0.298	0.373	0.999549	0.973412	0.553329	0.242328	#N/A	#N/A	#N/A	VDAC3	MOM	0.000195947	0.0117032	0.257017	0.615596
A0A087WYF7;Q6UXV4;A0A087WUX8	12;12;9	Q6UXV4	APOOL	CXorf33 FAM121A MIC27	MICOS complex subunit MIC27	-0.08	0.18	0.297	0.194	0.999549	0.571535	0.245486	0.286798	#N/A	#N/A	#N/A	APOOL	MIM	0.000195947	0.242957	0.609973	0.542424
E9PGC8;P78559	124;124	P78559	MAP1A	MAP1L	Microtubule-associated protein 1A	0.024	0.168	0.297	0.183	0.999549	0.630253	0.28999	0.349875	#N/A	MAP1A	#N/A	#N/A	#N/A	0.000195947	0.200485	0.537617	0.456087
Q9H8Y8;C9J9V9	9;1	Q9H8Y8	GORASP2	GOLPH6	Golgi reassembly-stacking protein 2	-0.224	0.163	0.297	0.462	0.999549	0.658567	0.315838	0.0260336	#N/A	#N/A	#N/A	#N/A	#N/A	0.000195947	0.1814	0.500535	1.58447
H3BM67;H3BUP2;H3BUN4;O60936;H3BQJ5	4;4;4;4;2	O60936	NOL3	ARC NOP	Nucleolar protein 3	0.166	0.073	0.297	0.148	0.999549	0.924019	0.590769	0.684658	#N/A	NOL3	#N/A	#N/A	#N/A	0.000195947	0.034319	0.228582	0.164526
Q8IX30;A0A0A0MTC8;Q8IWY4;Q9NQ36	11;1;1;1	Q8IX30	SCUBE3	CEGF3	Signal peptide, CUB and EGF-like domain-containing protein 3	-0.164	0.059	0.297	0.044	0.999549	0.907157	0.389005	0.864768	#N/A	#N/A	#N/A	#N/A	#N/A	0.000195947	0.0423175	0.410044	0.0631005
Q9UBH6	9	Q9UBH6	XPR1	SYG1 XR	Xenotropic and polytropic retrovirus receptor 1	0.085	0.651	0.296	1.048	0.999549	0.296358	0.655175	0.0105166	#N/A	#N/A	#N/A	#N/A	#N/A	0.000195947	0.528183	0.183643	1.97813
O43505	3	O43505	B4GAT1	B3GNT1 B3GNT6	Beta-1,4-glucuronyltransferase 1	-0.178	0.432	0.296	1.055	0.999549	0.388494	0.543093	0.00174325	#N/A	#N/A	#N/A	#N/A	#N/A	0.000195947	0.410616	0.265125	2.75864
Q9BT09;A0A0C4DFY8	9;4	Q9BT09	CNPY3	CTG4A ERDA5 PRAT4A TNRC5	Protein canopy homolog 3	-0.114	0.424	0.296	-0.191	0.999549	0.421836	0.567623	0.572102	#N/A	#N/A	CNPY3	#N/A	#N/A	0.000195947	0.374856	0.24594	0.242527
H0Y547;E9PEJ6;P98196;H0Y8F0;A0A087WVE8	7;7;7;4;1	P98196	ATP11A	ATPIH ATPIS KIAA1021	Probable phospholipid-transporting ATPase IH	0.157	0.315	0.295	1.345	0.999549	0.549163	0.531355	0.000141842	#N/A	#N/A	#N/A	#N/A	#N/A	0.000195947	0.260299	0.274615	3.8482
Q13011;M0R248;M0QZW4	12;6;3	Q13011	ECH1		Delta(3,5)-Delta(2,4)-dienoyl-CoA isomerase, mitochondrial	0.213	0.297	0.295	0.308	0.999549	0.350017	0.305882	0.119182	#N/A	#N/A	#N/A	ECH1	Matrix	0.000195947	0.455911	0.514446	0.923789
Q9BZH6;S4R3Z0;S4R3P9;S4R451	26;7;4;1	Q9BZH6	WDR11	BRWD2 KIAA1351 WDR15	WD repeat-containing protein 11	0.09	-0.003	0.295	0.584	0.999549	0.995834	0.352001	0.00880159	#N/A	#N/A	#N/A	#N/A	#N/A	0.000195947	0.00181318	0.453456	2.05544
Q13033;G3V340;G3V3G7	15;6;4	Q13033	STRN3	GS2NA SG2NA	Striatin-3	0.001	-0.215	0.295	0.506	0.999549	0.476712	0.253837	0.00777921	#N/A	#N/A	#N/A	#N/A	#N/A	0.000195947	0.321744	0.595446	2.10906
C9JE12;C9JCW7;Q9BVT8	3;3;3	Q9BVT8	TMUB1	C7orf21 DULP HOPS	Transmembrane and ubiquitin-like domain-containing protein 1	-0.188	0.927	0.294	1.038	0.999549	0.0646833	0.547544	0.00199547	#N/A	#N/A	#N/A	#N/A	#N/A	0.000195947	1.18921	0.261581	2.69995
Q9GZY8;A0A0A0MS29;H7C433;C9JHF5;E9PQX8;C9JU19;E9PPW6;C9JI76;E9PPR7;E9PK16;E9PKS0;C9JAF1	10;7;6;4;3;2;2;1;1;1;1;1	Q9GZY8	MFF	C2orf33	Mitochondrial fission factor	0.195	0.67	0.294	0.667	0.999549	0.0604943	0.370439	0.00444064	#N/A	#N/A	#N/A	MFF	MOM	0.000195947	1.21829	0.431283	2.35255
Q9UGP8;A6PVC9	26;3	Q9UGP8	SEC63	SEC63L	Translocation protein SEC63 homolog	0.155	0.553	0.294	1.269	0.999549	0.430192	0.692116	0.00523632	#N/A	#N/A	SEC63	#N/A	#N/A	0.000195947	0.366337	0.159821	2.28097
Q9Y3L5;A0A087X2C3;F6U784	7;4;3	Q9Y3L5	RAP2C		Ras-related protein Rap-2c	0.386	0.3	0.294	0.988	0.999549	0.658107	0.635892	0.0107565	#N/A	RAP2C	#N/A	#N/A	#N/A	0.000195947	0.181703	0.196617	1.96833
P35606;H0YAC7;D6RBT6;D6R997;D6RBZ7;D6RCL6;D6RBG7;H0Y938	41;5;4;4;3;3;3;2	P35606	COPB2		Coatomer subunit beta'	0.186	0.008	0.293	0.936	0.999549	0.988914	0.449283	0.000914887	#N/A	COPB2	#N/A	#N/A	#N/A	0.000195947	0.00484152	0.34748	3.03863
Q9UQ13;X6RI37	7;4	Q9UQ13	SHOC2	KIAA0862	Leucine-rich repeat protein SHOC-2	0.104	-0.067	0.293	0.562	0.999549	0.869817	0.309365	0.00668435	#N/A	#N/A	#N/A	#N/A	#N/A	0.000195947	0.0605722	0.509529	2.17494
P09012;M0R221;M0R2B8;M0QZG7;M0R268;M0QXK2;M0R0G9	10;8;8;8;8;6;2	P09012	SNRPA		U1 small nuclear ribonucleoprotein A	-0.274	0.489	0.292	-0.47	0.999549	0.655748	0.785788	0.444321	SNRPA	#N/A	#N/A	#N/A	#N/A	0.000195947	0.183263	0.104695	0.352303
H0YAJ5;G5E9Y1;Q92870;D6RB55;H0Y9U9;D6RB00;D6RGD4;D6RAJ4;D6RD19;H0YA92	8;8;8;2;2;1;1;1;1;1	Q92870	APBB2	FE65L FE65L1	Amyloid-beta A4 precursor protein-binding family B member 2	-0.326	0.198	0.292	0.286	0.999549	0.595155	0.352001	0.176687	#N/A	#N/A	#N/A	#N/A	#N/A	0.000195947	0.22537	0.453456	0.752797
A0A0A0MRJ3;Q8NEY1;H0Y6F6;H7BZD9	32;32;12;2	Q8NEY1	NAV1	KIAA1151 KIAA1213 POMFIL3 STEERIN1	Neuron navigator 1	-0.128	0.053	0.292	0.242	0.999549	0.890396	0.252999	0.179011	#N/A	#N/A	#N/A	#N/A	#N/A	0.000195947	0.0504168	0.596882	0.747121
O95817;C9JFK9	29;15	O95817	BAG3	BIS	BAG family molecular chaperone regulator 3	-0.225	-0.03	0.292	-0.091	0.999549	0.958095	0.437207	0.740874	#N/A	BAG3	#N/A	#N/A	#N/A	0.000195947	0.0185912	0.359313	0.130255
P29144;Q5VZU9	41;40	P29144	TPP2		Tripeptidyl-peptidase 2	0.091	-0.111	0.292	0.489	0.999549	0.73417	0.236192	0.00754931	TPP2	TPP2	#N/A	#N/A	#N/A	0.000195947	0.134203	0.626735	2.12209
Q5MNZ6;I3L3A5	3;1	Q5MNZ6	WDR45B	WDR45L WIPI3	WD repeat domain phosphoinositide-interacting protein 3	-0.029	-0.293	0.292	0.323	0.999549	0.412431	0.376626	0.14501	#N/A	#N/A	#N/A	#N/A	#N/A	0.000195947	0.384648	0.424089	0.838601
O43155	7	O43155	FLRT2	KIAA0405	Leucine-rich repeat transmembrane protein FLRT2	-0.418	0.159	0.291	0.868	0.999549	0.657227	0.309841	0.000154251	#N/A	#N/A	#N/A	#N/A	#N/A	0.000195947	0.182285	0.508861	3.81177
Q9Y6D5;K7EKA2;F8W8E2;A0A286YF81;Q9UIA0	26;1;1;1;1	Q9Y6D5	ARFGEF2	ARFGEP2 BIG2	Brefeldin A-inhibited guanine nucleotide-exchange protein 2	0.048	-0.124	0.291	0.591	0.999549	0.83356	0.515743	0.0425133	#N/A	ARFGEF2	#N/A	#N/A	#N/A	0.000195947	0.0790633	0.287566	1.37148
Q49AR2;B4DR92	6;1	Q49AR2	C5orf22		UPF0489 protein C5orf22	-0.091	-0.292	0.291	-0.184	0.999549	0.570093	0.524104	0.544238	#N/A	#N/A	#N/A	#N/A	#N/A	0.000195947	0.244055	0.280583	0.264211
Q8NCC3;H3BMU8;H3BM47;B4DJW4;H3BPT3;B4DPU0	9;7;4;4;4;2	Q8NCC3	PLA2G15	LYPLA3	Group XV phospholipase A2	0.24	0.077	0.29	0.737	0.999549	0.861201	0.358691	0.00151597	#N/A	#N/A	#N/A	#N/A	#N/A	0.000195947	0.0648954	0.44528	2.81931
A0A0A0MTH3;Q13418;A0A087WWY6	22;22;3	Q13418	ILK	ILK1 ILK2	Integrin-linked protein kinase	-0.006	-0.058	0.29	0.28	0.999549	0.861201	0.189908	0.0806648	#N/A	ILK	#N/A	#N/A	#N/A	0.000195947	0.0648954	0.721457	1.09332
C9JFR7;P99999;CON__P62894	12;12;3	P99999	CYCS	CYC	Cytochrome c	-0.061	-0.085	0.29	0.089	0.999549	0.899511	0.55532	0.794754	#N/A	CYCS	#N/A	CYCS	IMS	0.000195947	0.0459935	0.255457	0.0997671
Q00169;F5GWE5;I3L4H1;I3L471;I3L4U7;I3L459;I3L4C0;I3L2X8;I3L3W1;I3NI10	16;15;11;8;8;7;6;4;3;1	Q00169	PITPNA	PITPN	Phosphatidylinositol transfer protein alpha isoform	-0.191	-0.343	0.29	0.37	0.999549	0.419954	0.470498	0.1574	#N/A	#N/A	#N/A	#N/A	#N/A	0.000195947	0.376798	0.327442	0.802996
P15531;E5RHP0;C9K028	11;7;3	P15531	NME1	NDPKA NM23	Nucleoside diphosphate kinase A	-0.566	-0.421	0.29	0.094	0.999549	0.67916	0.7702	0.880654	NME1	NME1	#N/A	#N/A	#N/A	0.000195947	0.168028	0.113397	0.0551946
O94905;E5RHW4;E5RJ09	23;21;8	O94905	ERLIN2	C8orf2 SPFH2	Erlin-2	0.242	0.641	0.289	0.996	0.999549	0.132554	0.479043	0.000775732	#N/A	#N/A	ERLIN2	#N/A	#N/A	0.000195947	0.877606	0.319625	3.11029
Q7Z7H5;F8W7F7	5;3	Q7Z7H5	TMED4	ERS25	Transmembrane emp24 domain-containing protein 4	0.072	0.457	0.289	1.386	0.999549	0.389757	0.587602	0.000256194	#N/A	#N/A	#N/A	#N/A	#N/A	0.000195947	0.409206	0.230916	3.59143
O75955;A0A140T9R1;A0A140T9X0;A2AB09;A2AB10;A2AB12;A0A140T9W4;A0A140T959;A2AB13;A0A0G2JJQ6;A2AB11;A0A140T9C3;A0A140T9B1;A0A140T957;A0A140T910;A0A140T907;A0A140T905;A0A140T974;A2ABJ5	30;25;17;17;17;15;13;12;12;12;11;10;7;7;7;5;3;3;3	O75955	FLOT1		Flotillin-1	-0.106	0.419	0.289	0.491	0.999549	0.191829	0.342078	0.0200199	#N/A	#N/A	#N/A	#N/A	#N/A	0.000195947	0.717086	0.465875	1.69854
Q96TC7;H0YMB1;H0YNE5;H0YLG5;H0YLV7	7;5;2;2;1	Q96TC7	RMDN3	FAM82A2 FAM82C PTPIP51	Regulator of microtubule dynamics protein 3	0.032	0.235	0.289	0.461	0.999549	0.511625	0.355842	0.0315205	#N/A	#N/A	#N/A	RMDN3	MOM	0.000195947	0.291048	0.448743	1.50141
Q86SJ2	6	Q86SJ2	AMIGO2	ALI1	Amphoterin-induced protein 2	0.161	0.16	0.289	0.681	0.999549	0.864902	0.716097	0.135778	#N/A	#N/A	#N/A	#N/A	#N/A	0.000195947	0.0630329	0.145028	0.86717
P22694;A0A0A0MS54;B1APF7;B1APG1;B1APG0;B1APG2;B1APF8;B1APF9;B1APG3	13;11;6;6;6;6;6;6;6	P22694	PRKACB		cAMP-dependent protein kinase catalytic subunit beta	-0.459	-0.171	0.289	0.715	0.999549	0.824461	0.649261	0.0623587	#N/A	PRKACB	#N/A	#N/A	#N/A	0.000195947	0.08383	0.187581	1.2051
A0A1B0GWJ6	4	A0A1B0GWJ6	MYO18A		Unconventional myosin-XVIIIa (Fragment)	-0.116	0.655	0.288	0.136	0.999549	0.264925	0.643928	0.740725	#N/A	#N/A	#N/A	#N/A	#N/A	0.000195947	0.576877	0.191163	0.130343
F2Z2W7;Q8IZ69;H7C100	8;8;2	Q8IZ69	TRMT2A	HTF9C	tRNA (uracil-5-)-methyltransferase homolog A	-0.167	-0.059	0.288	0.066	0.999549	0.905102	0.392323	0.790915	#N/A	#N/A	#N/A	#N/A	#N/A	0.000195947	0.0433024	0.406356	0.10187
Q9UI15;C9J5W6;H7C5N2;C9JCX3	12;9;2;2	Q9UI15	TAGLN3	NP25	Transgelin-3	0.132	-0.076	0.288	0.144	0.999549	0.861201	0.354852	0.503872	#N/A	#N/A	#N/A	#N/A	#N/A	0.000195947	0.0648954	0.449952	0.29768
D6RGE2;Q96CN7	3;3	Q96CN7	ISOC1		Isochorismatase domain-containing protein 1	0.438	-0.084	0.288	0.901	0.999549	0.914756	0.614108	0.0121434	#N/A	#N/A	#N/A	#N/A	#N/A	0.000195947	0.0386949	0.211755	1.91566
A0A0A0MTS2;A0A2U3TZU2;P06744;K7EQ48;A0A0J9YXP8;A0A0J9YX90;A0A0J9YYH3;A0A2R8Y6C7;K7ERC6;K7EPY4;K7EP41;A0A2R8YF08;K7ELR7;K7ERK8;K7ENA0;K7EIL4;A0A0J9YXH9;A0A0J9YXM3;A0A0J9YYI8	26;26;26;19;17;17;17;17;13;11;10;6;6;5;5;4;4;4;3	P06744	GPI		Glucose-6-phosphate isomerase	-0.103	-0.138	0.288	0.735	0.999549	0.799769	0.506	0.0105976	#N/A	GPI	#N/A	#N/A	#N/A	0.000195947	0.0970354	0.295849	1.97479
Q3SY69;H0YHN9	34;2	Q3SY69	ALDH1L2		Mitochondrial 10-formyltetrahydrofolate dehydrogenase	0.269	0.194	0.287	0.468	0.999549	0.675157	0.45217	0.0653402	#N/A	#N/A	#N/A	ALDH1L2	Matrix	0.000195947	0.170595	0.344698	1.18482
O60518;A0A096LPA6;A0A096LNS2	13;5;2	O60518	RANBP6		Ran-binding protein 6	0.266	0.145	0.287	0.839	0.999549	0.794871	0.522724	0.00580321	#N/A	#N/A	#N/A	#N/A	#N/A	0.000195947	0.0997033	0.281727	2.23633
P14868;H7BZ35;C9J7S3;C9JLC1;H7C278;C9JQM9	32;13;11;11;9;7	P14868	DARS		Aspartate--tRNA ligase, cytoplasmic	0.212	-0.257	0.287	0.316	0.999549	0.458388	0.358823	0.132677	#N/A	DARS	#N/A	#N/A	#N/A	0.000195947	0.338766	0.44512	0.877203
C9JPX5;C9JKL2;O95772;C9JJ39;C9J3F5	2;2;2;1;1	O95772	STARD3NL	MENTHO	STARD3 N-terminal-like protein	0.221	0.441	0.286	1.04	0.999549	0.368288	0.548295	0.00162549	#N/A	#N/A	#N/A	#N/A	#N/A	0.000195947	0.433813	0.260986	2.78902
I3L0N3;P46459;I3L2G1;I3L0L3;I3L338;I3L4Q9	47;47;7;6;1;1	P46459	NSF		Vesicle-fusing ATPase	0.043	0.297	0.286	0.776	0.999549	0.166604	0.113935	6.74146e-06	#N/A	NSF	#N/A	#N/A	#N/A	0.000195947	0.778315	0.943343	5.17125
Q9HB90	8	Q9HB90	RRAGC		Ras-related GTP-binding protein C	-0.119	0.23	0.286	1.134	0.999549	0.656018	0.517978	0.000434215	RRAGC	#N/A	#N/A	#N/A	#N/A	0.000195947	0.183084	0.285689	3.3623
O60476;H0Y7H1;H0Y543	13;6;4	O60476	MAN1A2	MAN1B	Mannosyl-oligosaccharide 1,2-alpha-mannosidase IB	0.323	0.895	0.285	2.365	0.999549	0.436334	0.822159	0.00192606	#N/A	#N/A	#N/A	#N/A	#N/A	0.000195947	0.360181	0.0850442	2.71533
Q9BV81	2	Q9BV81	EMC6	TMEM93	ER membrane protein complex subunit 6	0.394	0.726	0.285	1.117	0.999549	0.255756	0.686207	0.00856925	#N/A	#N/A	#N/A	#N/A	#N/A	0.000195947	0.592174	0.163545	2.06706
O15031;E2PU09;A6QRG9;H0Y6J7;A0A087WU36;A6QRH1	50;14;8;4;4;3	O15031	PLXNB2	KIAA0315	Plexin-B2	0.131	0.529	0.285	0.375	0.999549	0.0829576	0.305097	0.0519935	#N/A	#N/A	#N/A	#N/A	#N/A	0.000195947	1.08114	0.515562	1.28405
Q969S9;D6RAL1;D6RF75	14;5;1	Q969S9	GFM2	EFG2	Ribosome-releasing factor 2, mitochondrial	0.074	0.298	0.285	0.538	0.999549	0.335296	0.31007	0.00764873	#N/A	#N/A	#N/A	GFM2	Matrix	0.000195947	0.474572	0.50854	2.11641
P50995;H0Y6E1;E5RIN3;P27216	28;8;1;1	P50995	ANXA11	ANX11	Annexin A11	-0.033	0.093	0.285	0.553	0.999549	0.877706	0.525054	0.0571905	ANXA11	#N/A	#N/A	#N/A	#N/A	0.000195947	0.0566507	0.279796	1.24268
P18827;E9PHH3;H7C1K4	2;1;1	P18827	SDC1	SDC	Syndecan-1	0.09	-0.002	0.285	0.651	0.999549	0.998582	0.712721	0.144134	#N/A	#N/A	#N/A	#N/A	#N/A	0.000195947	0.00061629	0.147081	0.841234
Q15628	6	Q15628	TRADD		Tumor necrosis factor receptor type 1-associated DEATH domain protein	-0.196	-0.05	0.285	0.186	0.999549	0.921413	0.401116	0.423087	#N/A	TRADD	#N/A	#N/A	#N/A	0.000195947	0.0355456	0.39673	0.37357
Q96E09	4	Q96E09	FAM122A	C9orf42	Protein FAM122A	0.079	-0.091	0.285	-0.232	0.999549	0.851284	0.415249	0.323978	#N/A	#N/A	#N/A	#N/A	#N/A	0.000195947	0.0699256	0.381691	0.489484
P15374;A0A087WTB8	14;13	P15374	UCHL3		Ubiquitin carboxyl-terminal hydrolase isozyme L3	-0.355	-0.106	0.285	0.174	0.999549	0.858943	0.52522	0.561296	#N/A	#N/A	#N/A	#N/A	#N/A	0.000195947	0.0660355	0.279659	0.250808
A0AVT1;H0Y8S8;H0Y9U5	34;10;1	A0AVT1	UBA6	MOP4 UBE1L2	Ubiquitin-like modifier-activating enzyme 6	-0.052	-0.233	0.285	0.508	0.999549	0.570251	0.417313	0.0327045	UBA6	#N/A	#N/A	#N/A	#N/A	0.000195947	0.243934	0.379538	1.48539
O00443;A0A0C4DGF9;E9PPP3	22;12;4	O00443	PIK3C2A		Phosphatidylinositol 4-phosphate 3-kinase C2 domain-containing subunit alpha	-0.091	0.284	0.284	0.59	0.999549	0.437304	0.395331	0.0109926	PIK3C2A	PIK3C2A	#N/A	#N/A	#N/A	0.000195947	0.359217	0.403039	1.9589
Q86X02	14	Q86X02	CDR2L	HUMPPA	Cerebellar degeneration-related protein 2-like	0.093	0.249	0.284	0.333	0.999549	0.422588	0.306188	0.0827713	#N/A	#N/A	#N/A	#N/A	#N/A	0.000195947	0.374083	0.514012	1.08212
Q07065;Q96NL0	58;1	Q07065	CKAP4		Cytoskeleton-associated protein 4	0.08	1.02	0.283	0.954	0.999549	0.143021	0.708589	0.0314405	#N/A	#N/A	#N/A	#N/A	#N/A	0.000195947	0.844599	0.149606	1.50251
Q12846;C9JFM5;A0A087WWW0;H3BMK2	12;7;6;1	Q12846	STX4	STX4A	Syntaxin-4	0.065	0.917	0.283	0.788	0.999549	0.0900189	0.612295	0.0226775	#N/A	#N/A	#N/A	#N/A	#N/A	0.000195947	1.04567	0.213039	1.64441
Q6ZXV5;F8VRY4	19;1	Q6ZXV5	TMTC3		Transmembrane and TPR repeat-containing protein 3	0.09	0.634	0.283	1.233	0.999549	0.271575	0.644153	0.00193371	#N/A	#N/A	#N/A	#N/A	#N/A	0.000195947	0.56611	0.191011	2.71361
Q969V3;K7EMW4;K7ELZ9;A0A0C4DGP7;K7ENM2;K7EQ66;K7EN96	14;11;7;7;5;3;1	Q969V3	NCLN		Nicalin	0.305	0.428	0.283	1.384	0.999549	0.469766	0.63419	0.000559754	#N/A	#N/A	#N/A	#N/A	#N/A	0.000195947	0.328119	0.197781	3.252
Q9UJS0;R4GN64	15;3	Q9UJS0	SLC25A13	ARALAR2	Calcium-binding mitochondrial carrier protein Aralar2	-0.002	0.183	0.283	0.911	0.999549	0.758807	0.579177	0.00620779	#N/A	#N/A	#N/A	SLC25A13	MIM	0.000195947	0.119869	0.237189	2.20706
Q14139;B7Z7P0	16;9	Q14139	UBE4A	KIAA0126	Ubiquitin conjugation factor E4 A	0.236	0.159	0.283	0.803	0.999549	0.75448	0.503081	0.00509125	UBE4A	#N/A	#N/A	#N/A	#N/A	0.000195947	0.122352	0.298362	2.29318
Q99996;A0A0A0MRF6;A0A0A0MRE9;H7BYL6;A0A087WX84;A0A2R8Y590;Q6PJH3;H7BZV6;H0Y6Q0	108;106;86;44;40;6;5;4;2	Q99996	AKAP9	AKAP350 AKAP450 KIAA0803	A-kinase anchor protein 9	-0.044	0.067	0.283	0.434	0.999549	0.808426	0.138388	0.00380243	#N/A	AKAP9	#N/A	#N/A	#N/A	0.000195947	0.0923596	0.858901	2.41994
P25116	2	P25116	F2R	CF2R PAR1 TR	Proteinase-activated receptor 1	0.081	0.427	0.282	0.69	0.999549	0.25103	0.4275	0.00565115	#N/A	#N/A	#N/A	#N/A	#N/A	0.000195947	0.600274	0.369064	2.24786
Q92930;H0YNE9	7;6	Q92930	RAB8B		Ras-related protein Rab-8B	-0.206	0.414	0.282	0.6	0.999549	0.512413	0.650434	0.107397	#N/A	#N/A	#N/A	#N/A	#N/A	0.000195947	0.29038	0.186797	0.969007
Q8TDY2;E5RH63;E5RH44;H0YC30	20;1;1;1	Q8TDY2	RB1CC1	KIAA0203 RBICC	RB1-inducible coiled-coil protein 1	0	0.219	0.282	0.368	0.999903	0.362882	0.168523	0.0165295	#N/A	RB1CC1	#N/A	#N/A	#N/A	4.21525e-05	0.440235	0.773341	1.78174
K7EIN2;Q9BRJ7;K7ENA3;W4VSQ8	4;4;1;1	Q9BRJ7	NUDT16L1	SDOS TIRR	Tudor-interacting repair regulator protein	0.62	0.126	0.282	1.026	0.999549	0.895298	0.715001	0.0235461	#N/A	#N/A	#N/A	#N/A	#N/A	0.000195947	0.0480324	0.145694	1.62808
Q16512;K7EM57;K7EKY9;K7EL10	15;7;6;2	Q16512	PKN1	PAK1 PKN PRK1 PRKCL1	Serine/threonine-protein kinase N1	-0.279	0.12	0.282	0.262	0.999549	0.844623	0.540281	0.375647	#N/A	#N/A	#N/A	#N/A	#N/A	0.000195947	0.0733372	0.26738	0.425221
P14625;Q96GW1;A0A1W2PRR1;Q58FF3;H0YIV0;F8W026;F8VPC7	73;24;24;11;10;4;2	P14625	HSP90B1	GRP94 TRA1	Endoplasmin	0.093	0.22	0.281	0.266	0.999549	0.499207	0.317131	0.168038	#N/A	HSP90B1	HSP90B1	#N/A	#N/A	0.000195947	0.30172	0.498762	0.774592
Q7Z309;G1UD79	2;1	Q7Z309	FAM122B		Protein FAM122B	0.129	0.151	0.281	-0.409	0.999549	0.782389	0.52522	0.150784	#N/A	#N/A	#N/A	#N/A	#N/A	0.000195947	0.106577	0.279659	0.821644
Q6UVK1	70	Q6UVK1	CSPG4	MCSP	Chondroitin sulfate proteoglycan 4	0.101	0.724	0.28	0.332	0.999549	0.265887	0.695041	0.430153	CSPG4	#N/A	#N/A	#N/A	#N/A	0.000195947	0.575302	0.15799	0.366377
Q7LGA3	3	Q7LGA3	HS2ST1	HS2ST KIAA0448	Heparan sulfate 2-O-sulfotransferase 1	-0.232	0.337	0.28	1.866	0.999549	0.658056	0.700378	0.000139532	#N/A	#N/A	#N/A	#N/A	#N/A	0.000195947	0.181737	0.154667	3.85533
Q15907;H3BMH2;H3BSC1;P62491;B4DQU5;M0R377;M0R2D0;H3BN38;P57735	13;12;12;12;5;1;1;1;1	Q15907	RAB11B	YPT3	Ras-related protein Rab-11B	0.143	0.204	0.28	0.835	0.999549	0.641333	0.443602	0.00153125	#N/A	#N/A	#N/A	#N/A	#N/A	0.000195947	0.192916	0.353007	2.81495
Q10713;Q5SXN9	17;3	Q10713	PMPCA	INPP5E KIAA0123 MPPA	Mitochondrial-processing peptidase subunit alpha	0.04	0.116	0.28	0.386	0.999549	0.73385	0.285526	0.0365614	#N/A	#N/A	#N/A	PMPCA	Matrix	0.000195947	0.134393	0.544354	1.43698
Q12888;A6NNK5;C9JXV0;H7BZY0;H7C3N7;M0R142;H7C151;H7C495	61;60;29;11;6;3;1;1	Q12888	TP53BP1		TP53-binding protein 1	-0.073	0.098	0.28	0.036	0.999549	0.802843	0.34077	0.873363	TP53BP1	#N/A	#N/A	#N/A	#N/A	0.000195947	0.0953694	0.467538	0.0588051
E5KLJ9	43	E5KLJ9	OPA1		Dynamin-like 120 kDa protein, mitochondrial	0.111	0.093	0.28	0.67	0.999549	0.869397	0.509718	0.0171187	#N/A	#N/A	#N/A	OPA1	MIM	0.000195947	0.0607818	0.29267	1.76653
Q4G0X4;E9PMS5;E9PRT1;E9PJJ5;E9PK99;J3KSG1;J3QRK1;A0A2U3U043;Q719H9	5;4;4;4;3;1;1;1;1	Q4G0X4	KCTD21		BTB/POZ domain-containing protein KCTD21	0.089	-0.202	0.28	0.68	0.999549	0.642403	0.441839	0.00696115	#N/A	#N/A	#N/A	#N/A	#N/A	0.000195947	0.192192	0.354736	2.15732
Q9BTV4;V9GY05	19;3	Q9BTV4	TMEM43		Transmembrane protein 43	0.302	0.44	0.279	1.267	0.999549	0.642075	0.764104	0.0183359	#N/A	#N/A	#N/A	#N/A	#N/A	0.000195947	0.192415	0.116848	1.7367
Q92538	41	Q92538	GBF1	KIAA0248	Golgi-specific brefeldin A-resistance guanine nucleotide exchange factor 1	0.073	0.04	0.279	0.694	0.999549	0.946898	0.488714	0.0107198	#N/A	#N/A	GBF1	#N/A	#N/A	0.000195947	0.023697	0.310945	1.96981
Q9UG56;H0Y7P7;B1AKM8;B1AKM6	10;9;6;6	Q9UG56	PISD		Phosphatidylserine decarboxylase proenzyme, mitochondrial	0.303	0.024	0.279	0.304	0.999549	0.962411	0.424178	0.189673	#N/A	#N/A	#N/A	PISD	MIM	0.000195947	0.0166394	0.372452	0.721995
Q92626;H7C1W1;C9J4I9;H7C300;H7C3W2	44;22;7;5;3	Q92626	PXDN	KIAA0230 MG50 PRG2 VPO VPO1	Peroxidasin homolog	-0.037	0.018	0.279	0.637	0.999549	0.96237	0.236192	0.000674958	#N/A	#N/A	#N/A	#N/A	#N/A	0.000195947	0.0166578	0.626735	3.17072
B1AHH1;P17861	1;1	P17861	XBP1	TREB5 XBP2	X-box-binding protein 1	-0.38	-0.204	0.279	0.63	0.999549	0.848845	0.757244	0.219103	#N/A	#N/A	#N/A	#N/A	#N/A	0.000195947	0.0711718	0.120764	0.659352
P11717;S4R328	80;6	P11717	IGF2R	MPRI	Cation-independent mannose-6-phosphate receptor	0.053	0.566	0.278	1.06	0.999549	0.293253	0.621948	0.00351555	#N/A	#N/A	#N/A	#N/A	#N/A	0.000195947	0.532757	0.206246	2.45401
Q6IAA8;F5GX19;F5H3Y3;H0YFI1;F5H479	6;5;5;4;4	Q6IAA8	LAMTOR1	C11orf59 PDRO	Ragulator complex protein LAMTOR1	0.22	0.418	0.278	0.626	0.999549	0.25067	0.42516	0.00919167	#N/A	#N/A	#N/A	#N/A	#N/A	0.000195947	0.600897	0.371447	2.03661
O75367;B4DJC3;D6RCF2	19;13;4	O75367	H2AFY	MACROH2A1	Core histone macro-H2A.1	0.094	0.299	0.278	0.758	0.999549	0.352091	0.345239	0.000678961	H2AFY	#N/A	#N/A	#N/A	#N/A	0.000195947	0.453345	0.46188	3.16816
P20338;A0A087WYT5	8;4	P20338	RAB4A	RAB4	Ras-related protein Rab-4A	0.206	0.289	0.278	0.983	0.999549	0.59023	0.569782	0.00269997	#N/A	#N/A	#N/A	#N/A	#N/A	0.000195947	0.228979	0.244291	2.56864
Q00325;F8VVM2;F8VZL5;F8VWR4;F8VWQ0;F8VY00;F8VYH5	11;8;3;3;3;1;1	Q00325	SLC25A3	PHC	Phosphate carrier protein, mitochondrial	0.609	0.261	0.278	1.453	0.999549	0.814334	0.779979	0.0119777	#N/A	#N/A	#N/A	SLC25A3	MIM	0.000195947	0.0891972	0.107917	1.92163
Q96BF6	4	Q96BF6	NACC2	BTBD14A NAC2 RBB	Nucleus accumbens-associated protein 2	-0.094	0.23	0.278	0.289	0.999549	0.577232	0.437224	0.223367	#N/A	#N/A	#N/A	#N/A	#N/A	0.000195947	0.23865	0.359296	0.650982
O95340	25	O95340	PAPSS2	ATPSK2	Bifunctional 3'-phosphoadenosine 5'-phosphosulfate synthase 2	-0.027	-0.017	0.278	0.003	0.999549	0.958405	0.185916	0.984549	#N/A	PAPSS2	#N/A	#N/A	#N/A	0.000195947	0.018451	0.730683	0.00676255
Q96IZ0;H0YHP5;H0YI16;A0A0B4J260;F8W1M8	15;5;5;1;1	Q96IZ0	PAWR	PAR4	PRKC apoptosis WT1 regulator protein	-0.242	-0.21	0.278	0.127	0.999549	0.536184	0.336833	0.531771	#N/A	#N/A	#N/A	#N/A	#N/A	0.000195947	0.270686	0.472585	0.274275
A0A087WUL2;P49720;A0A087WXQ8;A0A087WY10	9;9;8;8	P49720	PSMB3		Proteasome subunit beta type-3	0.089	-0.332	0.278	0.357	0.999549	0.633999	0.67306	0.360344	#N/A	PSMB3	#N/A	#N/A	#N/A	0.000195947	0.197911	0.171946	0.443283
Q9UJM3	3	Q9UJM3	ERRFI1	MIG6	ERBB receptor feedback inhibitor 1	-0.042	0.577	0.277	-0.129	0.999549	0.488172	0.753201	0.815436	#N/A	#N/A	#N/A	#N/A	#N/A	0.000195947	0.311427	0.123089	0.0886104
Q5T0Z8	4	Q5T0Z8	C6orf132		Uncharacterized protein C6orf132	-0.31	0.23	0.277	0.087	0.999549	0.701456	0.602793	0.80876	#N/A	#N/A	#N/A	#N/A	#N/A	0.000195947	0.153999	0.219832	0.0921804
Q86W92;F5GZP6;H0YFE4;H0YGH8;E9PP16;Q8ND30	46;30;12;3;3;3	Q86W92	PPFIBP1	KIAA1230	Liprin-beta-1	-0.172	0.143	0.277	-0.008	0.999549	0.667007	0.296497	0.969361	#N/A	#N/A	#N/A	#N/A	#N/A	0.000195947	0.17587	0.52798	0.0135146
K7EJL1;Q9BXS5;E7ENJ6;K7EQX3;Q9Y6Q5;K7ERH5;K7EL08;A0A087WZX7;K7EPR4;K7EJJ1;K7EK69;K7EPJ8;K7ENA7;K7EMG5	16;16;11;6;4;2;2;2;2;2;1;1;1;1	Q9BXS5	AP1M1	CLTNM	AP-1 complex subunit mu-1	0.072	0.123	0.277	0.864	0.999549	0.76964	0.401052	0.000524828	#N/A	AP1M1	#N/A	#N/A	#N/A	0.000195947	0.113712	0.396799	3.27998
Q9NWZ3;A0A0R4J2F4;F8VR40;F8VW24;F8VVZ1	11;8;5;3;3	Q9NWZ3	IRAK4		Interleukin-1 receptor-associated kinase 4	0.162	-0.136	0.277	0.325	0.999549	0.705274	0.328933	0.0948911	#N/A	IRAK4	#N/A	#N/A	#N/A	0.000195947	0.151642	0.482892	1.02277
P50395;Q5SX91;V9GYF8;Q5SX90;V9GYJ7;Q5SX86	32;12;10;10;9;8	P50395	GDI2	RABGDIB	Rab GDP dissociation inhibitor beta	0.13	-0.308	0.277	0.558	0.999549	0.450842	0.469237	0.0282262	#N/A	GDI2	#N/A	#N/A	#N/A	0.000195947	0.345976	0.328608	1.54935
E7EW18;P06746;E5RIJ0;H0YBJ0;H0YBX1;H0YAV8;E9PIC6;E5RJ55	10;10;8;6;4;2;1;1	P06746	POLB		DNA polymerase beta	-0.045	0.033	0.276	0.073	0.999549	0.931586	0.231296	0.676202	#N/A	#N/A	#N/A	POLB	Matrix	0.000195947	0.0307772	0.635833	0.169924
P53621	64	P53621	COPA		Coatomer subunit alpha	0.093	-0.114	0.276	0.928	0.999549	0.862357	0.590769	0.00543743	#N/A	COPA	#N/A	#N/A	#N/A	0.000195947	0.0643129	0.228582	2.26461
H0Y5K5;Q9Y282;H0Y621;A0A1W2PPS8;A6PVJ2;A0A0C4DH46;H0Y802;H0Y6Z0	13;13;12;8;3;3;2;2	Q9Y282	ERGIC3	C20orf47 ERV46 SDBCAG84	Endoplasmic reticulum-Golgi intermediate compartment protein 3	0.222	0.581	0.275	1.841	0.999549	0.465	0.745933	0.000637459	#N/A	#N/A	#N/A	#N/A	#N/A	0.000195947	0.332547	0.1273	3.19555
E9PMS6	104	E9PMS6	LMO7		LIM domain only protein 7	0.038	0.396	0.275	0.467	0.999549	0.332212	0.483114	0.068895	#N/A	#N/A	#N/A	#N/A	#N/A	0.000195947	0.478585	0.31595	1.16181
O43301;A0A1B0GTF3;K7ENF6;K7ELE6;Q5JX83;Q96MM6	25;24;9;2;2;2	O43301	HSPA12A	KIAA0417	Heat shock 70 kDa protein 12A	0.027	-0.024	0.275	0.299	0.999549	0.952531	0.272203	0.0892803	#N/A	#N/A	#N/A	#N/A	#N/A	0.000195947	0.0211208	0.565107	1.04924
Q9H488	9	Q9H488	POFUT1	FUT12 KIAA0180	GDP-fucose protein O-fucosyltransferase 1	0.11	-0.051	0.275	0.157	0.999549	0.902227	0.317745	0.413596	#N/A	#N/A	#N/A	#N/A	#N/A	0.000195947	0.0446842	0.497922	0.383423
Q9P2C4	2	Q9P2C4	TMEM181	GPR178 KIAA1423	Transmembrane protein 181	0.518	0.546	0.274	1.382	0.999549	0.465385	0.728172	0.00406399	#N/A	#N/A	#N/A	#N/A	#N/A	0.000195947	0.332187	0.137766	2.39105
H3BR29;H3BSM7;Q96GQ5;I3L2V0	8;8;8;2	Q96GQ5	C16orf58		RUS1 family protein C16orf58	0.33	0.497	0.274	1.065	0.999549	0.335173	0.602905	0.00219299	#N/A	#N/A	#N/A	#N/A	#N/A	0.000195947	0.474731	0.219751	2.65896
A0A0C4DGH0;Q5ZPR3;H0YN29;H0YL10;H0YLT8;H0YN85;H0YK40;H0YK59	6;6;2;2;1;1;1;1	Q5ZPR3	CD276	B7H3	CD276 antigen	0.004	0.389	0.274	0.741	0.999549	0.492271	0.625492	0.0310652	#N/A	#N/A	#N/A	#N/A	#N/A	0.000195947	0.307796	0.203779	1.50773
Q8NBF6;B8ZZW5;H7C0I1;A0A1W2PRP5	5;4;2;1	Q8NBF6	AVL9	KIAA0241	Late secretory pathway protein AVL9 homolog	0.031	-0.088	0.274	0.33	0.999549	0.803898	0.295623	0.0687502	#N/A	#N/A	#N/A	#N/A	#N/A	0.000195947	0.0947991	0.529262	1.16273
C9J6P4;Q7Z2W4;H7C5K1;G5E9U9	38;38;8;1	Q7Z2W4	ZC3HAV1	ZC3HDC2	Zinc finger CCCH-type antiviral protein 1	-0.054	0.408	0.273	0.058	0.999549	0.172541	0.32829	0.782897	#N/A	#N/A	#N/A	#N/A	#N/A	0.000195947	0.763109	0.483742	0.106296
H0Y507;Q5TCZ1	13;13	Q5TCZ1	SH3PXD2A	FISH KIAA0418 SH3MD1 TKS5	SH3 and PX domain-containing protein 2A	-0.199	0.091	0.273	0.062	0.999549	0.858943	0.469237	0.821199	#N/A	#N/A	#N/A	#N/A	#N/A	0.000195947	0.0660355	0.328608	0.0855514
O75439;G3V0E4;F8WAZ6;F8WEA6;F8WBE1	14;13;6;1;1	O75439	PMPCB	MPPB	Mitochondrial-processing peptidase subunit beta	0.223	0.051	0.273	0.457	0.999549	0.914756	0.383915	0.032494	#N/A	#N/A	#N/A	PMPCB	Matrix	0.000195947	0.0386949	0.415764	1.4882
Q9NXC5;C9JTV2;C9JAQ1	11;1;1	Q9NXC5	MIOS		GATOR complex protein MIOS	-0.036	0.043	0.273	0.23	0.999549	0.927411	0.363556	0.256938	MIOS	#N/A	#N/A	#N/A	#N/A	0.000195947	0.032728	0.439429	0.590171
Q9NPF4;G3V445	3;1	Q9NPF4	OSGEP	GCPL1	Probable tRNA N6-adenosine threonylcarbamoyltransferase	0.106	-0.282	0.273	0.27	0.999549	0.382139	0.355842	0.176685	OSGEP	#N/A	#N/A	#N/A	#N/A	0.000195947	0.417779	0.448743	0.752801
Q07021;I3L3Q7;I3L3B0	9;7;7	Q07021	C1QBP	GC1QBP HABP1 SF2P32	Complement component 1 Q subcomponent-binding protein, mitochondrial	-0.103	0.1	0.272	0.071	0.999549	0.866912	0.547965	0.824604	#N/A	C1QBP	#N/A	C1QBP	Matrix	0.000195947	0.0620249	0.261247	0.0837548
A0A087WZN1;O43837;A0A087X2E5;A0A0D9SG66	18;18;17;3	O43837	IDH3B		Isocitrate dehydrogenase [NAD] subunit beta, mitochondrial	0.13	-0.041	0.272	0.417	0.999549	0.959526	0.659091	0.258726	#N/A	#N/A	#N/A	IDH3B	Matrix	0.000195947	0.0179431	0.181055	0.58716
M0QYT9;Q14653;M0R0X9;M0QXC8;M0R3C2;M0R205;M0QZB8;M0QZB7;M0R0R8;M0QX56	6;6;3;3;3;3;3;3;2;1	Q14653	IRF3		Interferon regulatory factor 3	0.064	-0.195	0.272	0.628	0.999549	0.689432	0.509718	0.020691	#N/A	IRF3	#N/A	#N/A	#N/A	0.000195947	0.161509	0.29267	1.68422
Q6N022;H0YCJ4	6;1	Q6N022	TENM4	KIAA1302 ODZ4 TNM4	Teneurin-4	0.203	-0.239	0.272	0.079	0.999549	0.594653	0.487225	0.778643	#N/A	#N/A	#N/A	#N/A	#N/A	0.000195947	0.225736	0.31227	0.108661
Q9BRG1;K7ENE3;K7EKV4;K7EP45	7;4;4;1	Q9BRG1	VPS25	DERP9 EAP20	Vacuolar protein-sorting-associated protein 25	-0.074	-0.423	0.272	0.603	0.999549	0.553104	0.701478	0.140138	#N/A	VPS25	#N/A	#N/A	#N/A	0.000195947	0.257193	0.153986	0.853443
Q5W111	8	Q5W111	SPRYD7	C13orf1 CLLD6	SPRY domain-containing protein 7	-0.023	0.445	0.271	0.669	0.999549	0.172127	0.379986	0.00259916	#N/A	#N/A	#N/A	#N/A	#N/A	0.000195947	0.76415	0.420233	2.58517
Q9P2G1;H7C2V2;C9JZ63	4;2;1	Q9P2G1	ANKIB1	KIAA1386	Ankyrin repeat and IBR domain-containing protein 1	-0.051	0.17	0.271	0.6	0.999549	0.713851	0.478077	0.0189813	#N/A	#N/A	#N/A	#N/A	#N/A	0.000195947	0.146392	0.320502	1.72167
P54802;K7EQH9;K7ENX5	5;1;1	P54802	NAGLU	UFHSD1	Alpha-N-acetylglucosaminidase	0.155	0.276	0.27	1.038	0.999549	0.399516	0.369944	2.84771e-05	#N/A	#N/A	#N/A	#N/A	#N/A	0.000195947	0.398466	0.431864	4.5455
A0A0A0MRR5;Q96BW1;F8W6E9;E9PSD7	3;3;1;1	Q96BW1	UPRT		Uracil phosphoribosyltransferase homolog	0.097	0.104	0.27	0.332	0.999549	0.892147	0.65281	0.358474	UPRT	#N/A	#N/A	#N/A	#N/A	0.000195947	0.0495636	0.185213	0.445542
Q92597;E7ESM1;E5RJY1;E5RJ98;E5RI76;E5RH82;E5RIR1;E5RGM5;E5RK17;E5RIV1;E5RIM2	5;4;3;1;1;1;1;1;1;1;1	Q92597	NDRG1	CAP43 DRG1 RTP	Protein NDRG1	-0.149	-0.169	0.27	0.294	0.999549	0.705274	0.464641	0.222812	#N/A	NDRG1	#N/A	#N/A	#N/A	0.000195947	0.151642	0.332882	0.652062
Q9H3N1;G3V448	9;2	Q9H3N1	TMX1	TMX TXNDC TXNDC1	Thioredoxin-related transmembrane protein 1	0.283	0.548	0.269	0.934	0.999549	0.385733	0.689615	0.0195763	#N/A	#N/A	#N/A	#N/A	#N/A	0.000195947	0.413714	0.161393	1.70827
E7EUI8;E7EM57	18;16	E7EUI8	G6PD		Glucose-6-phosphate 1-dehydrogenase (Fragment)	-0.042	0.016	0.269	0.206	0.999549	0.968224	0.255724	0.217256	#N/A	G6PD	#N/A	#N/A	#N/A	0.000195947	0.0140241	0.592229	0.663027
P40763;G8JLH9	22;21	P40763	STAT3	APRF	Signal transducer and activator of transcription 3	-0.068	-0.033	0.269	0.731	0.999549	0.957111	0.525054	0.00965331	STAT3	STAT3	#N/A	#N/A	#N/A	0.000195947	0.0190379	0.279796	2.01532
Q9ULC3	12	Q9ULC3	RAB23		Ras-related protein Rab-23	-0.14	-0.128	0.269	0.457	0.999549	0.861037	0.647936	0.195006	#N/A	#N/A	#N/A	#N/A	#N/A	0.000195947	0.0649782	0.188468	0.709952
J3KQ34;Q9H9Q2;J3KQ41;J3QT73;A0A087X1P5;J3QT95	6;6;4;3;3;1	Q9H9Q2	COPS7B	CSN7B	COP9 signalosome complex subunit 7b	-0.345	-0.172	0.269	0.442	0.999549	0.752255	0.558262	0.127751	COPS7B	#N/A	#N/A	#N/A	#N/A	0.000195947	0.123635	0.253162	0.893635
Q92614;A0A0D9SFK2;H0YEV9	70;68;6	Q92614	MYO18A	CD245 KIAA0216 MYSPDZ	Unconventional myosin-XVIIIa	-0.037	0.374	0.268	0.381	0.999549	0.130494	0.211382	0.0166453	#N/A	#N/A	#N/A	#N/A	#N/A	0.000195947	0.884409	0.674933	1.77871
Q5QP82;A0A0A0MQT4	6;5	Q5QP82	DCAF10	WDR32	DDB1- and CUL4-associated factor 10	-0.167	0.132	0.268	0.135	0.999549	0.75639	0.431424	0.566534	#N/A	#N/A	#N/A	#N/A	#N/A	0.000195947	0.121254	0.365096	0.246774
Q6WKZ4;E7EX40	12;6	Q6WKZ4	RAB11FIP1	RCP	Rab11 family-interacting protein 1	0.333	0.266	0.267	0.181	0.999549	0.640273	0.603183	0.582146	#N/A	#N/A	#N/A	#N/A	#N/A	0.000195947	0.193635	0.219551	0.234968
P50454;E9PPV6;E9PR70;E9PK86;E9PMI5;E9PNX1;E9PKH2;E9PIG2;E9PRS3;E9PQ34;E9PJH8;E9PLA6;H0YEP8	27;23;21;17;17;13;12;10;10;9;9;3;2	P50454	SERPINH1	CBP1 CBP2 HSP47 SERPINH2	Serpin H1	0.086	0.161	0.267	0.222	0.999549	0.611786	0.305388	0.216462	#N/A	#N/A	SERPINH1	#N/A	#N/A	0.000195947	0.213401	0.515148	0.664618
Q06323;H0YKK6;H0YLU2	18;7;7	Q06323	PSME1	IFI5111	Proteasome activator complex subunit 1	0.066	0.023	0.267	0.033	0.999549	0.965081	0.451535	0.899092	#N/A	PSME1	#N/A	#N/A	#N/A	0.000195947	0.0154364	0.345309	0.046196
Q9NQY0;H7BYV6;E5RHU4;A0A1W2PS11;E5RJI6	10;7;3;3;2	Q9NQY0	BIN3		Bridging integrator 3	-0.157	-0.008	0.267	0.054	0.999549	0.987266	0.421327	0.827209	#N/A	#N/A	#N/A	#N/A	#N/A	0.000195947	0.00556561	0.375381	0.0823845
H9KV75;H7C5W8;G3V2W4;H0YJ11;G3V2X9;F6THM6;G3V2E8	70;21;19;14;9;9;5	H9KV75	ACTN1		Alpha-actinin-1	0.163	-0.171	0.267	0.909	0.999549	0.845266	0.713705	0.0328279	#N/A	ACTN1	#N/A	#N/A	#N/A	0.000195947	0.0730068	0.146481	1.48376
O75909;G3V5E1;G3V2Q3;G3V235	7;6;3;2	O75909	CCNK	CPR4	Cyclin-K	-0.216	-0.19	0.267	0.136	0.999549	0.764967	0.629698	0.70613	CCNK	#N/A	#N/A	#N/A	#N/A	0.000195947	0.116357	0.200868	0.151115
Q9BUT1;D6R9P2;D6RFG2;D6R9U8;D6RIR6	5;3;2;2;2	Q9BUT1	BDH2	DHRS6 SDR15C1	3-hydroxybutyrate dehydrogenase type 2	0.132	-0.221	0.267	0.266	0.999549	0.613138	0.483114	0.284488	#N/A	#N/A	#N/A	#N/A	#N/A	0.000195947	0.212441	0.31595	0.545936
A0A087X142;A6NMH6;A6NFQ9;F8W8I8;Q92599;C9JV02;A0A0A0MRP8;C9J4G8	14;14;14;14;14;2;1;1	Q92599	SEPT8	KIAA0202	Septin-8	0.064	-0.261	0.267	0.088	0.999549	0.45684	0.40114	0.702941	#N/A	#N/A	#N/A	#N/A	#N/A	0.000195947	0.340236	0.396704	0.153081
Q9BXR0;K7EL95;K7ESP6;K7EJ21	3;2;1;1	Q9BXR0	QTRT1	TGT TGUT	Queuine tRNA-ribosyltransferase catalytic subunit 1	0.186	-0.295	0.267	-0.028	0.999549	0.381465	0.392323	0.90554	#N/A	#N/A	#N/A	QTRT1	Matrix	0.000195947	0.418545	0.406356	0.0430925
Q96HY6;A0A0A0MRX2	7;5	Q96HY6	DDRGK1	C20orf116 UFBP1	DDRGK domain-containing protein 1	-0.109	0.477	0.266	0.557	0.999549	0.388736	0.641624	0.104673	#N/A	#N/A	#N/A	#N/A	#N/A	0.000195947	0.410345	0.192719	0.980167
P51151;Q9NP90;A0A1B0GUI0	8;2;1	P51151	RAB9A	RAB9	Ras-related protein Rab-9A	0.303	0.224	0.266	0.73	0.999549	0.695916	0.601049	0.0217785	#N/A	#N/A	#N/A	#N/A	#N/A	0.000195947	0.157443	0.22109	1.66197
Q8N3C0;E5RFZ0;J3KNJ4	39;3;1	Q8N3C0	ASCC3	HELIC1	Activating signal cointegrator 1 complex subunit 3	0.036	0.159	0.266	0.812	0.999549	0.669992	0.384057	0.000453548	#N/A	#N/A	#N/A	#N/A	#N/A	0.000195947	0.17393	0.415604	3.34338
Q6P2P2;D6REN0	4;1	Q6P2P2	PRMT9	PRMT10	Protein arginine N-methyltransferase 9	0.037	0.124	0.266	0.106	0.999549	0.762604	0.409599	0.64095	#N/A	#N/A	#N/A	#N/A	#N/A	0.000195947	0.117701	0.387641	0.193176
Q9BUD6;D6RB12;D6RBY3;D6RIH5	6;4;2;2	Q9BUD6	SPON2	DIL1	Spondin-2	-0.035	0.108	0.266	0.642	0.999549	0.863167	0.590886	0.038252	#N/A	#N/A	#N/A	#N/A	#N/A	0.000195947	0.063905	0.228496	1.41735
E5RG44;E5RIT1;E5RGJ1;Q629K1	1;1;1;1	Q629K1	TRIQK	C8orf83	Triple QxxK/R motif-containing protein	0.155	0.518	0.265	0.548	0.999549	0.339804	0.637489	0.105301	#N/A	#N/A	#N/A	#N/A	#N/A	0.000195947	0.468771	0.195527	0.977567
Q68DH5	5	Q68DH5	LMBRD2		LMBR1 domain-containing protein 2	0.16	0.164	0.265	0.558	0.999549	0.887674	0.787747	0.315631	#N/A	#N/A	#N/A	#N/A	#N/A	0.000195947	0.0517464	0.103613	0.50082
Q9NZB2;A0A0C4DG79;A0A0C4DH52;Q5T035	43;20;15;2	Q9NZB2	FAM120A	C9orf10 KIAA0183 OSSA	Constitutive coactivator of PPAR-gamma-like protein 1	0.001	0.106	0.265	0.451	0.999549	0.689615	0.186797	0.00355405	#N/A	#N/A	#N/A	#N/A	#N/A	0.000195947	0.161393	0.728629	2.44928
A0A0A0MSH6;B5MDU6;Q9H6V9;C9JUM0;B5MCU4;C9JHU6;B5MCE2;B4DRG3;D3YTH1	6;6;6;4;4;2;2;2;1	Q9H6V9	LDAH	C2orf43	Lipid droplet-associated hydrolase	-0.128	0.079	0.265	1.094	0.999549	0.939179	0.733387	0.0163134	#N/A	#N/A	#N/A	#N/A	#N/A	0.000195947	0.0272516	0.134667	1.78746
Q5T0D9	6	Q5T0D9	TPRG1L	FAM79A MOVER	Tumor protein p63-regulated gene 1-like protein	0.167	-0.024	0.265	0.251	0.999549	0.960662	0.416905	0.251333	#N/A	#N/A	#N/A	#N/A	#N/A	0.000195947	0.0174294	0.379962	0.59975
Q9Y263;E5RIM3;H0YBW4;H0YAU9;H0YC16	29;20;8;4;3	Q9Y263	PLAA	PLAP	Phospholipase A-2-activating protein	0.098	-0.075	0.265	0.667	0.999549	0.87094	0.437106	0.00520451	PLAA	#N/A	#N/A	#N/A	#N/A	0.000195947	0.060012	0.359413	2.28362
Q15651;A0A087WZE9	5;3	Q15651	HMGN3	TRIP7	High mobility group nucleosome-binding domain-containing protein 3	-0.317	-0.091	0.265	-0.476	0.999549	0.928574	0.728172	0.277665	HMGN3	#N/A	#N/A	#N/A	#N/A	0.000195947	0.0321836	0.137766	0.556478
Q16585;H0YA15;H0Y8J3	3;1;1	Q16585	SGCB		Beta-sarcoglycan	0.466	0.677	0.264	0.916	0.999549	0.265503	0.691978	0.0205154	#N/A	#N/A	#N/A	#N/A	#N/A	0.000195947	0.575931	0.159907	1.68792
O95782	39	O95782	AP2A1	ADTAA CLAPA1	AP-2 complex subunit alpha-1	0.127	0.327	0.264	0.91	0.999549	0.247079	0.313933	3.41356e-05	#N/A	AP2A1	#N/A	#N/A	#N/A	0.000195947	0.607164	0.503163	4.46679
P09543;K7ERC4;K7EN66;C9K0L8;K7ERZ0	26;9;8;8;8	P09543	CNP		2',3'-cyclic-nucleotide 3'-phosphodiesterase	0.023	0.284	0.264	0.598	0.999549	0.349965	0.343638	0.00309943	#N/A	#N/A	#N/A	#N/A	#N/A	0.000195947	0.455975	0.463898	2.50872
P05997;A0A087WYX9	23;18	P05997	COL5A2		Collagen alpha-2(V) chain	-0.169	0.251	0.264	0.271	0.999549	0.399516	0.325475	0.140138	#N/A	#N/A	COL5A2	#N/A	#N/A	0.000195947	0.398466	0.487482	0.853443
Q99447;I3L1R7;I3L3V9;I3L1L9;I3L2Q1;I3L1C4	8;7;6;5;3;1	Q99447	PCYT2		Ethanolamine-phosphate cytidylyltransferase	-0.171	-0.284	0.264	0.262	0.999549	0.538854	0.52522	0.330122	#N/A	#N/A	#N/A	#N/A	#N/A	0.000195947	0.268529	0.279659	0.481325
Q15386;H7C0Y1	16;1	Q15386	UBE3C	KIAA0010 KIAA10	Ubiquitin-protein ligase E3C	0.278	0.41	0.263	0.933	0.999549	0.31696	0.512414	0.00106877	#N/A	#N/A	#N/A	#N/A	#N/A	0.000195947	0.498995	0.290379	2.97112
K7ELL7;P14314;K7EPW7;A0A0C4DGP4;K7EKX1;K7EJ70	29;28;12;9;6;6	K7ELL7	PRKCSH		Glucosidase 2 subunit beta	0.089	0.231	0.263	0.244	0.999549	0.455788	0.344282	0.195413	#N/A	#N/A	PRKCSH	#N/A	#N/A	0.000195947	0.341237	0.463086	0.709047
P22307;H0YF61;E9PLD1;H0YCB0;H0YD06	27;12;10;5;1	P22307	SCP2		Non-specific lipid-transfer protein	0.012	0.196	0.263	0.013	0.999549	0.564506	0.365751	0.952101	#N/A	#N/A	#N/A	SCP2	MIM	0.000195947	0.248332	0.436814	0.0213171
Q14BN4;H7C3M8;H7BZK0;B7Z964;H7BZW9;B7Z863;C9JA20;C9JCH4;H7C5G9	20;14;14;11;8;7;5;3;2	Q14BN4	SLMAP	KIAA1601 SLAP	Sarcolemmal membrane-associated protein	-0.01	0.172	0.263	0.755	0.999549	0.619512	0.361356	0.00054674	#N/A	#N/A	#N/A	#N/A	#N/A	0.000195947	0.20795	0.442065	3.26222
P00505	25	P00505	GOT2		Aspartate aminotransferase, mitochondrial	0.236	0.102	0.263	0.431	0.999549	0.851497	0.517978	0.0996566	#N/A	#N/A	#N/A	GOT2	MIM	0.000195947	0.0698168	0.285689	1.00149
P09417;H0Y8F7;B7Z415;D6RGG7	4;1;1;1	P09417	QDPR	DHPR SDR33C1	Dihydropteridine reductase	-0.231	-0.245	0.263	0.091	0.999549	0.612189	0.541219	0.763807	#N/A	QDPR	#N/A	QDPR	Matrix	0.000195947	0.213115	0.266627	0.117017
Q86WC4;A0A0A0MSP4	2;1	Q86WC4	OSTM1	GL	Osteopetrosis-associated transmembrane protein 1	-0.215	-0.298	0.263	0.556	0.999549	0.44327	0.470044	0.0218853	#N/A	#N/A	#N/A	#N/A	#N/A	0.000195947	0.353332	0.327862	1.65985
H0YE28;A0A087WYP2;Q8IZQ5;H3BV83	3;3;3;1	Q8IZQ5	SELENOH	C11orf31 SELH	Selenoprotein H	0.211	-0.387	0.263	-0.445	0.999549	0.405118	0.564906	0.119572	#N/A	#N/A	#N/A	#N/A	#N/A	0.000195947	0.392418	0.248024	0.922371
Q8NC56;H7C2Z0;H0Y9B7;D6RBV0;H0Y8H8;D6R958	16;6;5;3;2;1	Q8NC56	LEMD2		LEM domain-containing protein 2	0.118	0.744	0.262	0.88	0.999549	0.144078	0.621496	0.00829422	#N/A	#N/A	#N/A	#N/A	#N/A	0.000195947	0.841401	0.206561	2.08122
O95183	3	O95183	VAMP5		Vesicle-associated membrane protein 5	0.157	0.706	0.262	0.566	0.999549	0.225207	0.682737	0.128346	#N/A	#N/A	#N/A	#N/A	#N/A	0.000195947	0.647418	0.165746	0.891617
P32455;H3BNS1;Q9H0R5	26;3;3	P32455	GBP1		Guanylate-binding protein 1	-0.276	0.201	0.262	0.37	0.999549	0.678429	0.524748	0.163443	#N/A	GBP1	#N/A	#N/A	#N/A	0.000195947	0.168496	0.280049	0.786635
A0A0A0MT83;P26440;H0YLC3;H7C4G6;H0YKV0;H0YN10;A0A087WVD3	15;15;8;8;6;5;3	P26440	IVD		Isovaleryl-CoA dehydrogenase, mitochondrial	0.081	-0.002	0.262	0.276	0.999549	0.995834	0.276987	0.102386	#N/A	#N/A	#N/A	IVD	Matrix	0.000195947	0.00181318	0.557541	0.989759
P07738;C9JH23	10;2	P07738	BPGM		Bisphosphoglycerate mutase	-0.236	-0.093	0.262	0.477	0.999549	0.819891	0.38967	0.0217723	#N/A	#N/A	#N/A	#N/A	#N/A	0.000195947	0.0862437	0.409303	1.6621
Q8IXQ5;H7C259	3;2	Q8IXQ5	KLHL7		Kelch-like protein 7	0.017	-0.17	0.262	0.261	0.999549	0.697957	0.4727	0.274391	KLHL7	#N/A	#N/A	#N/A	#N/A	0.000195947	0.156171	0.325415	0.561629
Q9NQH7	5	Q9NQH7	XPNPEP3		Xaa-Pro aminopeptidase 3	-0.102	0.342	0.261	0.278	0.999549	0.5631	0.644153	0.420071	#N/A	#N/A	#N/A	XPNPEP3	Matrix	0.000195947	0.249414	0.191011	0.376678
F8W8H5;Q969Q5	4;4	Q969Q5	RAB24		Ras-related protein Rab-24	0.174	0.202	0.261	0.759	0.999549	0.754227	0.647936	0.0296074	#N/A	RAB24	#N/A	RAB24	MOM	0.000195947	0.122498	0.188468	1.5286
O76071	3	O76071	CIAO1	WDR39	Probable cytosolic iron-sulfur protein assembly protein CIAO1	0.063	-0.268	0.261	0.375	0.999549	0.648807	0.626252	0.24869	#N/A	#N/A	#N/A	#N/A	#N/A	0.000195947	0.187885	0.203251	0.604342
Q5VVD7;Q8IWE5;A0A2R8Y575	7;7;6	Q8IWE5	PLEKHM2	KIAA0842 SKIP	Pleckstrin homology domain-containing family M member 2	-0.028	0.464	0.26	0.68	0.999549	0.161197	0.399945	0.00234567	#N/A	#N/A	#N/A	#N/A	#N/A	0.000195947	0.792644	0.398	2.62973
Q9BRK5;H0Y3T6;G3V1E2	21;12;12	Q9BRK5	SDF4	CAB45	45 kDa calcium-binding protein	0.092	0.257	0.26	1.049	0.999549	0.476836	0.426281	5.76673e-05	#N/A	#N/A	#N/A	#N/A	#N/A	0.000195947	0.321631	0.370304	4.23907
O00151	24	O00151	PDLIM1	CLIM1 CLP36	PDZ and LIM domain protein 1	0.001	0.004	0.26	0.064	0.999549	0.992811	0.379207	0.769407	#N/A	#N/A	#N/A	#N/A	#N/A	0.000195947	0.00313343	0.421123	0.113844
O00506;H7C279;C9JDH9;C9J6L2;C9JCC0;C9J232;C9JFA1;C9JN58;E7EM58	12;8;6;6;6;6;2;2;2	O00506	STK25	SOK1 YSK1	Serine/threonine-protein kinase 25	0.061	-0.073	0.26	0.454	0.999549	0.836334	0.297371	0.0109616	#N/A	#N/A	#N/A	#N/A	#N/A	0.000195947	0.0776203	0.526701	1.96013
P52657;A8MYR4;H0YK39;A0A0B4J1Z5	2;1;1;1	P52657	GTF2A2	TF2A2	Transcription initiation factor IIA subunit 2	0.178	-0.255	0.26	-0.671	0.999549	0.481225	0.4275	0.00380661	GTF2A2	#N/A	#N/A	#N/A	#N/A	0.000195947	0.317652	0.369064	2.41946
Q9Y5S2;H0YLY0;A0A0U1RRC3;Q6DT37	64;30;2;2	Q9Y5S2	CDC42BPB	KIAA1124	Serine/threonine-protein kinase MRCK beta	-0.079	0.335	0.259	0.763	0.999549	0.268108	0.365751	0.000459703	#N/A	#N/A	#N/A	#N/A	#N/A	0.000195947	0.57169	0.436814	3.33752
P16615;H7C5W9;O14983;Q93084;J3QSY6;H3BVB2;H3BTW4	43;38;12;8;1;1;1	P16615	ATP2A2	ATP2B	Sarcoplasmic/endoplasmic reticulum calcium ATPase 2	0.224	0.826	0.258	0.935	0.999549	0.212889	0.728172	0.0309195	#N/A	#N/A	ATP2A2	#N/A	#N/A	0.000195947	0.671847	0.137766	1.50977
Q96CS3;D6RBG6	19;1	Q96CS3	FAF2	ETEA KIAA0887 UBXD8 UBXN3B	FAS-associated factor 2	0	0.303	0.258	0.895	0.999903	0.427104	0.472795	0.000628142	#N/A	#N/A	#N/A	#N/A	#N/A	4.21525e-05	0.369466	0.325328	3.20194
Q9BZV1;K7EP32;K7EJ02	14;11;4	Q9BZV1	UBXN6	UBXD1 UBXDC2	UBX domain-containing protein 6	-0.205	-0.037	0.258	0.118	0.999549	0.945849	0.479043	0.63986	#N/A	#N/A	#N/A	#N/A	#N/A	0.000195947	0.0241782	0.319625	0.193915
Q8IW45	4	Q8IW45	NAXD	CARKD	ATP-dependent (S)-NAD(P)H-hydrate dehydratase	-0.048	-0.348	0.258	0.335	0.999549	0.458388	0.573892	0.241232	#N/A	#N/A	#N/A	NAXD	MIM	0.000195947	0.338766	0.24117	0.617564
P49069;D6RIW3	6;1	P49069	CAMLG	CAML	Calcium signal-modulating cyclophilin ligand	0.036	0.632	0.257	0.589	0.999549	0.055983	0.399945	0.00612107	#N/A	#N/A	#N/A	#N/A	#N/A	0.000195947	1.25194	0.398	2.21317
Q9NZJ7;H0Y8C3;H7C196	10;8;1	Q9NZJ7	MTCH1	PSAP	Mitochondrial carrier homolog 1	0.393	0.602	0.257	1.006	0.999549	0.266941	0.657467	0.00570741	#N/A	#N/A	#N/A	MTCH1	MOM	0.000195947	0.573585	0.182126	2.24356
Q96BZ9	5	Q96BZ9	TBC1D20	C20orf140	TBC1 domain family member 20	-0.052	0.462	0.257	0.303	0.999549	0.121668	0.35455	0.106069	#N/A	#N/A	#N/A	#N/A	#N/A	0.000195947	0.914824	0.450322	0.974413
P45880;A0A0A0MR02;Q5JSD2;Q5JSD1;A2A3S1	17;15;12;12;7	P45880	VDAC2		Voltage-dependent anion-selective channel protein 2	0.218	0.153	0.257	0.452	0.999549	0.786699	0.591455	0.125947	#N/A	#N/A	#N/A	VDAC2	MOM	0.000195947	0.104192	0.228078	0.899813
H0Y360;Q01433;H0YCL9;E9PIJ1;E9PJF6;H0YF16	23;23;10;7;7;2	Q01433	AMPD2		AMP deaminase 2	-0.02	0.149	0.257	0.521	0.999549	0.762793	0.525447	0.047602	#N/A	AMPD2	#N/A	#N/A	#N/A	0.000195947	0.117594	0.279471	1.32237
P23142;B1AHL2;B1AHM7;B1AHN3;B1AHM9;B1AHM6	15;11;2;2;2;1	P23142	FBLN1		Fibulin-1	-0.186	-0.012	0.257	0.074	0.999549	0.983759	0.524954	0.796223	#N/A	#N/A	#N/A	#N/A	#N/A	0.000195947	0.00711123	0.279879	0.0989651
Q9Y4B4;H0Y760	6;4	Q9Y4B4	RAD54L2	ARIP4 KIAA0809	Helicase ARIP4	-0.363	-0.115	0.257	-0.071	0.999549	0.831281	0.532079	0.807625	#N/A	#N/A	#N/A	#N/A	#N/A	0.000195947	0.0802524	0.274024	0.0927902
Q9NPL8;C9JU35;G3XA94;C9JR82;H7C5U1;F8WAU6;F8WB00;F8WC42	9;6;4;2;1;1;1;1	Q9NPL8	TIMMDC1	C3orf1	Complex I assembly factor TIMMDC1, mitochondrial	0.079	0.413	0.256	0.544	0.999549	0.335222	0.54159	0.0442323	TIMMDC1	#N/A	#N/A	TIMMDC1	MIM	0.000195947	0.474668	0.266329	1.35426
Q13608	7	Q13608	PEX6	PXAAA1	Peroxisome assembly factor 2	-0.039	0.121	0.256	0.384	0.999549	0.73385	0.365751	0.0457045	#N/A	PEX6	#N/A	#N/A	#N/A	0.000195947	0.134393	0.436814	1.34004
Q9HCU5;B5MC98;H7C2N7;H7C0W3	10;7;3;2	Q9HCU5	PREB	SEC12	Prolactin regulatory element-binding protein	0.097	0.828	0.255	0.972	0.999549	0.177278	0.707918	0.0157934	#N/A	#N/A	PREB	#N/A	#N/A	0.000195947	0.751344	0.150017	1.80152
E5RIY0;E5RFT4;Q8N4L2;E5RJC2;E5RIP9	3;3;3;1;1	Q8N4L2	PIP4P2	TMEM55A	Type 2 phosphatidylinositol 4,5-bisphosphate 4-phosphatase	-0.118	0.653	0.255	0.635	0.999549	0.194798	0.636471	0.0522856	#N/A	#N/A	#N/A	#N/A	#N/A	0.000195947	0.710416	0.196221	1.28162
O60220	5	O60220	TIMM8A	DDP DDP1 TIM8A	Mitochondrial import inner membrane translocase subunit Tim8 A	0.126	0.403	0.255	-0.282	0.999549	0.519453	0.686596	0.451201	#N/A	#N/A	#N/A	TIMM8A	MIM	0.000195947	0.284454	0.163299	0.34563
Q9NZQ3;C9JSC3;H7C2K2;H7C0T9	5;3;2;1	Q9NZQ3	NCKIPSD	AF3P21 SPIN90	NCK-interacting protein with SH3 domain	-0.237	0.283	0.255	0.45	0.999549	0.549163	0.550725	0.0984771	#N/A	NCKIPSD	#N/A	#N/A	#N/A	0.000195947	0.260299	0.259066	1.00666
P52630;B4DLC8	10;6	P52630	STAT2		Signal transducer and activator of transcription 2	0.098	0.138	0.255	0.622	0.999549	0.74564	0.461441	0.00851384	#N/A	STAT2	#N/A	#N/A	#N/A	0.000195947	0.127471	0.335883	2.06987
Q4G0F5;H0YCI7	7;1	Q4G0F5	VPS26B		Vacuolar protein sorting-associated protein 26B	0.09	0.064	0.255	0.897	0.999549	0.876247	0.38406	0.000109457	#N/A	VPS26B	#N/A	#N/A	#N/A	0.000195947	0.0573734	0.415601	3.96076
H0YA52;Q9H0N5	2;2	Q9H0N5	PCBD2	DCOH2 DCOHM	Pterin-4-alpha-carbinolamine dehydratase 2	0.26	0.031	0.254	-0.064	0.999549	0.957236	0.52763	0.822963	#N/A	#N/A	#N/A	PCBD2	unknown	0.000195947	0.018981	0.27767	0.08462
O43854	22	O43854	EDIL3	DEL1	EGF-like repeat and discoidin I-like domain-containing protein 3	-0.144	-0.227	0.254	0.417	0.999549	0.605639	0.512241	0.0951541	#N/A	#N/A	#N/A	#N/A	#N/A	0.000195947	0.217786	0.290526	1.02157
Q9Y2G8;Q5TDH4;Q5TDG9	10;8;7	Q9Y2G8	DNAJC16	KIAA0962	DnaJ homolog subfamily C member 16	0.267	0.857	0.253	1.206	0.999549	0.17266	0.71659	0.0045735	#N/A	#N/A	#N/A	#N/A	#N/A	0.000195947	0.762808	0.144729	2.33975
H7C3D5;Q8NC44	1;1	Q8NC44	RETREG2	C2orf17 FAM134A MAG2	Reticulophagy regulator 2	-0.021	0.39	0.253	0.507	0.999549	0.283698	0.473983	0.0305906	#N/A	#N/A	#N/A	#N/A	#N/A	0.000195947	0.547144	0.324237	1.51441
Q8IWB1;X6RK76;REV__I3NI21;REV__I3L288;REV__Q96B96;REV__I3NI23	8;3;1;1;1;1	Q8IWB1	ITPRIP	DANGER KIAA1754	Inositol 1,4,5-trisphosphate receptor-interacting protein	0.249	0.34	0.253	1.031	0.999549	0.575221	0.66677	0.00495686	#N/A	#N/A	#N/A	#N/A	#N/A	0.000195947	0.240165	0.176024	2.30479
P26641	23	P26641	EEF1G	EF1G	Elongation factor 1-gamma	0.088	0.305	0.253	0.836	0.999549	0.450501	0.508858	0.00178749	#N/A	EEF1G	#N/A	#N/A	#N/A	0.000195947	0.346304	0.293404	2.74776
P0C2W1	2	P0C2W1	FBXO45	FBX45	F-box/SPRY domain-containing protein 1	-0.185	0.191	0.253	-0.236	0.999549	0.683486	0.526513	0.363419	#N/A	#N/A	#N/A	#N/A	#N/A	0.000195947	0.165271	0.278591	0.439592
O76061;H0YB13;E5RG57	4;3;1	O76061	STC2		Stanniocalcin-2	0.124	0.056	0.253	0.209	0.999549	0.906346	0.436522	0.332979	#N/A	#N/A	#N/A	#N/A	#N/A	0.000195947	0.042706	0.359994	0.477583
Q9NZ01;M0R2N5;M0R3C3;M0R329	8;6;5;1	Q9NZ01	TECR	GPSN2 SC2	Very-long-chain enoyl-CoA reductase	-0.108	0.663	0.252	0.931	0.999549	0.251804	0.692116	0.0143741	#N/A	#N/A	#N/A	#N/A	#N/A	0.000195947	0.598937	0.159821	1.84242
P33527;I3L4X2;A0A0A0MS99	27;26;21	P33527	ABCC1	MRP MRP1	Multidrug resistance-associated protein 1	0.133	0.598	0.252	0.913	0.999549	0.282229	0.675198	0.0122635	#N/A	#N/A	#N/A	#N/A	#N/A	0.000195947	0.549399	0.170569	1.91138
Q7Z3E2;H0Y7V5	10;6	Q7Z3E2	CCDC186	C10orf118	Coiled-coil domain-containing protein 186	-0.154	0.246	0.252	0.23	0.999549	0.485359	0.4275	0.278695	#N/A	#N/A	#N/A	#N/A	#N/A	0.000195947	0.313936	0.369064	0.55487
O60343;Q5JU47	16;1	O60343	TBC1D4	AS160 KIAA0603	TBC1 domain family member 4	0.006	0.143	0.252	0.509	0.999549	0.745773	0.487225	0.0335964	#N/A	#N/A	#N/A	#N/A	#N/A	0.000195947	0.127394	0.31227	1.47371
P17813;F5GX88	14;11	P17813	ENG	END	Endoglin	0.164	0.716	0.251	0.724	0.999549	0.161197	0.637489	0.0262954	ENG	#N/A	#N/A	#N/A	#N/A	0.000195947	0.792644	0.195527	1.58012
P0C7P0	4	P0C7P0	CISD3		CDGSH iron-sulfur domain-containing protein 3, mitochondrial	0.028	0.342	0.251	-0.307	0.999549	0.578333	0.675845	0.38943	#N/A	#N/A	#N/A	CISD3	Matrix	0.000195947	0.237822	0.170153	0.409571
O15063	9	O15063	KIAA0355		Uncharacterized protein KIAA0355	-0.378	0.298	0.251	0.08	0.999549	0.435615	0.484926	0.756895	#N/A	#N/A	#N/A	#N/A	#N/A	0.000195947	0.360897	0.314324	0.120965
I3L2J0;A0A0A0MQR4;Q96RK0;I3L135;I3L1Q4;I3L373;I3L2I4	15;7;7;3;3;2;1	I3L2J0	CIC		Protein capicua homolog	-0.108	0.276	0.251	0.188	0.999549	0.37848	0.385651	0.333558	CIC	#N/A	#N/A	#N/A	#N/A	0.000195947	0.421957	0.413806	0.476829
O14617;A0A2R8Y4J3;A0A087WYN6	24;8;2	O14617	AP3D1		AP-3 complex subunit delta-1	0.075	0.145	0.251	0.775	0.999549	0.710471	0.427338	0.000870409	#N/A	#N/A	#N/A	#N/A	#N/A	0.000195947	0.148454	0.369228	3.06028
F5GWD3;Q13889;F5GXG6;F5H6X0;F5GX35;F5H4K7;H0YFF7;F5H3G1;A0A087WYD5	5;5;4;3;3;3;2;1;1	Q13889	GTF2H3		General transcription factor IIH subunit 3	0.316	-0.012	0.251	0.777	0.999549	0.984768	0.577437	0.00797419	GTF2H3	#N/A	#N/A	#N/A	#N/A	0.000195947	0.00666623	0.238496	2.09831
Q9UJP4	4	Q9UJP4	KLHL21	KIAA0469	Kelch-like protein 21	0.261	-0.173	0.251	0.431	0.999549	0.721598	0.540198	0.0998603	#N/A	#N/A	#N/A	#N/A	#N/A	0.000195947	0.141705	0.267447	1.00061
Q9H857;H7C519;H7C4G8;C9J036	12;7;4;1	Q9H857	NT5DC2		5'-nucleotidase domain-containing protein 2	0.649	0.291	0.25	1.392	0.999549	0.73417	0.758501	0.00433959	#N/A	#N/A	#N/A	NT5DC2	Matrix	0.000195947	0.134203	0.120044	2.36255
A0A2R8Y484;Q08722	3;3	Q08722	CD47	MER6	Leukocyte surface antigen CD47	0.468	0.288	0.25	0.661	0.999549	0.680843	0.707733	0.0866045	#N/A	#N/A	#N/A	#N/A	#N/A	0.000195947	0.166953	0.150131	1.06246
F5H6N1;P61326;Q96A72;F5H3U9;F5H6P7	6;6;6;3;3	P61326	MAGOH	MAGOHA	Protein mago nashi homolog	-0.426	0.241	0.25	0.882	0.999549	0.832583	0.798868	0.11378	MAGOH	MAGOH	#N/A	#N/A	#N/A	0.000195947	0.0795723	0.0975247	0.943933
P07902;H0YJL3;G3V3U5;G3V223;F2Z2X9;G3V4G9	3;2;2;2;2;2	P07902	GALT		Galactose-1-phosphate uridylyltransferase	-0.215	0.171	0.25	0.15	0.999549	0.730528	0.550725	0.588866	#N/A	GALT	#N/A	#N/A	#N/A	0.000195947	0.136363	0.259066	0.229983
P42574;C9JXR7;A8MVM1	8;4;4	P42574	CASP3	CPP32	Caspase-3	-0.109	-0.266	0.25	0.219	0.999549	0.437897	0.427338	0.297773	#N/A	CASP3	#N/A	CASP3	IMS	0.000195947	0.358628	0.369228	0.526115
E5RJ52;P53677;H0YAY4;H0YBA0;E7ER80;H0YBM0	6;6;2;2;2;1	P53677	AP3M2		AP-3 complex subunit mu-2	0.117	-0.288	0.25	0.534	0.999549	0.51137	0.534864	0.0413139	#N/A	#N/A	#N/A	#N/A	#N/A	0.000195947	0.291265	0.271756	1.3839
Q9BV23;C9JNE7;C9J010	5;3;2	Q9BV23	ABHD6		Monoacylglycerol lipase ABHD6	-0.416	0.589	0.249	1.366	0.999549	0.236641	0.637489	0.000205026	#N/A	#N/A	#N/A	#N/A	#N/A	0.000195947	0.625911	0.195527	3.68819
Q6NUK4;A0A0U1RR85	5;3	Q6NUK4	REEP3	C10orf74	Receptor expression-enhancing protein 3	-0.076	0.447	0.249	0.823	0.999549	0.239124	0.509718	0.00178887	#N/A	#N/A	#N/A	#N/A	#N/A	0.000195947	0.621378	0.29267	2.74742
P19021;H7BYD9;H0Y9I4	11;8;3	P19021	PAM		Peptidyl-glycine alpha-amidating monooxygenase	0.215	0.378	0.249	0.641	0.999549	0.318461	0.504024	0.00987981	#N/A	#N/A	#N/A	#N/A	#N/A	0.000195947	0.496944	0.297548	2.00525
Q13505;A0A0C4DFQ1	7;4	Q13505	MTX1	MTX MTXN	Metaxin-1	-0.234	0.195	0.249	1.028	0.999549	0.811816	0.729667	0.0157413	#N/A	#N/A	#N/A	MTX1	MOM	0.000195947	0.0905424	0.136876	1.80296
A0A2U3TZV8;Q4KWH8	4;4	Q4KWH8	PLCH1	KIAA1069 PLCL3	1-phosphatidylinositol 4,5-bisphosphate phosphodiesterase eta-1	0.003	0.178	0.249	0.362	0.999549	0.714744	0.545607	0.167213	#N/A	PLCH1	#N/A	#N/A	#N/A	0.000195947	0.145849	0.26312	0.77673
A0A0C4DG40;H0Y325;F8WAI0;A0A0C4DH48;F5H422;F5GZ83;F5H6R8;E9PEL9;F5H4Q0;H0YGD3;F5GYQ7;A0A087WYJ5;Q9P2H0	217;40;27;18;12;5;5;5;5;3;3;1;1	A0A0C4DG40	SYNE1		Nesprin-1	0.003	0.272	0.248	0.557	0.999549	0.389529	0.396419	0.00668435	SYNE1	#N/A	#N/A	#N/A	#N/A	0.000195947	0.40946	0.401845	2.17494
P60903	9	P60903	S100A10	ANX2LG CAL1L CLP11	Protein S100-A10	-0.072	0.27	0.248	0.3	0.999549	0.680843	0.689615	0.411226	#N/A	#N/A	#N/A	#N/A	#N/A	0.000195947	0.166953	0.161393	0.38592
F8VXB1;F8VUC5;F8W156;F8VXR1;F8VYZ4;F8VVA7;P61923;F8W651	4;4;4;4;4;4;4;2	P61923	COPZ1	COPZ	Coatomer subunit zeta-1	0.498	0.22	0.248	0.929	0.999549	0.745773	0.692116	0.0133376	#N/A	COPZ1	#N/A	#N/A	#N/A	0.000195947	0.127394	0.159821	1.87492
P07711;Q5T8F0;Q5NE16;Q5QP40;O60911	5;4;2;1;1	P07711	CTSL	CTSL1	Cathepsin L1	-0.108	0.212	0.248	-0.149	0.999549	0.594822	0.473757	0.521323	#N/A	#N/A	#N/A	#N/A	#N/A	0.000195947	0.225613	0.324445	0.282893
Q9C037	16	Q9C037	TRIM4	RNF87	E3 ubiquitin-protein ligase TRIM4	0.168	0.011	0.248	0.518	0.999549	0.986717	0.602047	0.0760872	#N/A	#N/A	#N/A	#N/A	#N/A	0.000195947	0.00580742	0.220369	1.11869
Q9P2X3;J3KT25;J3QRS6	4;3;1	Q9P2X3	IMPACT		Protein IMPACT	-0.109	-0.2	0.248	0.156	0.999549	0.644461	0.506809	0.526971	#N/A	#N/A	#N/A	#N/A	#N/A	0.000195947	0.190804	0.295155	0.278214
Q9NVH0;C9JLF4	9;1	Q9NVH0	EXD2	C14orf114 EXDL2	Exonuclease 3'-5' domain-containing protein 2	0.09	0.27	0.247	0.455	0.999549	0.33885	0.340548	0.0122295	#N/A	#N/A	#N/A	EXD2	Matrix	0.000195947	0.469993	0.467822	1.91259
P55084;B5MD38;F5GZQ3;C9JEY0;C9JE81;C9K0M0	19;17;15;7;7;5	P55084	HADHB		Trifunctional enzyme subunit beta, mitochondrial	0.241	0.243	0.247	0.385	0.999549	0.385331	0.332133	0.0293331	#N/A	#N/A	#N/A	HADHB	MIM	0.000195947	0.414166	0.478688	1.53264
Q9BWL3;X6R6F3;A0A1W2PQP6;X6R6S3	2;1;1;1	Q9BWL3	C1orf43	NICE3 NS5ATP4	Uncharacterized protein C1orf43	0.075	0.719	0.246	0.416	0.999549	0.0538556	0.487629	0.0727124	#N/A	#N/A	#N/A	#N/A	#N/A	0.000195947	1.26877	0.311911	1.13839
Q07912;C9J1X3;H7BZZ3;H0Y5H7;H7C343	4;3;2;2;1	Q07912	TNK2	ACK1	Activated CDC42 kinase 1	-0.162	0.044	0.246	0.393	0.999549	0.940368	0.527814	0.117906	#N/A	#N/A	#N/A	#N/A	#N/A	0.000195947	0.0267024	0.277519	0.928465
P07814;V9GYZ6;V9GZ76	85;54;2	P07814	EPRS	GLNS PARS QARS QPRS	Bifunctional glutamate/proline--tRNA ligase	-0.012	0.024	0.246	0.281	0.999549	0.939198	0.194169	0.0426203	#N/A	EPRS	#N/A	#N/A	#N/A	0.000195947	0.0272426	0.711821	1.37038
Q9HAC8	9	Q9HAC8	UBTD1		Ubiquitin domain-containing protein 1	0.035	0.638	0.245	0.463	0.999549	0.107975	0.525982	0.0642181	#N/A	#N/A	#N/A	#N/A	#N/A	0.000195947	0.966677	0.279029	1.19234
Q8N612;E9PJK5	9;6	Q8N612	FAM160A2	C11orf56 KIAA1759	FTS and Hook-interacting protein	0.061	0.341	0.245	0.398	0.999549	0.206353	0.338726	0.024586	#N/A	#N/A	#N/A	#N/A	#N/A	0.000195947	0.68539	0.470152	1.60931
F5H619;Q86XA9;H7C5W6;H0YIW3;H0YHE0;H0YHS5;F8VQQ6	7;7;5;3;2;2;1	Q86XA9	HEATR5A	C14orf125 KIAA1316	HEAT repeat-containing protein 5A	-0.519	0.263	0.245	0.841	0.999549	0.495764	0.487943	0.000941216	#N/A	#N/A	#N/A	#N/A	#N/A	0.000195947	0.304725	0.311631	3.02631
Q9UBS9;A0A087WV04;B4DYM4	8;5;4	Q9UBS9	SUCO	C1orf9 CH1 OPT SLP1	SUN domain-containing ossification factor	0.035	0.257	0.245	0.506	0.999549	0.383476	0.368331	0.00801499	#N/A	#N/A	#N/A	#N/A	#N/A	0.000195947	0.416262	0.433761	2.0961
J3QL56;O75880	8;8	O75880	SCO1	SCOD1	Protein SCO1 homolog, mitochondrial	0.033	0.03	0.245	0.225	0.999549	0.96005	0.586915	0.428041	#N/A	#N/A	#N/A	SCO1	MIM	0.000195947	0.0177062	0.231425	0.368514
Q96F24	5	Q96F24	NRBF2	COPR	Nuclear receptor-binding factor 2	-0.117	0.124	0.244	0.104	0.999549	0.695916	0.3368	0.561136	#N/A	#N/A	#N/A	#N/A	#N/A	0.000195947	0.157443	0.472628	0.250932
K4DI93;Q13620;A6NE76	35;35;11	Q13620	CUL4B	KIAA0695	Cullin-4B	0.017	0.074	0.244	0.597	0.999549	0.862719	0.433738	0.00616818	CUL4B	#N/A	#N/A	#N/A	#N/A	0.000195947	0.0641308	0.362773	2.20984
P36551;H0YA22;D6RER6	23;3;2	P36551	CPOX	CPO CPX	Oxygen-dependent coproporphyrinogen-III oxidase, mitochondrial	0.057	0.027	0.244	0.097	0.999549	0.949249	0.374798	0.618026	#N/A	#N/A	#N/A	CPOX	MIM	0.000195947	0.02262	0.426202	0.208994
P19623;K7ESL0;K7EQ47;K7EL89;K7EKM4	11;4;3;2;1	P19623	SRM	SPS1 SRML1	Spermidine synthase	0.011	-0.362	0.244	0.565	0.999549	0.516881	0.657537	0.0864619	#N/A	SRM	#N/A	#N/A	#N/A	0.000195947	0.28661	0.18208	1.06318
P20810;E7ES10;D6RBZ8	34;33;2	P20810	CAST		Calpastatin	-0.17	-0.675	0.244	-0.304	0.999549	0.244202	0.702804	0.416734	#N/A	CAST	#N/A	#N/A	#N/A	0.000195947	0.612251	0.153166	0.380141
K7EIZ3;K7ERW3;Q9NW61;K7ERH2;REV__F5H0W1;K7EIW9;REV__Q6NXN4;REV__Q6NUT2	3;2;2;1;1;1;1;1	K7EIZ3	PLEKHJ1		Pleckstrin homology domain-containing family J member 1	-0.101	0.347	0.243	0.023	0.999549	0.577232	0.692783	0.954184	#N/A	#N/A	#N/A	#N/A	#N/A	0.000195947	0.23865	0.159403	0.020368
Q13884	10	Q13884	SNTB1	SNT2B1	Beta-1-syntrophin	-0.1	0.08	0.243	0.304	0.999549	0.779928	0.251262	0.0444116	#N/A	#N/A	#N/A	#N/A	#N/A	0.000195947	0.107945	0.599873	1.3525
Q16698;E5RJG7;E5RFV2;E5RJD2;E5RID6;H0YAW3	15;8;8;6;3;2	Q16698	DECR1	DECR SDR18C1	2,4-dienoyl-CoA reductase, mitochondrial	0.165	0.073	0.243	0.004	0.999549	0.858792	0.405595	0.986365	#N/A	#N/A	#N/A	DECR1	Matrix	0.000195947	0.066112	0.391908	0.00596246
M0QZ12;Q96CP6;S4R3I2;M0R0J9	10;10;3;3	Q96CP6	GRAMD1A	KIAA1533	GRAM domain-containing protein 1A	0.234	0.893	0.242	0.846	0.999549	0.11409	0.692319	0.0196505	#N/A	#N/A	#N/A	#N/A	#N/A	0.000195947	0.942752	0.159694	1.70663
Q9H2G9;Q5T532;Q5T534	10;4;2	Q9H2G9	BLZF1	JEM1	Golgin-45	-0.154	0.258	0.242	0.075	0.999549	0.326561	0.312945	0.671277	BLZF1	#N/A	#N/A	#N/A	#N/A	0.000195947	0.486036	0.504532	0.173098
Q9HD34;C9JY28;C9JRX8;F5H189;C9J799;H7C4Q5	5;4;4;4;2;2	Q9HD34	LYRM4	C6orf149 ISD11	LYR motif-containing protein 4	0.15	0.172	0.242	0.209	0.999549	0.706673	0.52763	0.402492	LYRM4	#N/A	#N/A	LYRM4	Matrix	0.000195947	0.150781	0.27767	0.395243
Q5T440	6	Q5T440	IBA57	C1orf69	Putative transferase CAF17, mitochondrial	-0.079	0.07	0.242	0.2	0.999549	0.8643	0.415194	0.313528	#N/A	#N/A	#N/A	IBA57	Matrix	0.000195947	0.0633357	0.381749	0.503723
H7C224;D3YTB5;P51617;F8WAB6	3;3;3;1	P51617	IRAK1	IRAK	Interleukin-1 receptor-associated kinase 1	-0.374	-0.576	0.242	1.003	0.999549	0.328112	0.704773	0.00902966	IRAK1	IRAK1	#N/A	#N/A	#N/A	0.000195947	0.483978	0.151951	2.04433
Q05655;C9K0E3;C9J9P1;C9JZU8;A0A087X0I9;Q04759	14;5;3;2;1;1	Q05655	PRKCD		Protein kinase C delta type	-0.005	0.345	0.241	0.413	0.999549	0.282229	0.430411	0.0442677	#N/A	PRKCD	#N/A	#N/A	#N/A	0.000195947	0.549399	0.366117	1.35391
Q96C86	12	Q96C86	DCPS	DCS1 HINT5	m7GpppX diphosphatase	-0.005	-0.625	0.241	-0.059	0.999549	0.291204	0.71092	0.887841	DCPS	DCPS	#N/A	#N/A	#N/A	0.000195947	0.535802	0.148179	0.0516649
Q9Y487;F5H5F3;Q8TBM3	11;6;6	Q9Y487	ATP6V0A2		V-type proton ATPase 116 kDa subunit a isoform 2	0.229	0.361	0.24	1.433	0.999549	0.721598	0.803459	0.0109455	#N/A	#N/A	#N/A	#N/A	#N/A	0.000195947	0.141705	0.0950361	1.96077
Q15075	120	Q15075	EEA1	ZFYVE2	Early endosome antigen 1	-0.047	0.093	0.24	0.203	0.999549	0.785895	0.368383	0.259826	#N/A	EEA1	#N/A	#N/A	#N/A	0.000195947	0.104635	0.433701	0.585318
A0A0A0MS45;J3KNI1;Q9H9E3;H3BMV9;H3BSD2;J3KRB5;E9PRT5;J3QLW1	14;14;14;6;4;4;3;2	Q9H9E3	COG4		Conserved oligomeric Golgi complex subunit 4	0.239	0.083	0.24	0.733	0.999549	0.823954	0.383374	0.000452785	#N/A	#N/A	#N/A	#N/A	#N/A	0.000195947	0.0840968	0.416378	3.34411
Q9UBS8;D6RA38;D6R996;E7EP22;D6RDU6;D6RBU3;D6R988;D6RBK4;D6RAS4	6;3;2;2;2;2;1;1;1	Q9UBS8	RNF14	ARA54	E3 ubiquitin-protein ligase RNF14	-0.267	0.052	0.24	0.273	0.999549	0.935052	0.577142	0.310984	RNF14	#N/A	#N/A	#N/A	#N/A	0.000195947	0.0291642	0.238717	0.507263
Q6SZW1;J3QRE0;J3KSG7	7;1;1	Q6SZW1	SARM1	KIAA0524 SAMD2 SARM	Sterile alpha and TIR motif-containing protein 1	-0.332	-0.052	0.24	0.673	0.999549	0.919752	0.495446	0.00518392	#N/A	SARM1	#N/A	#N/A	#N/A	0.000195947	0.0363292	0.305004	2.28534
P47897;A0A0U1RQT0;C9J165;A0A0U1RQE9;A0A0U1RQM8;A0A0U1RRI9;A0A0U1RQU2;A0A0U1RQL2;F2Z2V6;A0A0U1RQC3	41;16;15;10;9;9;8;8;3;1	P47897	QARS		Glutamine--tRNA ligase	-0.042	-0.13	0.24	0.351	0.999549	0.747366	0.468566	0.104673	#N/A	QARS	#N/A	#N/A	#N/A	0.000195947	0.126466	0.329229	0.980167
E9PL33;E9PM05;E9PS58;E9PK61;O14681;E9PQN7;A0A087WV44;E9PLB8	2;2;2;2;2;1;1;1	O14681	EI24	PIG8	Etoposide-induced protein 2.4 homolog	0.157	1.104	0.239	0.954	0.999549	0.137238	0.773952	0.0423316	#N/A	#N/A	#N/A	#N/A	#N/A	0.000195947	0.862525	0.111286	1.37334
P53007;B4DP62	12;7	P53007	SLC25A1	SLC20A3	Tricarboxylate transport protein, mitochondrial	0.317	0.789	0.239	1.248	0.999549	0.172127	0.707918	0.00177647	#N/A	#N/A	#N/A	SLC25A1	MIM	0.000195947	0.76415	0.150017	2.75044
Q8WXF7;G3V5T4;G3V321	14;3;1	Q8WXF7	ATL1	GBP3 SPG3A	Atlastin-1	0.171	0.497	0.239	0.921	0.999549	0.227339	0.572304	0.00139074	#N/A	#N/A	ATL1	#N/A	#N/A	0.000195947	0.643327	0.242373	2.85676
Q9NRA1	2	Q9NRA1	PDGFC	SCDGF	Platelet-derived growth factor C	-0.211	0.45	0.239	-0.051	0.999549	0.197506	0.489579	0.838339	#N/A	#N/A	PDGFC	#N/A	#N/A	0.000195947	0.70442	0.310177	0.0765801
O75369;E7EN95;A0A0A0MT44;H7C5L4;A0A0C4DGA1	164;149;10;7;2	O75369	FLNB	FLN1L FLN3 TABP TAP	Filamin-B	-0.158	0.225	0.239	0.341	0.999549	0.488318	0.411803	0.0810622	#N/A	FLNB	#N/A	#N/A	#N/A	0.000195947	0.311297	0.385311	1.09118
Q9ULC8	5	Q9ULC8	ZDHHC8	KIAA1292 ZDHHCL1 ZNF378	Probable palmitoyltransferase ZDHHC8	-0.204	0.069	0.239	0.193	0.999549	0.850493	0.361052	0.276862	#N/A	#N/A	#N/A	#N/A	#N/A	0.000195947	0.0703293	0.44243	0.557737
Q86X55;K7EQA8;K7EQB9;K7EK20;K7EPK1	12;5;2;1;1	Q86X55	CARM1	PRMT4	Histone-arginine methyltransferase CARM1	0.342	-0.312	0.239	0.943	0.999549	0.577232	0.657537	0.00540723	CARM1	CARM1	#N/A	#N/A	#N/A	0.000195947	0.23865	0.18208	2.26702
P28070	8	P28070	PSMB4	PROS26	Proteasome subunit beta type-4	0.273	-0.413	0.239	0.404	0.999549	0.311521	0.557129	0.116632	PSMB4	PSMB4	#N/A	#N/A	#N/A	0.000195947	0.506513	0.254044	0.933181
K7EQE7;K7EQ34;U3KQT6;K7EPA3;Q9NX61	2;2;2;2;2	Q9NX61	TMEM161A		Transmembrane protein 161A	-0.152	0.357	0.238	1.586	0.999549	0.680843	0.778932	0.0020663	#N/A	#N/A	#N/A	#N/A	#N/A	0.000195947	0.166953	0.108501	2.68481
A0A087WY71;Q96CW1;E9PFW3;C9JJ47;C9JGT8;C9JJD3;C9JTK4;C9JPV8;H7C4C3	23;23;22;13;8;7;7;6;4	Q96CW1	AP2M1	CLAPM1 KIAA0109	AP-2 complex subunit mu	0.04	0.206	0.238	0.83	0.999549	0.554135	0.428408	0.000297399	#N/A	AP2M1	#N/A	#N/A	#N/A	0.000195947	0.256385	0.368142	3.52666
P30046;J3KQ18;B5MC82;A6NHG4;H7C342	7;5;5;5;2	P30046	DDT		D-dopachrome decarboxylase	-0.634	0.119	0.238	0.591	0.999549	0.869817	0.695259	0.0941576	#N/A	#N/A	#N/A	#N/A	#N/A	0.000195947	0.0605722	0.157854	1.02614
O75381;K7EK59	8;1	O75381	PEX14		Peroxisomal membrane protein PEX14	-0.047	0.078	0.238	0.419	0.999549	0.858368	0.449283	0.0451781	#N/A	#N/A	#N/A	#N/A	#N/A	0.000195947	0.0663263	0.34748	1.34507
O43237;J3KRI4;B4E2E0;H3BUM4;J3KRZ2;J3KSD2	20;8;8;5;4;3	O43237	DYNC1LI2	DNCLI2 LIC2	Cytoplasmic dynein 1 light intermediate chain 2	-0.032	-0.024	0.238	0.168	0.999549	0.955323	0.409599	0.388702	#N/A	DYNC1LI2	#N/A	#N/A	#N/A	0.000195947	0.0198499	0.387641	0.410384
Q96CN9	26	Q96CN9	GCC1		GRIP and coiled-coil domain-containing protein 1	0.053	0.291	0.237	0.244	0.999549	0.179174	0.219385	0.079636	#N/A	#N/A	#N/A	#N/A	#N/A	0.000195947	0.746724	0.658792	1.09889
A0A1W2PPH1;P23368;A0A1W2PQT3;A0A1W2PQY8;A0A1W2PR68;A0A1W2PQH3;A0A1W2PQF8;A0A1W2PQ37;A0A1W2PRS2;A0A1W2PRY9;A0A1W2PQH4;A0A1W2PRH1;A0A1W2PPY2;Q6TCH8;E9PMB9;Q16798	21;21;19;19;18;18;17;14;6;6;6;5;1;1;1;1	P23368	ME2		NAD-dependent malic enzyme, mitochondrial	0.382	0.197	0.237	0.645	0.999549	0.67549	0.561978	0.0146962	#N/A	#N/A	#N/A	ME2	Matrix	0.000195947	0.170381	0.250281	1.83279
Q8IVL6;U3KQI6	23;1	Q8IVL6	P3H3	LEPREL2	Prolyl 3-hydroxylase 3	0.199	0.027	0.237	0.128	0.999549	0.94381	0.343638	0.459276	#N/A	#N/A	#N/A	#N/A	#N/A	0.000195947	0.0251156	0.463898	0.337926
P09104;F5H0C8;U3KQP4;F5H1C3;U3KQQ1	16;11;3;2;1	P09104	ENO2		Gamma-enolase	0.077	-0.163	0.237	0.086	0.999549	0.728983	0.548381	0.756722	#N/A	ENO2	#N/A	#N/A	#N/A	0.000195947	0.137283	0.260918	0.121064
Q13228;A6PVX1;F2Z2W8;F8WCR4;H0Y532;C9JVL0	10;6;4;4;4;2	Q13228	SELENBP1	SBP	Methanethiol oxidase	0.303	-0.376	0.237	0.135	0.999549	0.538602	0.698244	0.726759	#N/A	SELENBP1	#N/A	#N/A	#N/A	0.000195947	0.268732	0.155993	0.138609
H9KV50;Q9NZV5;H3BT81	5;5;1	Q9NZV5	SELENON	SELN SEPN1	Selenoprotein N	0.225	0.422	0.236	0.851	0.999549	0.344248	0.604104	0.00399334	#N/A	#N/A	#N/A	#N/A	#N/A	0.000195947	0.463129	0.218888	2.39866
B1ANH0;B1ANG9;Q16774;B1ANH5;B1ANH2;B1ANH6;B1ANH3	9;9;8;7;6;5;5	B1ANG9	GUK1		Guanylate kinase	-0.368	0.076	0.236	-0.095	0.999549	0.858759	0.439285	0.6608	#N/A	GUK1	#N/A	GUK1	Matrix	0.000195947	0.0661286	0.357254	0.17993
G5E9C8;Q07889;C9K0N6	8;8;1	Q07889	SOS1		Son of sevenless homolog 1	-0.07	0.045	0.236	0.358	0.999549	0.948582	0.641624	0.241261	#N/A	SOS1	#N/A	#N/A	#N/A	0.000195947	0.0229251	0.192719	0.617512
Q6GMV3	4	Q6GMV3	PTRHD1	C2orf79	Putative peptidyl-tRNA hydrolase PTRHD1	-0.187	0.033	0.236	0.336	0.999549	0.952481	0.531355	0.16638	#N/A	#N/A	#N/A	#N/A	#N/A	0.000195947	0.0211435	0.274615	0.778898
Q9Y316;B5MCI6	8;1	Q9Y316	MEMO1	C2orf4 MEMO NS5ATP7	Protein MEMO1	-0.135	-0.117	0.236	0.46	0.999549	0.858943	0.656202	0.144855	#N/A	MEMO1	#N/A	#N/A	#N/A	0.000195947	0.0660355	0.182963	0.839067
P11413;E9PD92	30;15	P11413	G6PD		Glucose-6-phosphate 1-dehydrogenase	0.087	-0.172	0.236	0.242	0.999549	0.644125	0.447382	0.23995	#N/A	G6PD	#N/A	#N/A	#N/A	0.000195947	0.19103	0.349322	0.619879
P43490;A0A0C4DFS8;C9JF35;C9JG65	15;11;1;1	P43490	NAMPT	PBEF PBEF1	Nicotinamide phosphoribosyltransferase	-0.009	-0.452	0.236	0.394	0.999549	0.295758	0.595396	0.148926	#N/A	NAMPT	#N/A	#N/A	#N/A	0.000195947	0.529063	0.225194	0.82703
Q8TBC4;F8W8D4	8;6	Q8TBC4	UBA3	UBE1C	NEDD8-activating enzyme E1 catalytic subunit	-0.086	-0.588	0.236	0.233	0.999549	0.225207	0.64856	0.460387	#N/A	#N/A	#N/A	#N/A	#N/A	0.000195947	0.647418	0.18805	0.336877
P50148;B1AM21	11;6	P50148	GNAQ	GAQ	Guanine nucleotide-binding protein G(q) subunit alpha	0.274	0.595	0.235	1.019	0.999549	0.222029	0.652424	0.00245747	#N/A	#N/A	#N/A	#N/A	#N/A	0.000195947	0.65359	0.18547	2.60951
F8WCZ3;Q96NT0	2;2	Q96NT0	CCDC115		Coiled-coil domain-containing protein 115	-0.122	0.422	0.235	-0.07	0.999549	0.266941	0.534861	0.793628	#N/A	#N/A	#N/A	#N/A	#N/A	0.000195947	0.573585	0.271759	0.100383
Q14258	23	Q14258	TRIM25	EFP RNF147 ZNF147	E3 ubiquitin/ISG15 ligase TRIM25	-0.064	0.091	0.235	0.445	0.999549	0.803898	0.401052	0.0200234	#N/A	TRIM25	#N/A	#N/A	#N/A	0.000195947	0.0947991	0.396799	1.69846
Q8TF42	6	Q8TF42	UBASH3B	KIAA1959 STS1	Ubiquitin-associated and SH3 domain-containing protein B	-0.179	-0.221	0.235	0.245	0.999549	0.465649	0.392438	0.181457	#N/A	#N/A	#N/A	#N/A	#N/A	0.000195947	0.331941	0.406229	0.741227
F5GYN4;J3KR44;Q96FW1;F5H6Q1;F5GYJ8;F5H3F0	13;13;13;12;12;6	Q96FW1	OTUB1	OTB1 OTU1	Ubiquitin thioesterase OTUB1	-0.024	-0.333	0.235	0.553	0.999549	0.577232	0.690975	0.106238	#N/A	#N/A	#N/A	#N/A	#N/A	0.000195947	0.23865	0.160538	0.973719
Q96G23;Q5SZE3;H0YKH6;Q5SZE4;Q5SZE1;Q5SZE2;H0YNU7;H0YLQ6	5;4;4;4;4;3;3;1	Q96G23	CERS2	LASS2 TMSG1	Ceramide synthase 2	0.324	0.561	0.234	0.811	0.999549	0.459145	0.776198	0.0802817	#N/A	#N/A	#N/A	#N/A	#N/A	0.000195947	0.33805	0.110027	1.09538
O43181;H0Y9M8	5;1	O43181	NDUFS4		NADH dehydrogenase [ubiquinone] iron-sulfur protein 4, mitochondrial	0.017	0.267	0.234	-0.25	0.999549	0.652441	0.672955	0.451732	#N/A	#N/A	#N/A	NDUFS4	MIM	0.000195947	0.185459	0.172014	0.345119
Q9ULX6;V9GZ50;M0R1Y5;M0R010;M0QYT7	10;5;3;3;3	Q9ULX6	AKAP8L	NAKAP NAKAP95	A-kinase anchor protein 8-like	0.294	0.103	0.234	0.145	0.999549	0.747092	0.355842	0.401123	AKAP8L	#N/A	#N/A	#N/A	#N/A	0.000195947	0.126626	0.448743	0.396722
O00629;H7C4F6	11;4	O00629	KPNA4	QIP1	Importin subunit alpha-3	-0.062	0.004	0.234	0.7	0.999549	0.994858	0.637489	0.0218806	KPNA4	KPNA4	#N/A	#N/A	#N/A	0.000195947	0.00223899	0.195527	1.65994
O00471;A0A0A0MSI8;F8W9B8;G3V377	19;17;15;1	O00471	EXOC5	SEC10 SEC10L1	Exocyst complex component 5	0.126	-0.066	0.234	0.931	0.999549	0.914246	0.595912	0.00166103	#N/A	EXOC5	#N/A	#N/A	#N/A	0.000195947	0.0389368	0.224818	2.77962
Q08J23;A0A140T9Y7;A0A140T9Z1	35;9;2	Q08J23	NSUN2	SAKI TRM4	tRNA (cytosine(34)-C(5))-methyltransferase	0.235	-0.131	0.234	0.164	0.999549	0.68306	0.370109	0.353964	#N/A	#N/A	#N/A	NSUN2	Matrix	0.000195947	0.165541	0.43167	0.451041
Q9H2M9;F8WDJ2;H7C4Y9	32;3;1	Q9H2M9	RAB3GAP2	KIAA0839	Rab3 GTPase-activating protein non-catalytic subunit	0.093	-0.136	0.234	0.845	0.999549	0.769817	0.543709	0.00161087	#N/A	#N/A	#N/A	#N/A	#N/A	0.000195947	0.113612	0.264633	2.79294
P00441;H7BYH4	11;8	P00441	SOD1		Superoxide dismutase [Cu-Zn]	-0.169	-0.279	0.234	-0.334	0.999549	0.573535	0.617258	0.239096	SOD1	SOD1	#N/A	SOD1	IMS	0.000195947	0.24144	0.209533	0.621428
O95297;Q9UEL6	4;2	O95297	MPZL1	PZR	Myelin protein zero-like protein 1	-0.09	0.894	0.233	0.555	0.999549	0.0704874	0.649227	0.0718393	#N/A	#N/A	#N/A	#N/A	#N/A	0.000195947	1.15189	0.187603	1.14364
Q96I59;E9PRK2;H0YEL9	5;4;2	Q96I59	NARS2		Probable asparagine--tRNA ligase, mitochondrial	0.268	0.076	0.233	0.753	0.999549	0.924019	0.703526	0.0352407	#N/A	#N/A	#N/A	NARS2	Matrix	0.000195947	0.034319	0.15272	1.45295
P22314;Q5JRR6;Q5JRR9;Q5JRS0;Q5JRS2;Q5JRS1;Q5JRS3	51;19;14;14;12;11;11	P22314	UBA1	A1S9T UBE1	Ubiquitin-like modifier-activating enzyme 1	0.154	0.018	0.233	0.363	0.999549	0.958095	0.295471	0.0204329	UBA1	#N/A	#N/A	#N/A	#N/A	0.000195947	0.0185912	0.529486	1.68967
O43665	9	O43665	RGS10		Regulator of G-protein signaling 10	-0.349	0.008	0.233	-0.519	0.999549	0.989012	0.604104	0.0606305	RGS10	#N/A	#N/A	#N/A	#N/A	0.000195947	0.00479853	0.218888	1.21731
Q8WVT3;H7C2F7;A0A0J9YXQ9;Q53QD4;H7C373;A0A0G2JQW1;H7C0K3;H7C1E5;H7C0T3	8;5;3;3;2;2;1;1;1	Q8WVT3	TRAPPC12	TRAMM TTC15	Trafficking protein particle complex subunit 12	-0.096	-0.146	0.233	0.488	0.999549	0.765238	0.573552	0.0600963	TRAPPC12	#N/A	#N/A	#N/A	#N/A	0.000195947	0.116203	0.241427	1.22115
P84095;G3V4H1;G3V476	12;1;1	P84095	RHOG	ARHG	Rho-related GTP-binding protein RhoG	0.083	0.946	0.232	0.761	0.999549	0.122194	0.729251	0.0502682	#N/A	RHOG	#N/A	#N/A	#N/A	0.000195947	0.912949	0.137123	1.29871
Q13049;Q5JVY0	21;3	Q13049	TRIM32	HT2A	E3 ubiquitin-protein ligase TRIM32	0.131	0.034	0.232	0.236	0.999549	0.938447	0.399328	0.200173	#N/A	TRIM32	#N/A	#N/A	#N/A	0.000195947	0.0275905	0.398671	0.698594
H3BTB7;Q5JPH6	10;10	Q5JPH6	EARS2	KIAA1970	Probable glutamate--tRNA ligase, mitochondrial	0.117	-0.026	0.232	0.593	0.999549	0.973292	0.693151	0.0828225	#N/A	#N/A	#N/A	EARS2	Matrix	0.000195947	0.0117571	0.159172	1.08185
Q9UBQ7;U3KQ56	12;9	Q9UBQ7	GRHPR	GLXR	Glyoxylate reductase/hydroxypyruvate reductase	0.071	-0.265	0.232	0.264	0.999549	0.500214	0.522706	0.259219	#N/A	GRHPR	#N/A	GRHPR	Matrix	0.000195947	0.300845	0.281743	0.586332
Q96B23;A0A087WVF1;K7EQH1	4;3;2	Q96B23	C18orf25	ARKL1	Uncharacterized protein C18orf25	-0.194	-0.298	0.232	-0.063	0.999549	0.664141	0.724091	0.882601	#N/A	#N/A	#N/A	#N/A	#N/A	0.000195947	0.177739	0.140207	0.0542355
Q86SR1;F2Z2M7;A0A087X115;Q49A17	15;4;1;1	Q86SR1	GALNT10		Polypeptide N-acetylgalactosaminyltransferase 10	0.196	0.677	0.231	1.29	0.999549	0.359499	0.778139	0.00706194	#N/A	#N/A	#N/A	#N/A	#N/A	0.000195947	0.444302	0.108943	2.15108
P05026;V9GYR2	12;6	P05026	ATP1B1	ATP1B	Sodium/potassium-transporting ATPase subunit beta-1	0.291	0.58	0.231	0.812	0.999549	0.388736	0.753813	0.0532261	#N/A	#N/A	#N/A	#N/A	#N/A	0.000195947	0.410345	0.122737	1.27388
P04181	19	P04181	OAT		Ornithine aminotransferase, mitochondrial	0.177	-0.046	0.231	0.29	0.999549	0.945853	0.636868	0.327807	#N/A	#N/A	#N/A	OAT	Matrix	0.000195947	0.0241763	0.195951	0.484382
Q14204;A0A2R8Y706;A0A2R8YFZ7;A0A2R8Y5T0;A0A2R8Y6H2;A0A2R8Y542;A0A2R8YGC7;A0A2R8Y6I5;H0YJ21	229;113;97;91;82;49;22;21;20	Q14204	DYNC1H1	DHC1 DNCH1 DNCL DNECL DYHC KIAA0325	Cytoplasmic dynein 1 heavy chain 1	0.089	-0.093	0.231	0.991	0.999549	0.88526	0.652424	0.00266442	#N/A	DYNC1H1	#N/A	#N/A	#N/A	0.000195947	0.052929	0.18547	2.5744
A0A1B0GW05;Q2PZI1;H7C3M5	7;3;1	A0A1B0GW05	DPY19L1		Probable C-mannosyltransferase DPY19L1	-0.055	0.887	0.23	0.837	0.999549	0.186287	0.763285	0.0533557	#N/A	#N/A	#N/A	#N/A	#N/A	0.000195947	0.729818	0.117313	1.27282
J3KPT4;Q9H4I3	3;3	Q9H4I3	TRABD	TTG2	TraB domain-containing protein	0.135	0.226	0.23	0.604	0.999549	0.624572	0.579074	0.0217957	#N/A	#N/A	#N/A	#N/A	#N/A	0.000195947	0.204417	0.237266	1.66163
Q7Z494;A0A0C4DG93;A0A0J9YXS1;F2Z3A8	6;2;2;2	Q7Z494	NPHP3	KIAA2000	Nephrocystin-3	0.014	0.001	0.23	0.765	0.999549	0.999062	0.754243	0.067203	#N/A	#N/A	#N/A	#N/A	#N/A	0.000195947	0.000407565	0.122489	1.17261
P48454;H0YB02;G3V111	9;4;4	P48454	PPP3CC	CALNA3 CNA3	Serine/threonine-protein phosphatase 2B catalytic subunit gamma isoform	0.248	-0.109	0.23	0.677	0.999549	0.858943	0.637489	0.0242199	#N/A	PPP3CC	#N/A	#N/A	#N/A	0.000195947	0.0660355	0.195527	1.61583
Q6IPR3;V9GZ67	3;1	Q6IPR3	TYW3	C1orf171	tRNA wybutosine-synthesizing protein 3 homolog	0.154	-0.217	0.23	-0.021	0.999549	0.630253	0.564815	0.94162	#N/A	#N/A	#N/A	#N/A	#N/A	0.000195947	0.200485	0.248093	0.0261243
O75146;H0YH66	16;2	O75146	HIP1R	HIP12 KIAA0655	Huntingtin-interacting protein 1-related protein	0.075	0.511	0.229	0.268	0.999549	0.199618	0.579703	0.298145	#N/A	#N/A	#N/A	#N/A	#N/A	0.000195947	0.6998	0.236794	0.525572
A0A0A0MRI2;Q9UNH7;G3V5X9;H0YJF8;G3V4Z5;G3V5U2;G3V2U1;Q86XE0	23;22;11;4;4;2;2;2	A0A0A0MRI2	SNX6		Sorting nexin	0.015	0.018	0.229	0.027	0.999549	0.96434	0.400394	0.89285	#N/A	#N/A	#N/A	#N/A	#N/A	0.000195947	0.0157698	0.397513	0.0492217
Q15118;C9IYB4;C9JKT3;F8WEJ6;F8WC75;Q15119	12;7;4;4;1;1	Q15118	PDK1	PDHK1	[Pyruvate dehydrogenase (acetyl-transferring)] kinase isozyme 1, mitochondrial	0.28	-0.11	0.229	0.75	0.999549	0.887674	0.722173	0.0456436	#N/A	#N/A	#N/A	PDK1	Matrix	0.000195947	0.0517464	0.141359	1.34062
M0R2L2;Q9HA65;M0QYC9;M0QXA2;A0A087WXG5	4;4;3;1;1	Q9HA65	TBC1D17		TBC1 domain family member 17	0.098	-0.139	0.229	0.571	0.999549	0.763254	0.550725	0.0218942	#N/A	#N/A	#N/A	#N/A	#N/A	0.000195947	0.117331	0.259066	1.65967
Q13042;Q5T8C6	11;9	Q13042	CDC16	ANAPC6	Cell division cycle protein 16 homolog	0.015	-0.195	0.229	0.404	0.999549	0.745028	0.672955	0.205561	#N/A	CDC16	#N/A	#N/A	#N/A	0.000195947	0.127827	0.172014	0.687059
Q96AQ8;U3KQP8	3;1	Q96AQ8	MCUR1	C6orf79 CCDC90A	Mitochondrial calcium uniporter regulator 1	0.015	0.423	0.228	1.121	0.999549	0.527402	0.740425	0.00636464	#N/A	#N/A	#N/A	MCUR1	MIM	0.000195947	0.277858	0.130519	2.19623
P42892;B4DKB2;E9PJG1	26;25;1	P42892	ECE1		Endothelin-converting enzyme 1	0.058	0.399	0.228	1.029	0.999549	0.43562	0.66593	0.00232234	#N/A	#N/A	#N/A	#N/A	#N/A	0.000195947	0.360893	0.176572	2.63407
P04899;F8WE78;P11488;P09471;P19087;A8MTJ3;H3BTM2;A0A1W2PP38	19;2;2;2;2;2;1;1	P04899	GNAI2	GNAI2B	Guanine nucleotide-binding protein G(i) subunit alpha-2	0.121	0.318	0.228	0.777	0.999549	0.657274	0.743482	0.0512595	#N/A	GNAI2	#N/A	#N/A	#N/A	0.000195947	0.182253	0.12873	1.29023
Q9HCM4	5	Q9HCM4	EPB41L5	KIAA1548	Band 4.1-like protein 5	-0.295	0.28	0.228	0.427	0.999549	0.638091	0.686829	0.194131	#N/A	#N/A	#N/A	#N/A	#N/A	0.000195947	0.195117	0.163151	0.711904
Q14344	11	Q14344	GNA13		Guanine nucleotide-binding protein subunit alpha-13	0.272	0.226	0.228	0.706	0.999549	0.740311	0.71789	0.0533639	#N/A	#N/A	#N/A	#N/A	#N/A	0.000195947	0.130586	0.143942	1.27275
E7EMV7;A0A0A0MRZ4;Q15025;E7EW15;H0YC17	7;7;7;4;2	Q15025	TNIP1	KIAA0113 NAF1	TNFAIP3-interacting protein 1	-0.178	0.153	0.228	0.121	0.999549	0.67916	0.459289	0.566914	TNIP1	#N/A	#N/A	#N/A	#N/A	0.000195947	0.168028	0.337914	0.246483
Q96CV9;H7C1H4;A0A087WY28	30;4;3	Q96CV9	OPTN	FIP2 GLC1E HIP7 HYPL NRP	Optineurin	-0.174	0.012	0.228	-0.21	0.999549	0.984768	0.62709	0.467806	#N/A	OPTN	#N/A	#N/A	#N/A	0.000195947	0.00666623	0.20267	0.329934
P62495;B7Z7P8;I3L492;D6RCB3;D6RJE8	13;12;4;3;3	P62495	ETF1	ERF1 RF1 SUP45L1	Eukaryotic peptide chain release factor subunit 1	-0.115	-0.48	0.228	0.418	0.999549	0.387608	0.702804	0.224962	#N/A	ETF1	#N/A	#N/A	#N/A	0.000195947	0.411607	0.153166	0.647892
A0A2R8YFA9;O94851;E9PNC3;E9PKI3;E9PL42;E9PKW5;E9PJB0;E9PRE0	33;33;4;4;3;2;2;2	O94851	MICAL2	KIAA0750 MICAL2PV1 MICAL2PV2	[F-actin]-monooxygenase MICAL2	-0.161	0.341	0.227	0.538	0.999549	0.288819	0.465213	0.0107198	#N/A	#N/A	#N/A	#N/A	#N/A	0.000195947	0.539374	0.332348	1.96981
E5RJM0;B7ZLQ8;Q17RY0;H0YBG1;E5RFP2	6;6;6;3;2	Q17RY0	CPEB4	KIAA1673	Cytoplasmic polyadenylation element-binding protein 4	-0.044	0.295	0.227	0.423	0.999549	0.282229	0.381556	0.0176915	#N/A	#N/A	#N/A	#N/A	#N/A	0.000195947	0.549399	0.418442	1.75223
Q9Y4L1;A0A087X054;E9PJ21;A0A087WWI4;K7EQK2;J3QL06;J3KTF1;Q9BST8;J3QQH7;J3QLE9;A0A087WW13;A0A087X214;A0A2R8Y358;A0A1W2PS94;Q9BXT5	56;52;33;33;33;9;9;7;7;7;5;4;1;1;1	Q9Y4L1	HYOU1	GRP170 ORP150	Hypoxia up-regulated protein 1	-0.018	0.156	0.227	0.108	0.999549	0.594822	0.355842	0.526585	#N/A	#N/A	#N/A	#N/A	#N/A	0.000195947	0.225613	0.448743	0.278532
E9PQG4;A0A087WVF8;A0A0A0MRM1;A0A087WX83;A0A075B749;Q5VU43;H0YCH7;H0YEW6	20;20;20;20;20;20;3;2	Q5VU43	PDE4DIP	CMYA2 KIAA0454 KIAA0477 MMGL	Myomegalin	-0.255	0.15	0.227	0.228	0.999549	0.660142	0.420423	0.225727	#N/A	#N/A	#N/A	#N/A	#N/A	0.000195947	0.180362	0.376313	0.646416
O95140;Q5JXC5	20;2	O95140	MFN2	CPRP1 KIAA0214	Mitofusin-2	0.113	0.147	0.227	0.862	0.999549	0.811846	0.668215	0.00825367	#N/A	#N/A	#N/A	MFN2	MOM	0.000195947	0.0905261	0.175084	2.08335
Q99714;Q5H928	11;7	Q99714	HSD17B10	ERAB HADH2 MRPP2 SCHAD SDR5C1 XH98G2	3-hydroxyacyl-CoA dehydrogenase type-2	0.055	-0.001	0.227	0.275	0.999549	0.998269	0.553429	0.260282	#N/A	#N/A	#N/A	HSD17B10	Matrix	0.000195947	0.000752564	0.256938	0.584556
H7C3G9;Q9UJ70;C9JEV6;H7C286;H0YEB7;H7C1L7;H0YE82;E9PPU6;H0YF44;H0YC94	12;12;11;7;6;5;4;4;3;2	Q9UJ70	NAGK		N-acetyl-D-glucosamine kinase	0.215	-0.261	0.227	0.928	0.999549	0.62801	0.650599	0.00367112	#N/A	#N/A	#N/A	#N/A	#N/A	0.000195947	0.202034	0.186687	2.4352
P78346;Q5VU10;Q5VU11	8;7;5	P78346	RPP30	RNASEP2	Ribonuclease P protein subunit p30	0.335	-0.358	0.227	0.211	0.999549	0.492032	0.667674	0.510788	#N/A	#N/A	#N/A	#N/A	#N/A	0.000195947	0.308007	0.175436	0.29176
P20020;E7ERY9;F8W1V5;H0YHH6;A0A0U1RQU3	30;21;4;2;2	P20020	ATP2B1	PMCA1	Plasma membrane calcium-transporting ATPase 1	0.099	0.795	0.226	0.868	0.999549	0.140722	0.698244	0.0125823	#N/A	#N/A	#N/A	#N/A	#N/A	0.000195947	0.851639	0.155993	1.90024
Q8WTW3;A0A087WVI0;E9PBL8;J3KRP4;J3QKY9;J3QLT5;J3KSY3	21;19;19;7;2;2;1	Q8WTW3	COG1	KIAA1381 LDLB	Conserved oligomeric Golgi complex subunit 1	-0.005	0.466	0.226	0.328	0.999549	0.22758	0.569179	0.184217	#N/A	#N/A	#N/A	#N/A	#N/A	0.000195947	0.642865	0.244751	0.73467
P17676	6	P17676	CEBPB	TCF5	CCAAT/enhancer-binding protein beta	0.033	0.442	0.226	-0.16	0.999549	0.4099	0.693846	0.650822	CEBPB	#N/A	#N/A	#N/A	#N/A	0.000195947	0.387323	0.158737	0.186538
O94804;H0YB71	23;6	O94804	STK10	LOK	Serine/threonine-protein kinase 10	-0.075	0.225	0.226	0.414	0.999549	0.524769	0.475474	0.0477081	#N/A	#N/A	#N/A	#N/A	#N/A	0.000195947	0.280032	0.322873	1.32141
O43920	9	O43920	NDUFS5		NADH dehydrogenase [ubiquinone] iron-sulfur protein 5	-0.142	0.183	0.226	-0.301	0.999549	0.794086	0.72068	0.413357	#N/A	#N/A	#N/A	NDUFS5	MIM	0.000195947	0.100132	0.142258	0.383674
H3BRG4;P22695;H3BSJ9;H3BP04;H3BUE4;H3BUI9;A0A087WVZ4	15;15;14;7;3;3;2	P22695	UQCRC2		Cytochrome b-c1 complex subunit 2, mitochondrial	0.15	-0.04	0.226	0.296	0.999549	0.946898	0.591796	0.256579	#N/A	#N/A	#N/A	UQCRC2	MIM	0.000195947	0.023697	0.227828	0.590778
A0A0A0MTR2;Q8N543;H3BR79;H3BUA6;H3BR02;H3BP48	10;10;5;5;3;1	Q8N543	OGFOD1	KIAA1612 TPA1	Prolyl 3-hydroxylase OGFOD1	0.264	-0.623	0.226	0.194	0.999549	0.326561	0.748117	0.647084	OGFOD1	#N/A	#N/A	#N/A	#N/A	0.000195947	0.486036	0.12603	0.189039
Q9BQE4;A0A182DWI4;E9PN30	9;7;6	Q9BQE4	SELENOS	SELS VIMP	Selenoprotein S	0.017	0.862	0.225	0.632	0.999549	0.168017	0.745208	0.107014	#N/A	#N/A	#N/A	#N/A	#N/A	0.000195947	0.774646	0.127723	0.970558
Q8ND76;R4GN48;R4GNF3	7;2;2	Q8ND76	CCNY	C10orf9 CBCP1 CFP1	Cyclin-Y	0.098	0.64	0.225	0.936	0.999549	0.137862	0.612182	0.00149001	#N/A	#N/A	#N/A	#N/A	#N/A	0.000195947	0.860555	0.21312	2.82681
O43752	8	O43752	STX6		Syntaxin-6	0.164	0.576	0.225	0.906	0.999549	0.109458	0.522724	0.000409908	STX6	#N/A	#N/A	#N/A	#N/A	0.000195947	0.960754	0.281727	3.38731
Q7KYR7;Q8WVV5;H7BYC3;C9IY66;H7C542;C9JNC3;C9JAJ6	12;5;4;4;3;3;2	Q7KYR7	BTN2A1	BT2.1 BTF1	Butyrophilin subfamily 2 member A1	-0.073	0.447	0.225	0.615	0.999549	0.519453	0.754315	0.13098	#N/A	#N/A	#N/A	#N/A	#N/A	0.000195947	0.284454	0.122447	0.882797
P09936;D6RE83;D6R956;D6R974;D6RF53	16;13;12;11;2	P09936	UCHL1		Ubiquitin carboxyl-terminal hydrolase isozyme L1	-0.243	0.026	0.225	-0.113	0.999549	0.973412	0.704773	0.764735	UCHL1	UCHL1	#N/A	#N/A	#N/A	0.000195947	0.0117032	0.151951	0.116489
P53609	7	P53609	PGGT1B		Geranylgeranyl transferase type-1 subunit beta	-0.105	-0.103	0.225	0.237	0.999549	0.823954	0.527814	0.302427	#N/A	#N/A	#N/A	#N/A	#N/A	0.000195947	0.0840968	0.277519	0.51938
Q01804;D6RI06	14;6	Q01804	OTUD4	HIN-1 KIAA1046	OTU domain-containing protein 4	-0.122	-0.12	0.225	0.027	0.999549	0.695916	0.365751	0.88518	#N/A	#N/A	#N/A	#N/A	#N/A	0.000195947	0.157443	0.436814	0.0529686
Q7Z392;D6RHE5;D6R9T9	9;4;1	Q7Z392	TRAPPC11	C4orf41	Trafficking protein particle complex subunit 11	0.245	-0.23	0.225	0.872	0.999549	0.703131	0.689126	0.00992011	#N/A	#N/A	#N/A	#N/A	#N/A	0.000195947	0.152964	0.161701	2.00348
Q9Y6D6;E5RIF2;E5RHL7;E5RHZ1;E5RJN9	30;22;15;7;5	Q9Y6D6	ARFGEF1	ARFGEP1 BIG1	Brefeldin A-inhibited guanine nucleotide-exchange protein 1	-0.17	0.053	0.224	0.649	0.999549	0.899139	0.44545	0.00195561	ARFGEF1	ARFGEF1	#N/A	#N/A	#N/A	0.000195947	0.0461733	0.351201	2.70872
P13861;H7C330;H7C1L0;H7C4A9;C9J830	23;8;6;5;3	P13861	PRKAR2A	PKR2 PRKAR2	cAMP-dependent protein kinase type II-alpha regulatory subunit	0.129	-0.014	0.224	0.119	0.999549	0.971297	0.357133	0.477025	#N/A	PRKAR2A	#N/A	#N/A	#N/A	0.000195947	0.0126482	0.44717	0.321458
Q9HCJ6	7	Q9HCJ6	VAT1L	KIAA1576	Synaptic vesicle membrane protein VAT-1 homolog-like	0.188	-0.393	0.224	0.457	0.999549	0.506434	0.710373	0.190267	#N/A	#N/A	#N/A	#N/A	#N/A	0.000195947	0.295477	0.148514	0.720636
Q96Q45;F2Z329;A0A087WWU1	4;3;3	Q96Q45	TMEM237	ALS2CR4	Transmembrane protein 237	-0.16	0.491	0.223	0.168	0.999549	0.198393	0.57077	0.505764	#N/A	#N/A	#N/A	#N/A	#N/A	0.000195947	0.702474	0.243538	0.296053
A0A140TA86;Q5XKP0;K7EIR2;A0A140TA84	4;4;2;2	Q5XKP0	MIC13	C19orf70 QIL1	MICOS complex subunit MIC13	0.078	0.299	0.223	0.592	0.999549	0.599801	0.689126	0.0682701	#N/A	#N/A	#N/A	#N/A	#N/A	0.000195947	0.221992	0.161701	1.16577
P05455;E7ERC4;E9PGX9;E9PFL9	40;15;10;10	P05455	SSB		Lupus La protein	-0.176	0.01	0.223	-0.385	0.999549	0.985692	0.575247	0.118949	#N/A	#N/A	#N/A	#N/A	#N/A	0.000195947	0.00625895	0.240146	0.924639
A0A0C4DG33;O43933	5;5	O43933	PEX1		Peroxisome biogenesis factor 1	0.015	-0.009	0.223	0.526	0.999549	0.989424	0.702804	0.11753	#N/A	PEX1	#N/A	#N/A	#N/A	0.000195947	0.00461761	0.153166	0.929852
O00264	10	O00264	PGRMC1	HPR6.6 PGRMC	Membrane-associated progesterone receptor component 1	-0.03	0.873	0.222	0.881	0.999549	0.14101	0.732847	0.0202191	#N/A	#N/A	#N/A	#N/A	#N/A	0.000195947	0.850749	0.134987	1.69424
M0R3D4;Q9UI14;M0R1H9;M0QXH1	5;5;3;2	Q9UI14	RABAC1	PRA1 PRAF1	Prenylated Rab acceptor protein 1	0.143	0.704	0.222	0.976	0.999549	0.187579	0.710283	0.00684301	#N/A	#N/A	#N/A	#N/A	#N/A	0.000195947	0.726816	0.148569	2.16475
Q8WUK0;E9PQM0	4;2	Q8WUK0	PTPMT1	MOSP PLIP	Phosphatidylglycerophosphatase and protein-tyrosine phosphatase 1	-0.297	0.601	0.222	1.202	0.999549	0.355829	0.75587	0.0048386	#N/A	#N/A	#N/A	PTPMT1	MIM	0.000195947	0.448759	0.121553	2.31528
K9J7I2;E9PQ68;O95169;E9PIZ8	4;4;4;1	O95169	NDUFB8		NADH dehydrogenase [ubiquinone] 1 beta subcomplex subunit 8, mitochondrial	0.055	0.504	0.222	0.806	0.999549	0.350123	0.703355	0.0190046	#N/A	#N/A	#N/A	NDUFB8	MIM	0.000195947	0.45578	0.152826	1.72114
Q9Y6C9;E9PIE4	8;5	Q9Y6C9	MTCH2	MIMP	Mitochondrial carrier homolog 2	0.482	0.442	0.222	0.996	0.999549	0.393295	0.6867	0.0035143	#N/A	#N/A	#N/A	MTCH2	MOM	0.000195947	0.405282	0.163233	2.45416
X6R2W0;K7EIY4;Q5U8S2;O60499;K7ELY2;K7EJ05;F6RTM7;K7EK75;K7EPP9	5;5;5;5;4;2;2;2;2	O60499	STX10	SYN10	Syntaxin-10	0.021	0.285	0.222	0.819	0.999549	0.472891	0.557117	0.00169167	#N/A	#N/A	#N/A	#N/A	#N/A	0.000195947	0.325239	0.254054	2.77169
Q7Z2T5;X6RK96	14;2	Q7Z2T5	TRMT1L	C1orf25 TRM1L	TRMT1-like protein	0.029	0.253	0.222	0.129	0.999549	0.389131	0.416705	0.48815	#N/A	#N/A	#N/A	#N/A	#N/A	0.000195947	0.409904	0.380172	0.311446
P48506;B4E2I4;A0A2R8YEL6;A0A0C4DGB2;E1CEI4;A0A2R8Y648	13;12;11;9;9;4	P48506	GCLC	GLCL GLCLC	Glutamate--cysteine ligase catalytic subunit	-0.073	0.096	0.222	0.57	0.999549	0.839217	0.532079	0.0153826	#N/A	GCLC	#N/A	#N/A	#N/A	0.000195947	0.0761255	0.274024	1.81297
O14908;K7EM11;K7ELJ2;K7ESN1;A0A2R8Y651;Q8TF64	14;5;3;2;1;1	O14908	GIPC1	C19orf3 GIPC RGS19IP1	PDZ domain-containing protein GIPC1	-0.343	0.037	0.222	-0.018	0.999549	0.92866	0.399945	0.929793	#N/A	GIPC1	#N/A	#N/A	#N/A	0.000195947	0.0321433	0.398	0.0316139
P54098;A0A1B0GTU7;H0YCV2;A0A0D9SFM1;A0A1B0GVT8;A0A1B0GTQ6	3;2;1;1;1;1	P54098	POLG	MDP1 POLG1 POLGA	DNA polymerase subunit gamma-1	0.53	0.029	0.222	0.372	0.999549	0.971439	0.708622	0.28001	#N/A	#N/A	#N/A	POLG	Matrix	0.000195947	0.0125844	0.149586	0.552827
Q9UNM6;J3KNQ3;A0A087WUL9;H0YD73;E9PL38;E9PQG3;E9PPD2;F8W8J6	22;20;19;13;13;3;2;1	Q9UNM6	PSMD13		26S proteasome non-ATPase regulatory subunit 13	0.294	0.023	0.222	0.785	0.999549	0.969793	0.589395	0.00376032	#N/A	PSMD13	#N/A	#N/A	#N/A	0.000195947	0.0133209	0.229594	2.42478
P29218;H0YBL1;E5RG13;E5RIP7;E5RG94;E5RIF4;E5RHE9;E5RI82;E5RGY4	11;10;8;7;6;6;6;6;6	P29218	IMPA1	IMPA	Inositol monophosphatase 1	0.05	-0.343	0.222	0.407	0.999549	0.355829	0.54013	0.0786481	#N/A	IMPA1	#N/A	#N/A	#N/A	0.000195947	0.448759	0.267501	1.10431
P29083;E9PER7;C9IYL4	11;4;4	P29083	GTF2E1	TF2E1	General transcription factor IIE subunit 1	-0.132	-0.47	0.222	-0.224	0.999549	0.405118	0.713705	0.531401	GTF2E1	#N/A	#N/A	#N/A	#N/A	0.000195947	0.392418	0.146481	0.274578
Q9UIW2	25	Q9UIW2	PLXNA1	NOV PLXN1	Plexin-A1	0.23	0.61	0.221	0.787	0.999549	0.206982	0.676951	0.0141113	PLXNA1	#N/A	#N/A	#N/A	#N/A	0.000195947	0.684068	0.169443	1.85043
O43491;Q6R5J7;E9PMV8;E9PPC9	61;18;13;7	O43491	EPB41L2		Band 4.1-like protein 2	0.092	0.23	0.221	0.116	0.999549	0.5321	0.508207	0.608509	EPB41L2	#N/A	#N/A	#N/A	#N/A	0.000195947	0.274007	0.29396	0.215733
A0A024R571;Q9H4M9;C9JC03;C9J2Z4;C9JIJ3;C9IZH1;C9JDQ8	31;31;21;18;6;6;6	Q9H4M9	EHD1	PAST PAST1	EH domain-containing protein 1	-0.044	0.079	0.221	0.491	0.999549	0.823751	0.399945	0.00747414	#N/A	#N/A	#N/A	#N/A	#N/A	0.000195947	0.0842042	0.398	2.12644
Q9BSD7;Q5TDF0	6;5	Q9BSD7	NTPCR	C1orf57	Cancer-related nucleoside-triphosphatase	0.059	0.039	0.221	0.027	0.999549	0.945849	0.578813	0.923943	#N/A	#N/A	#N/A	#N/A	#N/A	0.000195947	0.0241782	0.237462	0.0343547
P32780;E9PM51;F5H0Y9;E9PI26	9;5;3;3	P32780	GTF2H1	BTF2	General transcription factor IIH subunit 1	0.353	-0.246	0.221	0.348	0.999549	0.680843	0.696598	0.290588	GTF2H1	#N/A	#N/A	#N/A	#N/A	0.000195947	0.166953	0.157018	0.536722
B3KRD8;O76054;C9JYY7;C9JZI9	3;3;1;1	O76054	SEC14L2	C22orf6 KIAA1186 KIAA1658	SEC14-like protein 2	-0.059	-0.258	0.221	0.283	0.999549	0.533742	0.566678	0.240653	SEC14L2	#N/A	#N/A	#N/A	#N/A	0.000195947	0.272669	0.246664	0.618608
P12277;H0YJG0;G3V4N7;G3V461;H0YJK0;P06732	16;8;7;4;1;1	P12277	CKB	CKBB	Creatine kinase B-type	-0.258	-0.308	0.221	-0.055	0.999549	0.570251	0.67614	0.874631	#N/A	CKB	#N/A	#N/A	#N/A	0.000195947	0.243934	0.169964	0.0581753
P55212;D6RHU3;D6RBM3	10;6;4	P55212	CASP6	MCH2	Caspase-6	-0.229	-0.435	0.221	-0.11	0.999549	0.333982	0.635892	0.719524	#N/A	CASP6	#N/A	#N/A	#N/A	0.000195947	0.476277	0.196617	0.142955
Q6UWP7;C9K0C3	5;2	Q6UWP7	LCLAT1	AGPAT8 ALCAT1 LYCAT	Lysocardiolipin acyltransferase 1	0.217	0.469	0.22	1.1	0.999549	0.472557	0.751106	0.00746738	#N/A	#N/A	#N/A	#N/A	#N/A	0.000195947	0.325546	0.124299	2.12683
Q8IXI1;H3BST5;I3L2C6;H3BUX4	9;6;6;1	Q8IXI1	RHOT2	ARHT2 C16orf39	Mitochondrial Rho GTPase 2	-0.106	0.467	0.22	0.683	0.999549	0.255184	0.610149	0.011773	#N/A	#N/A	#N/A	RHOT2	MOM	0.000195947	0.593147	0.214564	1.92911
H7BXZ6;Q8IXI2;K7EIQ7;J3QLG2;K7EP86	9;9;4;2;2	Q8IXI2	RHOT1	ARHT1	Mitochondrial Rho GTPase 1	0.584	0.085	0.22	1.122	0.999549	0.934781	0.7764	0.0124143	#N/A	#N/A	#N/A	RHOT1	MOM	0.000195947	0.0292903	0.109914	1.90608
Q9UPU7;C9JW56	16;6	Q9UPU7	TBC1D2B	KIAA1055	TBC1 domain family member 2B	-0.168	-0.011	0.22	0.262	0.999549	0.980413	0.479483	0.197045	#N/A	#N/A	#N/A	#N/A	#N/A	0.000195947	0.00859087	0.319227	0.705434
O00303;H0YDT6;E9PQV8;A0A1W2PP79	13;3;1;1	O00303	EIF3F	EIF3S5	Eukaryotic translation initiation factor 3 subunit F	0.424	-0.02	0.22	0.22	0.999549	0.969776	0.533562	0.332942	#N/A	EIF3F	#N/A	#N/A	#N/A	0.000195947	0.0133286	0.272815	0.477632
Q9HBH5;C9J2C7	12;3	Q9HBH5	RDH14	PAN2 SDR7C4	Retinol dehydrogenase 14	0.263	0.597	0.219	1.026	0.999549	0.186088	0.647936	0.00116527	RDH14	#N/A	#N/A	RDH14	Membrane	0.000195947	0.730281	0.188468	2.93357
Q8N3R9;G3V2B0	18;2	Q8N3R9	MPP5		MAGUK p55 subfamily member 5	-0.051	-0.08	0.219	0.13	0.999549	0.829776	0.425596	0.486613	#N/A	#N/A	#N/A	#N/A	#N/A	0.000195947	0.0810394	0.371002	0.312817
B1AJY7;O75832;B1AJY5;B1AJY6	6;6;5;1	O75832	PSMD10		26S proteasome non-ATPase regulatory subunit 10	-0.312	-0.383	0.218	-0.351	0.999549	0.494353	0.705514	0.295521	#N/A	PSMD10	#N/A	#N/A	#N/A	0.000195947	0.305963	0.151494	0.529412
P05976;P08590	2;2	P08590	MYL3		Myosin light chain 3	-0.226	-0.436	0.218	-0.212	0.999549	0.17481	0.487565	0.301941	#N/A	MYL3	#N/A	#N/A	#N/A	0.000195947	0.757435	0.311968	0.520077
E7EN73;Q8IZA0;B1AN15;C9J519;H0Y4S8	6;6;4;3;1	Q8IZA0	KIAA0319L	AAVR KIAA1837	Dyslexia-associated protein KIAA0319-like protein	-0.219	0.367	0.217	0.944	0.999549	0.441627	0.657467	0.00259682	#N/A	#N/A	#N/A	#N/A	#N/A	0.000195947	0.354944	0.182126	2.58556
P05067;E9PG40;A0A0A0MRG2;H7C0V9;H7C2L2	19;17;16;13;1	P05067	APP	A4 AD1	Amyloid-beta A4 protein	-0.157	0.36	0.217	0.367	0.999549	0.175285	0.392438	0.0328148	#N/A	#N/A	#N/A	#N/A	#N/A	0.000195947	0.756255	0.406229	1.48393
Q8NI37	2	Q8NI37	PPTC7	TAPP2C	Protein phosphatase PTC7 homolog	-0.15	0.301	0.217	-0.838	0.999549	0.5631	0.668878	0.00736058	#N/A	#N/A	#N/A	PPTC7	Matrix	0.000195947	0.249414	0.174653	2.13309
P55072;C9IZA5;C9JUP7	58;8;6	P55072	VCP		Transitional endoplasmic reticulum ATPase	0.041	0.153	0.217	0.099	0.999549	0.590508	0.369438	0.55502	VCP	VCP	#N/A	#N/A	#N/A	0.000195947	0.228774	0.432458	0.255691
O75569;G5E9Q4	13;8	O75569	PRKRA	PACT RAX	Interferon-inducible double-stranded RNA-dependent protein kinase activator A	0.109	0.089	0.217	0.09	0.999549	0.781729	0.382217	0.605508	PRKRA	PRKRA	#N/A	#N/A	#N/A	0.000195947	0.106944	0.417689	0.21788
A0A087WYV3;A0A0D9SEW3;A0A087WXF8;Q9NP64;A0A087WXU5;A0A087WYF0	6;6;6;6;4;1	Q9NP64	ZCCHC17	PS1D	Nucleolar protein of 40 kDa	-0.074	-0.103	0.217	-0.27	0.999549	0.836745	0.580446	0.269936	#N/A	#N/A	#N/A	#N/A	#N/A	0.000195947	0.0774068	0.236238	0.56874
Q9NXN4	7	Q9NXN4	GDAP2		Ganglioside-induced differentiation-associated protein 2	0.04	-0.206	0.217	1.121	0.999549	0.765575	0.733672	0.00381926	#N/A	#N/A	#N/A	#N/A	#N/A	0.000195947	0.116012	0.134498	2.41802
Q6UW63	14	Q6UW63	KDELC1	EP58	KDEL motif-containing protein 1	0.145	-0.236	0.217	0.418	0.999549	0.585929	0.586567	0.0917109	KDELC1	#N/A	KDELC1	#N/A	#N/A	0.000195947	0.232155	0.231682	1.03758
P05023;M0R116;B1AKY9;A0A2R8YEY8;A0A0A0MT26;P13637;P50993;H0Y7C1;Q13733;Q5TC01;Q5TC02;E9PRA5;M0QXF2;Q5TC05	48;13;13;13;13;13;13;11;8;6;5;5;2;1	P05023	ATP1A1		Sodium/potassium-transporting ATPase subunit alpha-1	0.185	0.901	0.216	0.845	0.999549	0.172127	0.772463	0.0457268	#N/A	#N/A	#N/A	#N/A	#N/A	0.000195947	0.76415	0.112122	1.33983
Q587I9	2	Q587I9	SFT2D3		Vesicle transport protein SFT2C	0.07	0.371	0.216	1.138	0.999549	0.479309	0.69195	0.00107496	#N/A	#N/A	#N/A	#N/A	#N/A	0.000195947	0.319385	0.159925	2.96861
Q14409;P32189;F8WC39;F8WDA9;F8WBI8;H7C2A0;F8WF44	9;9;3;2;2;2;1	P32189	GK		Glycerol kinase	0.046	0.215	0.216	0.818	0.999549	0.757167	0.738987	0.0295409	#N/A	GK	#N/A	#N/A	#N/A	0.000195947	0.120808	0.131363	1.52958
Q86YV5	19	Q86YV5	PRAG1	SGK223	Inactive tyrosine-protein kinase PRAG1	-0.009	0.125	0.216	0.005	0.999549	0.749444	0.508081	0.982746	#N/A	#N/A	#N/A	#N/A	#N/A	0.000195947	0.125261	0.294067	0.00755886
P19784;H3BSA1;H3BNI9;H3BV19	12;8;5;5	P19784	CSNK2A2	CK2A2	Casein kinase II subunit alpha'	-0.008	-0.339	0.216	0.387	0.999549	0.486559	0.658957	0.184372	#N/A	CSNK2A2	#N/A	#N/A	#N/A	0.000195947	0.312865	0.181143	0.734305
Q9H0V9;F8WB07;F8WEK5	6;2;1	Q9H0V9	LMAN2L	VIPL	VIP36-like protein	0.346	0.46	0.215	1.77	0.999549	0.563214	0.790765	0.000563913	#N/A	#N/A	#N/A	#N/A	#N/A	0.000195947	0.249327	0.101953	3.24879
Q92545;H7BZV0;H7BZ05	16;3;1	Q92545	TMEM131	KIAA0257 RW1	Transmembrane protein 131	-0.209	0.402	0.215	0.386	0.999549	0.284416	0.574604	0.104673	#N/A	#N/A	#N/A	#N/A	#N/A	0.000195947	0.546046	0.240631	0.980167
Q9ULH0;E9PH70;A0A1W2PPB7;H0Y8E4;A0A1W2PPY4;H7C584	38;26;25;22;6;3	Q9ULH0	KIDINS220	ARMS KIAA1250	Kinase D-interacting substrate of 220 kDa	-0.136	0.232	0.215	0.538	0.999549	0.428531	0.426827	0.00475077	#N/A	#N/A	#N/A	#N/A	#N/A	0.000195947	0.368017	0.369748	2.32324
Q4KMQ1;H3BLU1	8;4	Q4KMQ1	TPRN	C9orf75	Taperin	-0.091	0.194	0.215	-0.069	0.999549	0.616351	0.525982	0.77545	#N/A	#N/A	#N/A	#N/A	#N/A	0.000195947	0.210172	0.279029	0.110446
P63010;A0A087X253;A0A087WU93;A0A087WZQ6;A0A087WYD1;K7ERB2;K7EN71;K7EJX1;K7EJ01;A0A087WXS3;K7EKZ5	47;42;33;33;28;15;12;6;5;4;4	P63010	AP2B1	ADTB2 CLAPB1	AP-2 complex subunit beta	0.161	0.186	0.215	0.983	0.999549	0.659102	0.561379	0.000250714	#N/A	AP2B1	#N/A	#N/A	#N/A	0.000195947	0.181048	0.250744	3.60082
P21796;C9JI87	18;12	P21796	VDAC1	VDAC	Voltage-dependent anion-selective channel protein 1	0.105	-0.128	0.215	0.353	0.999549	0.861183	0.727392	0.319647	#N/A	#N/A	#N/A	VDAC1	MOM	0.000195947	0.0649045	0.138231	0.49533
P60604	4	P60604	UBE2G2		Ubiquitin-conjugating enzyme E2 G2	0.171	-0.177	0.215	0.307	0.999549	0.74564	0.660409	0.29499	#N/A	UBE2G2	#N/A	#N/A	#N/A	0.000195947	0.127471	0.180187	0.530193
A0A0C4DGQ5;P04632;K7EKD8;U3KQE2;K7EIV0;A0A075B7C0;K7ELJ7;U3KPR7;K7EM73;K7EMQ1;Q96L46	11;10;9;8;8;8;8;7;4;2;2	A0A0C4DGQ5	CAPNS1		Calpain small subunit 1	-0.202	-0.254	0.215	0.778	0.999549	0.603358	0.641304	0.00730821	#N/A	CAPNS1	#N/A	#N/A	#N/A	0.000195947	0.219425	0.192936	2.13619
Q8WUN7	8	Q8WUN7	UBTD2	DCUBP	Ubiquitin domain-containing protein 2	-0.851	0.619	0.214	0.269	0.999549	0.180697	0.670213	0.367655	#N/A	#N/A	#N/A	#N/A	#N/A	0.000195947	0.743048	0.173787	0.434559
Q9Y287;U3KQL7	3;2	Q9Y287	ITM2B	BRI BRI2	Integral membrane protein 2B	0.129	0.558	0.214	0.488	0.999549	0.293931	0.716097	0.147377	#N/A	#N/A	#N/A	#N/A	#N/A	0.000195947	0.531755	0.145028	0.83157
Q9P227;A0A087WXU2;A0A087WZ73;A0A087WTU4	18;4;3;3	Q9P227	ARHGAP23	KIAA1501	Rho GTPase-activating protein 23	-0.244	0.239	0.214	0.136	0.999549	0.37848	0.395331	0.427593	#N/A	ARHGAP23	#N/A	#N/A	#N/A	0.000195947	0.421957	0.403039	0.36897
Q2TB10;C9JHX9;A0A087WXB4;C9JLY3;C9K0M9	7;2;2;1;1	Q2TB10	ZNF800		Zinc finger protein 800	-0.211	0.155	0.214	-0.074	0.999549	0.699411	0.52621	0.757784	#N/A	#N/A	#N/A	#N/A	#N/A	0.000195947	0.155267	0.278841	0.120454
Q9Y250	4	Q9Y250	LZTS1	FEZ1	Leucine zipper putative tumor suppressor 1	-0.36	0.152	0.214	0.309	0.999549	0.663217	0.464641	0.106517	#N/A	LZTS1	#N/A	#N/A	#N/A	0.000195947	0.178344	0.332882	0.972581
O00442;A6NIC1	14;1	O00442	RTCA	RPC RPC1 RTC1 RTCD1	RNA 3'-terminal phosphate cyclase	-0.055	-0.051	0.214	0.226	0.999549	0.90563	0.479043	0.253044	RTCA	#N/A	#N/A	#N/A	#N/A	0.000195947	0.043049	0.319625	0.596804
Q9BRA2;I3L0K2;I3L3M7;I3L2R6	5;4;4;2	Q9BRA2	TXNDC17	TXNL5	Thioredoxin domain-containing protein 17	-0.221	-0.179	0.214	-0.038	0.999549	0.821637	0.757091	0.931216	#N/A	TXNDC17	#N/A	#N/A	#N/A	0.000195947	0.0853199	0.120852	0.0309498
P55290	13	P55290	CDH13	CDHH	Cadherin-13	-0.029	0.757	0.213	0.509	0.999549	0.194798	0.749077	0.175407	#N/A	#N/A	#N/A	#N/A	#N/A	0.000195947	0.710416	0.125473	0.755952
Q93063	7	Q93063	EXT2		Exostosin-2	0.356	0.752	0.213	1.391	0.999549	0.285476	0.788074	0.00353582	#N/A	#N/A	#N/A	#N/A	#N/A	0.000195947	0.54443	0.103433	2.45151
Q9BXY0;H0YBV6	10;6	Q9BXY0	MAK16	RBM13	Protein MAK16 homolog	0.038	-0.075	0.213	0.056	0.999549	0.902441	0.647936	0.857408	#N/A	#N/A	#N/A	#N/A	#N/A	0.000195947	0.044581	0.188468	0.0668124
Q9BSR8;H7C0D5	4;3	Q9BSR8	YIPF4		Protein YIPF4	0.426	0.541	0.212	1.405	0.999549	0.484086	0.797155	0.00430375	#N/A	#N/A	#N/A	#N/A	#N/A	0.000195947	0.315078	0.0984573	2.36615
P08240	24	P08240	SRPRA	SRPR	Signal recognition particle receptor subunit alpha	0.271	0.27	0.212	0.714	0.999549	0.613598	0.684713	0.0209399	#N/A	#N/A	#N/A	#N/A	#N/A	0.000195947	0.212116	0.164492	1.67903
P61006;H0YMN7;M0R257;Q96E17	9;3;1;1	P61006	RAB8A	MEL RAB8	Ras-related protein Rab-8A	-0.273	0.264	0.212	0.821	0.999549	0.730428	0.77212	0.0469308	#N/A	#N/A	#N/A	#N/A	#N/A	0.000195947	0.136422	0.112315	1.32854
H0YNW1;H0YLL6;B5ME60;H0YKT2;P09086;U3KQ96;U3KQN1;A0A1B0GW97;A0A0D9SF23;A0A1B0GUT9;E9PR37;M0R1I6;A0A1B0GV81	5;5;5;5;5;4;3;1;1;1;1;1;1	P09086	POU2F2	OCT2 OTF2	POU domain, class 2, transcription factor 2	-0.294	0.245	0.212	-0.151	0.999549	0.72879	0.750389	0.712869	POU2F2	#N/A	#N/A	#N/A	#N/A	0.000195947	0.137398	0.124714	0.14699
Q9Y5J5	5	Q9Y5J5	PHLDA3	TIH1	Pleckstrin homology-like domain family A member 3	0.063	0.241	0.212	-0.344	0.999549	0.578333	0.602905	0.166516	#N/A	#N/A	#N/A	#N/A	#N/A	0.000195947	0.237822	0.219751	0.778544
A0A0C4DFP4;Q96IV0;H0Y2P2;C9JU75	10;10;4;1	Q96IV0	NGLY1	PNG1	Peptide-N(4)-(N-acetyl-beta-glucosaminyl)asparagine amidase	0.018	0.085	0.212	0.576	0.999549	0.834639	0.489243	0.00600534	#N/A	#N/A	#N/A	#N/A	#N/A	0.000195947	0.0785011	0.310476	2.22146
G3V4K3;Q9H9C1;G3V549	12;12;2	Q9H9C1	VIPAS39	C14orf133 SPE39 VIPAR	Spermatogenesis-defective protein 39 homolog	-0.273	0.059	0.212	0.024	0.999549	0.918488	0.611538	0.933186	#N/A	#N/A	#N/A	#N/A	#N/A	0.000195947	0.0369264	0.213577	0.0300317
H7C4C5	27	H7C4C5	MAP4		Microtubule-associated protein (Fragment)	-0.057	-0.039	0.212	0.01	0.999549	0.944543	0.594748	0.970246	#N/A	#N/A	#N/A	#N/A	#N/A	0.000195947	0.0247785	0.225667	0.0131181
Q96S44;Q5JZ02	4;2	Q96S44	TP53RK	C20orf64 PRPK	EKC/KEOPS complex subunit TP53RK	0.107	-0.153	0.212	0.187	0.999549	0.647358	0.449716	0.312761	#N/A	#N/A	#N/A	#N/A	#N/A	0.000195947	0.188855	0.347062	0.504787
P49585;C9JEJ2;C9J050;H7C1T3;C9J2E1;H7BZN1;C9JPY0;Q9Y5K3;C9JVS0;F8WAZ5;F8WBU2;F2Z2B1	19;18;17;10;8;7;5;5;4;4;1;1	P49585	PCYT1A	CTPCT PCYT1	Choline-phosphate cytidylyltransferase A	-0.002	-0.229	0.212	-0.091	0.999549	0.428956	0.427338	0.628373	#N/A	PCYT1A	#N/A	#N/A	#N/A	0.000195947	0.367587	0.369228	0.201782
F8VXU5;Q9UBQ0	7;7	Q9UBQ0	VPS29		Vacuolar protein sorting-associated protein 29	0.179	-0.508	0.212	0.692	0.999549	0.370887	0.728714	0.0505256	#N/A	VPS29	#N/A	#N/A	#N/A	0.000195947	0.430758	0.137443	1.29649
O75947;F5H608	14;6	O75947	ATP5H		ATP synthase subunit d, mitochondrial	0.088	0.356	0.211	-0.043	0.999549	0.348378	0.577853	0.872123	#N/A	#N/A	#N/A	#N/A	#N/A	0.000195947	0.457949	0.238183	0.0594223
P63261;P60709;I3L3I0;I3L1U9;I3L4N8;I3L3R2;J3KT65;A0A2R8YFE2	39;38;21;21;18;15;15;9	P63261	ACTG1	ACTG	Actin, cytoplasmic 2	0.014	0.21	0.211	0.207	0.999549	0.594538	0.549362	0.357631	#N/A	ACTG1	#N/A	#N/A	#N/A	0.000195947	0.22582	0.260142	0.446564
O75970;F5H1U9;H0YGQ3;B7ZB24;A0A075B6R8;H0YH70;F8WDQ8;A0A0U1RQR3;A0A2R8Y549;Q8NI35	35;34;16;13;7;3;2;1;1;1	O75970	MPDZ	MUPP1	Multiple PDZ domain protein	-0.083	0.119	0.211	0.239	0.999549	0.598607	0.245459	0.0650202	#N/A	#N/A	#N/A	#N/A	#N/A	0.000195947	0.222858	0.610021	1.18695
O94955;H0Y8R9;D6R935	3;1;1	O94955	RHOBTB3	KIAA0878	Rho-related BTB domain-containing protein 3	-0.153	-0.039	0.211	0.536	0.999549	0.959034	0.724516	0.118959	#N/A	#N/A	#N/A	#N/A	#N/A	0.000195947	0.0181659	0.139952	0.924603
H0YMB3;A0A087WWM4;F8WAN9;Q9P2T1;H0YLV5;H0YNJ6;H0YK13;H0YK71;H0YLB8;H0YN22;H0YMW6;H0YNS9;H0YNH0;H0YKE1;A0A0B4J281;H0YMG3;H0YMR9;H0YMV5	10;10;10;10;9;9;7;7;5;4;4;3;2;1;1;1;1;1	Q9P2T1	GMPR2		GMP reductase 2	-0.14	-0.269	0.211	0.251	0.999549	0.530345	0.60788	0.317899	#N/A	GMPR2	#N/A	#N/A	#N/A	0.000195947	0.275442	0.216182	0.497711
H0YMV8;Q71UM5;C9JLI6	6;6;4	Q71UM5	RPS27L		40S ribosomal protein S27-like	0.255	-0.309	0.211	0.043	0.999549	0.648807	0.749077	0.918796	#N/A	#N/A	#N/A	#N/A	#N/A	0.000195947	0.187885	0.125473	0.0367809
Q9C0E8;C9JM95	14;1	Q9C0E8	LNPK	KIAA1715 LNP	Endoplasmic reticulum junction formation protein lunapark	-0.052	0.583	0.21	0.675	0.999549	0.161955	0.626252	0.0123418	#N/A	#N/A	#N/A	#N/A	#N/A	0.000195947	0.790605	0.203251	1.90862
Q04656;F5H562;E7ET55;F5H748;B7ZLR4;P35670	13;1;1;1;1;1	Q04656	ATP7A	MC1 MNK	Copper-transporting ATPase 1	0.148	0.48	0.21	1.205	0.999549	0.406318	0.736582	0.00186421	#N/A	#N/A	#N/A	#N/A	#N/A	0.000195947	0.391134	0.132779	2.72951
P35354	3	P35354	PTGS2	COX2	Prostaglandin G/H synthase 2	-0.32	0.449	0.21	0.477	0.999549	0.521041	0.774279	0.248125	#N/A	#N/A	PTGS2	#N/A	#N/A	0.000195947	0.283128	0.111103	0.60533
P43235	4	P43235	CTSK	CTSO CTSO2	Cathepsin K	0.147	0.184	0.21	0.01	0.999549	0.776449	0.720769	0.978239	#N/A	#N/A	#N/A	#N/A	#N/A	0.000195947	0.109887	0.142204	0.00955496
Q9H2D6;H0Y5J9;F6WYE2;F6TR96;F6WMF4	45;21;18;14;3	Q9H2D6	TRIOBP	KIAA1662 TARA	TRIO and F-actin-binding protein	-0.117	0.068	0.21	0.02	0.999549	0.851252	0.421143	0.917442	#N/A	#N/A	#N/A	#N/A	#N/A	0.000195947	0.0699419	0.375571	0.0374212
K7ER00;Q9Y285;K7ER16;K7EPH2;K7EK06;K7ERS0	17;17;12;9;6;1	Q9Y285	FARSA	FARS FARSL FARSLA	Phenylalanine--tRNA ligase alpha subunit	-0.13	-0.077	0.21	0.263	0.999549	0.859055	0.519787	0.209169	#N/A	FARSA	#N/A	#N/A	#N/A	0.000195947	0.0659789	0.284175	0.679502
P20933;H0Y8L9;H0Y9C7	8;4;4	P20933	AGA		N(4)-(beta-N-acetylglucosaminyl)-L-asparaginase	0.044	0.294	0.209	0.089	0.999549	0.68655	0.768335	0.842049	#N/A	#N/A	#N/A	#N/A	#N/A	0.000195947	0.163328	0.114449	0.0746627
F5H2U8;F5H2A4;P52926;F5H6H0;H0YFY4	8;8;8;6;2	P52926	HMGA2	HMGIC	High mobility group protein HMGI-C	-0.554	0.214	0.209	-0.365	0.999549	0.739225	0.724516	0.287896	HMGA2	#N/A	#N/A	#N/A	#N/A	0.000195947	0.131223	0.139952	0.540765
Q9Y2I1;C9J715	10;9	Q9Y2I1	NISCH	IRAS KIAA0975	Nischarin	-0.178	-0.015	0.209	0.457	0.999549	0.979748	0.64666	0.0951727	#N/A	NISCH	#N/A	#N/A	#N/A	0.000195947	0.00888545	0.189324	1.02149
G5E9A6;P51784;Q5JXD3	15;15;1	P51784	USP11	UHX1	Ubiquitin carboxyl-terminal hydrolase 11	0.401	-0.367	0.209	0.253	0.999549	0.372673	0.62079	0.323781	USP11	#N/A	#N/A	#N/A	#N/A	0.000195947	0.428672	0.207055	0.489748
Q643R3;A0A0C4DGT4;H3BMK4	4;3;1	Q643R3	LPCAT4	AGPAT7 AYTL3 LPEAT2	Lysophospholipid acyltransferase LPCAT4	-0.038	0.677	0.208	0.711	0.999549	0.170332	0.699784	0.0253083	#N/A	#N/A	#N/A	#N/A	#N/A	0.000195947	0.768704	0.155036	1.59674
Q2TAA5	3	Q2TAA5	ALG11	GT8	GDP-Man:Man(3)GlcNAc(2)-PP-Dol alpha-1,2-mannosyltransferase	0.384	0.636	0.208	1.368	0.999549	0.313009	0.768335	0.00159701	#N/A	#N/A	#N/A	#N/A	#N/A	0.000195947	0.504443	0.114449	2.79669
P46940;A0A0J9YXZ5;H0YLE8;A0A087X225;H0YKA5;A0A087WWP1;E9PDT6;D6R939	97;73;65;7;3;1;1;1	P46940	IQGAP1	KIAA0051	Ras GTPase-activating-like protein IQGAP1	-0.034	-0.033	0.208	0.743	0.999549	0.940368	0.474442	0.000516798	#N/A	#N/A	#N/A	#N/A	#N/A	0.000195947	0.0267024	0.323817	3.28668
E7EQI7;Q12768;E5RFU6	22;22;5	Q12768	WASHC5	KIAA0196	WASH complex subunit 5	0.249	-0.034	0.208	1.029	0.999549	0.957111	0.655901	0.000867564	WASHC5	#N/A	#N/A	#N/A	#N/A	0.000195947	0.0190379	0.183162	3.0617
O00231;J3QRY4;J3QS13;J3KSW3	27;9;6;1	O00231	PSMD11		26S proteasome non-ATPase regulatory subunit 11	0.081	-0.254	0.208	0.278	0.999549	0.440527	0.506943	0.167342	#N/A	PSMD11	#N/A	#N/A	#N/A	0.000195947	0.356027	0.295041	0.776394
Q86UP2;G3V4Y7;B7Z6P3;G3V5P0;H0YJZ8;G3V5G2;H0YJV5;H0YJP2	106;44;24;13;9;9;5;5	Q86UP2	KTN1	CG1 KIAA0004	Kinectin	0.023	0.56	0.207	0.53	0.999549	0.161955	0.616287	0.0371924	#N/A	#N/A	#N/A	#N/A	#N/A	0.000195947	0.790605	0.210217	1.42955
P40926;G3XAL0	25;19	P40926	MDH2		Malate dehydrogenase, mitochondrial	0.037	0.503	0.207	-0.075	0.999549	0.344301	0.719744	0.841091	#N/A	#N/A	#N/A	MDH2	Matrix	0.000195947	0.463062	0.142822	0.0751573
Q8IWB9;A0A087WVA8;J3KRZ8;J3KRY2;J3QKY0	15;14;6;1;1	Q8IWB9	TEX2	KIAA1738 TMEM96	Testis-expressed protein 2	-0.115	0.265	0.207	0.447	0.999549	0.452952	0.540785	0.0403782	#N/A	#N/A	#N/A	#N/A	#N/A	0.000195947	0.343947	0.266975	1.39385
Q9BQ24;G3V2M2	3;1	Q9BQ24	ZFYVE21		Zinc finger FYVE domain-containing protein 21	0.241	-0.041	0.207	0.141	0.999549	0.938447	0.560247	0.541496	#N/A	#N/A	#N/A	#N/A	#N/A	0.000195947	0.0275905	0.25162	0.266405
O75155;F8WBB8;C9JH00	10;2;1	O75155	CAND2	KIAA0667 TIP120B	Cullin-associated NEDD8-dissociated protein 2	-0.007	-0.053	0.207	0.565	0.999549	0.915528	0.550725	0.0134255	#N/A	#N/A	#N/A	#N/A	#N/A	0.000195947	0.0383283	0.259066	1.87207
A0A1B0GVV3;Q5EBL4;Q969X0	14;14;1	Q5EBL4	RILPL1	RLP1	RILP-like protein 1	-0.331	-0.12	0.207	0.018	0.999549	0.799769	0.599219	0.946737	#N/A	RILPL1	#N/A	#N/A	#N/A	0.000195947	0.0970354	0.222415	0.0237706
O95394;A0A087WT27;J3KN95;D6RIS6;H0Y987;H0Y8I3;D6RCQ8;D6RF77;D6RCD1;D6RC77	23;19;19;7;6;5;5;5;4;4	O95394	PGM3	AGM1	Phosphoacetylglucosamine mutase	0.11	-0.181	0.207	0.323	0.999549	0.667007	0.577437	0.16238	#N/A	PGM3	#N/A	#N/A	#N/A	0.000195947	0.17587	0.238496	0.789468
Q7Z4H8;H0YEM3	21;6	Q7Z4H8	KDELC2		KDEL motif-containing protein 2	0.023	-0.216	0.207	0.057	0.999549	0.519071	0.496087	0.792212	#N/A	#N/A	KDELC2	#N/A	#N/A	0.000195947	0.284773	0.304442	0.101158
Q16401;F2Z3J2;Q4VXH0	13;3;1	Q16401	PSMD5	KIAA0072	26S proteasome non-ATPase regulatory subunit 5	0.221	-0.262	0.207	0.868	0.999549	0.575221	0.641624	0.00250673	#N/A	PSMD5	#N/A	#N/A	#N/A	0.000195947	0.240165	0.192719	2.60089
Q9UL54;REV__U3KPR5;REV__P05412;REV__P17535;REV__P17275	19;1;1;1;1	Q9UL54	TAOK2	KIAA0881 MAP3K17 PSK PSK1	Serine/threonine-protein kinase TAO2	0.158	0.168	0.206	0.499	0.999549	0.507177	0.352215	0.00202374	TAOK2	#N/A	#N/A	#N/A	#N/A	0.000195947	0.29484	0.453193	2.69384
P11498;E9PRE7;E9PS68	23;12;5	P11498	PC		Pyruvate carboxylase, mitochondrial	0.121	0.078	0.206	0.786	0.999549	0.832025	0.45175	0.000180579	#N/A	PC	#N/A	PC	Matrix	0.000195947	0.0798638	0.345102	3.74333
X6RLT1;H0UI80;Q8IXH7	8;8;8	Q8IXH7	NELFCD	NELFD TH1 TH1L	Negative elongation factor C/D	0.236	-0.04	0.206	0.727	0.999549	0.960996	0.75276	0.0512595	NELFCD	#N/A	#N/A	#N/A	#N/A	0.000195947	0.0172784	0.123343	1.29023
O60337;D6RHY7	3;2	O60337	MARCH6	KIAA0597 RNF176 TEB4	E3 ubiquitin-protein ligase MARCH6	0.102	0.571	0.205	1.027	0.999549	0.475419	0.810804	0.0358302	#N/A	#N/A	#N/A	#N/A	#N/A	0.000195947	0.322923	0.0910844	1.44575
O14495;A0A286YF41;A0A286YEZ7;A0A286YES4	4;2;2;2	O14495	PLPP3	LPP3 PPAP2B	Phospholipid phosphatase 3	0.291	0.413	0.205	1.068	0.999549	0.60189	0.79729	0.0203664	#N/A	#N/A	#N/A	#N/A	#N/A	0.000195947	0.220483	0.0983839	1.69109
A0A2R8Y6W8;P19447;A0A2R8Y5L2;A0A2R8YES7;A0A2R8Y4R8;A0A2R8Y5H0;A0A2R8YFS3;A0A2R8Y681;H7C309	9;9;4;3;1;1;1;1;1	P19447	ERCC3	XPB XPBC	General transcription and DNA repair factor IIH helicase subunit XPB	0.117	-0.138	0.205	0.612	0.999549	0.858943	0.755847	0.101146	ERCC3	#N/A	#N/A	#N/A	#N/A	0.000195947	0.0660355	0.121566	0.995053
P11766;H0YAG8;D6RFE4;D6RAY0;D6R9G2	15;4;3;1;1	P11766	ADH5	ADHX FDH	Alcohol dehydrogenase class-3	0.083	-0.342	0.205	0.123	0.999549	0.318959	0.546518	0.586787	#N/A	#N/A	#N/A	#N/A	#N/A	0.000195947	0.496266	0.262396	0.231519
E5RJ29;Q9NYI0;B4DKF8;A0A087X1Z0;A0A087WXD8	5;5;3;2;2	Q9NYI0	PSD3	EFA6D EFA6R HCA67 KIAA0942	PH and SEC7 domain-containing protein 3	-0.405	0.064	0.204	0.288	0.999549	0.918081	0.65899	0.299304	#N/A	#N/A	#N/A	#N/A	#N/A	0.000195947	0.0371192	0.181121	0.523888
Q9H6W3	7	Q9H6W3	RIOX1	C14orf169 MAPJD NO66	Ribosomal oxygenase 1	-0.168	0.003	0.204	0.331	0.999549	0.99719	0.72068	0.316742	#N/A	#N/A	#N/A	#N/A	#N/A	0.000195947	0.00122219	0.142258	0.499295
Q96FJ2	6	Q96FJ2	DYNLL2	DLC2	Dynein light chain 2, cytoplasmic	0.295	-0.177	0.204	0.78	0.999549	0.803898	0.751106	0.0348479	#N/A	DYNLL2	#N/A	#N/A	#N/A	0.000195947	0.0947991	0.124299	1.45782
I3L1K7;A0A1W2PR23;A0A1W2PPJ0;A0A1W2PPW8;A0A1W2PR02;A0A1W2PRV0;I3L0K1;A0A1W2PRP7;A0A1W2PPG5;A0A1W2PPP5;A0A1W2PPG1;A0A1W2PQM3;A0A1W2PS81;E7EQ34;I3NI02;O14653;A0A1W2PRD0;A0A1W2PQ06;A0A1W2PQE0;A0A1W2PQ77;A0A1W2PRE6;A0A1W2PS12;A0A1W2PRL0;A0A1X7SBU8;I3L4Z6;A0A1W2PRC2;A0A1W2PQP2;A0A1W2PQ38;A0A1W2PNV3	4;4;4;4;4;4;4;4;4;4;4;4;4;4;4;4;3;3;3;3;3;3;3;3;3;3;3;2;2	O14653	GOSR2	GS27	Golgi SNAP receptor complex member 2	-0.121	0.768	0.203	0.705	0.999549	0.159365	0.735191	0.0416558	GOSR2	#N/A	#N/A	#N/A	#N/A	0.000195947	0.797608	0.1336	1.38032
A6XND1;A6XND0;P17936;H0Y5K2;B3KWK7;H0Y485;C9JMX4	11;11;11;10;10;9;6	P17936	IGFBP3	IBP3	Insulin-like growth factor-binding protein 3	-0.196	0.57	0.203	0.466	0.999549	0.25103	0.711117	0.140859	#N/A	#N/A	#N/A	#N/A	#N/A	0.000195947	0.600274	0.148059	0.851216
Q9NXF1;A0A0A0MSR3	7;2	Q9NXF1	TEX10		Testis-expressed protein 10	0.045	0.306	0.203	1.009	0.999549	0.630253	0.744965	0.00658379	#N/A	#N/A	#N/A	#N/A	#N/A	0.000195947	0.200485	0.127864	2.18152
P04080;A0A1W2PS52	3;2	P04080	CSTB	CST6 STFB	Cystatin-B	-0.453	-0.532	0.203	0.192	0.999549	0.392415	0.767599	0.63717	#N/A	#N/A	#N/A	#N/A	#N/A	0.000195947	0.406255	0.114866	0.195745
E9PRY8;P29692;A0A087X1X7;E9PK01;E9PQZ1;E9PQ49;E9PI39;H0YE72;E9PPR1;E9PL12;E9PL71;H0YCK7;E9PMW7;H0YE58;E9PIZ1;E9PK06;E9PN91;E9PK72;E9PQC9;E9PKK3;E9PRL0;E9PQR8;E9PNW6;E9PJD0;A0A0J9YXU2;E9PJV8;E9PN56;E9PN71	26;23;21;20;17;14;14;12;12;12;11;11;10;9;9;8;7;5;3;3;2;2;1;1;1;1;1;1	E9PRY8	EEF1D		Elongation factor 1-delta	-0.3	0.266	0.202	-0.156	0.999549	0.54573	0.633164	0.552127	EEF1D	EEF1D	#N/A	#N/A	#N/A	0.000195947	0.263022	0.198483	0.257961
Q9BZF1;F8VQX7;F8VUA7;F8VVD3;F8VVE7;F8VZ43;F8VZB8	28;21;19;3;3;3;1	Q9BZF1	OSBPL8	KIAA1451 ORP8 OSBP10	Oxysterol-binding protein-related protein 8	0.151	0.145	0.202	0.653	0.999549	0.771846	0.646515	0.0159231	#N/A	#N/A	#N/A	#N/A	#N/A	0.000195947	0.112469	0.189422	1.79797
Q9NSK0;C9J8T5;C9JZE5;H7C4M1;K7EL76;Q6P597;K7ENJ3	23;10;8;6;2;2;1	Q9NSK0	KLC4	KNSL8	Kinesin light chain 4	0.099	0.11	0.202	0.14	0.999549	0.8227	0.612969	0.582104	#N/A	#N/A	#N/A	#N/A	#N/A	0.000195947	0.0847586	0.212561	0.235
Q6P1K8;Q13888;D6RIT7;D6RGC9;D6RJD3;D6RID8;D6RAW1;R4GMS9;R4GMV2	5;5;4;4;4;4;3;2;1	Q13888	GTF2H2	BTF2P44	General transcription factor IIH subunit 2	0.627	0.027	0.202	0.385	0.999549	0.975359	0.774337	0.333399	GTF2H2	#N/A	#N/A	#N/A	#N/A	0.000195947	0.0108353	0.11107	0.477036
Q16666;H3BM18;X6RHM1;A0A0A0MRB1;H3BVE6;H3BR88;X6RHR0;Q6K0P9;H3BR65	36;13;13;12;8;5;4;4;1	Q16666	IFI16	IFNGIP1	Gamma-interferon-inducible protein 16	0.025	-0.05	0.202	-0.237	0.999549	0.890396	0.431877	0.165451	IFI16	IFI16	#N/A	#N/A	#N/A	0.000195947	0.0504168	0.36464	0.78133
A0A0D9SFG6;Q99418;M0R2J0;G5E9B7	7;7;4;4	Q99418	CYTH2	ARNO PSCD2 PSCD2L	Cytohesin-2	-0.162	-0.055	0.202	0.443	0.999549	0.887777	0.475474	0.0192905	#N/A	#N/A	#N/A	#N/A	#N/A	0.000195947	0.0516959	0.322873	1.71466
C9JA08;Q96D46;C9J0B9;C9IZW9;C9K0C2;C9IY70	10;10;5;4;4;3	Q96D46	NMD3		60S ribosomal export protein NMD3	0.017	-0.409	0.202	0.437	0.999549	0.552174	0.774279	0.270267	NMD3	#N/A	#N/A	#N/A	#N/A	0.000195947	0.257924	0.111103	0.568206
Q6UXN9;C9JBU3	13;1	Q6UXN9	WDR82	TMEM113 WDR82A	WD repeat-containing protein 82	0.131	-0.434	0.202	0.4	0.999549	0.524769	0.777058	0.319891	#N/A	#N/A	#N/A	#N/A	#N/A	0.000195947	0.280032	0.109547	0.494998
Q8WZA1	4	Q8WZA1	POMGNT1	MGAT1.2	Protein O-linked-mannose beta-1,2-N-acetylglucosaminyltransferase 1	-0.182	0.916	0.201	1.347	0.999549	0.172127	0.790765	0.00321702	#N/A	#N/A	#N/A	#N/A	#N/A	0.000195947	0.76415	0.101953	2.49255
O60507;C9J3I4	7;2	O60507	TPST1		Protein-tyrosine sulfotransferase 1	0.121	0.913	0.201	1.155	0.999549	0.187915	0.798154	0.012407	#N/A	#N/A	#N/A	#N/A	#N/A	0.000195947	0.726039	0.0979134	1.90633
A0A1B0GV45	2	A0A1B0GV45	MYO18A		Unconventional myosin-XVIIIa (Fragment)	-0.095	0.468	0.201	0.602	0.999549	0.417786	0.750197	0.0917583	#N/A	#N/A	#N/A	#N/A	#N/A	0.000195947	0.379046	0.124824	1.03735
A0A2U3TZM1;A0A2R8YE77;O14936;A0A2U3TZN6;A0A2U3TZM4;A0A2R8Y6F8;A0A2R8Y3B3;A0A2R8YFN5;A0A2R8YEK3;Q5JS74;Q5JS72;Q5JS79;A0A2R8YEJ7;A0A2R8Y6D8;A0A2R8YGH2;A0A2R8Y4K4	15;15;15;14;14;14;13;13;13;11;9;6;4;2;2;1	O14936	CASK	LIN2	Peripheral plasma membrane protein CASK	0	0.342	0.201	0.75	0.999903	0.271575	0.512923	0.000693616	#N/A	CASK	#N/A	#N/A	#N/A	4.21525e-05	0.56611	0.289948	3.15888
Q96P53;A0A087WZX3	3;1	Q96P53	WDFY2	WDF2 ZFYVE22	WD repeat and FYVE domain-containing protein 2	-0.316	0.048	0.201	0.258	0.999549	0.971297	0.847744	0.668184	#N/A	#N/A	#N/A	#N/A	#N/A	0.000195947	0.0126482	0.0717354	0.175104
H0Y895;A0A2R8YFR7;A0A2R8YF49;Q12774	3;3;3;3	Q12774	ARHGEF5	TIM	Rho guanine nucleotide exchange factor 5	-0.582	-0.016	0.201	0.164	0.999549	0.974854	0.58578	0.482478	ARHGEF5	#N/A	#N/A	#N/A	#N/A	0.000195947	0.0110603	0.232266	0.316522
C9JIF9;P13798;H7C393;H7C1U0;C9JLK2;H0YFE5;F8WEH5	15;15;11;10;8;1;1	P13798	APEH	D3F15S2 D3S48E DNF15S2	Acylamino-acid-releasing enzyme	0.126	-0.282	0.201	0.426	0.999549	0.490885	0.618184	0.0824669	#N/A	#N/A	#N/A	#N/A	#N/A	0.000195947	0.30902	0.208883	1.08372
Q9NZJ5;C9J185;E7ER02	5;3;3	Q9NZJ5	EIF2AK3	PEK PERK	Eukaryotic translation initiation factor 2-alpha kinase 3	-0.165	0.714	0.2	0.784	0.999549	0.166665	0.722173	0.0184724	#N/A	#N/A	#N/A	#N/A	#N/A	0.000195947	0.778155	0.141359	1.73348
Q9H6K4;B4DK77	4;2	Q9H6K4	OPA3		Optic atrophy 3 protein	-0.046	0.697	0.2	0.746	0.999549	0.295851	0.789626	0.0786357	#N/A	#N/A	#N/A	OPA3	MOM	0.000195947	0.528927	0.102579	1.10438
Q00888;M0R2A2;M0R0B3;M0QY31;M0QYU2;C9JWP2	5;4;4;3;1;1	Q00888	PSG4	CGM4 PSG9	Pregnancy-specific beta-1-glycoprotein 4	0.407	0.177	0.2	-0.074	0.999549	0.747535	0.695041	0.821749	#N/A	#N/A	#N/A	#N/A	#N/A	0.000195947	0.126368	0.15799	0.0852611
A0A096LPC5;Q9Y4E1;J3KP36;A0A0A0MR88;A0A0A0MT65;B1AP61;Q5SRD0;Q5T1D7	37;36;35;35;9;8;7;1	A0A096LPC5	WASHC2C	NA	WASH complex subunit 2C	0.048	-0.162	0.2	-0.198	0.999549	0.65071	0.517083	0.318428	#N/A	#N/A	#N/A	#N/A	#N/A	0.000195947	0.186612	0.28644	0.496989
Q96EM0;D6RC46;E9PKK7	10;7;7	Q96EM0	L3HYPDH	C14orf149	Trans-3-hydroxy-L-proline dehydratase	0.113	-0.215	0.2	0.16	0.999549	0.556468	0.542659	0.452272	#N/A	#N/A	#N/A	#N/A	#N/A	0.000195947	0.25456	0.265473	0.3446
Q15375	6	Q15375	EPHA7	EHK3 HEK11	Ephrin type-A receptor 7	0.246	0.429	0.199	0.562	0.999549	0.264947	0.624053	0.0244248	#N/A	#N/A	#N/A	#N/A	#N/A	0.000195947	0.576841	0.204778	1.61217
Q9BWS9;E9PPA0;E9PI70;E9PIP0;E9PRL3;E9PPH0;E9PKF1;H0YC89;H0YDL6;H0YEA3;H0YCC4	9;6;4;4;4;4;3;2;1;1;1	Q9BWS9	CHID1		Chitinase domain-containing protein 1	0.369	0.195	0.199	0.979	0.999549	0.695916	0.663369	0.00105358	#N/A	#N/A	#N/A	#N/A	#N/A	0.000195947	0.157443	0.178245	2.97733
Q6PI47	4	Q6PI47	KCTD18		BTB/POZ domain-containing protein KCTD18	0.144	0.182	0.199	-0.065	0.999549	0.556468	0.464603	0.739813	#N/A	#N/A	#N/A	#N/A	#N/A	0.000195947	0.25456	0.332918	0.130878
P98082;D6RIA5;D6RFF7;D6REB1	29;7;7;6	P98082	DAB2	DOC2	Disabled homolog 2	-0.075	0.135	0.199	-0.082	0.999549	0.710501	0.512923	0.697106	#N/A	#N/A	#N/A	#N/A	#N/A	0.000195947	0.148435	0.289948	0.156701
[truncated: 4,684 more rows]
