# Supplementary material for: Time-resolved proteomic analyses of senescence highlight metabolic rewiring of mitochondria
Source: Life Sci Alliance. 2023 Jun 15;6(9):e202302127. doi: 10.26508/lsa.202302127 (PMC10272782; doi:10.26508/lsa.202302127)
Supplement: Supplementary file 2 [file LSA-2023-02127_SdataFS5.zip]

Archive with 1 entries (1 files):
- LSA-2023-02127_SdataFS5.unk
