# Supplementary material for: Time-resolved proteomic analyses of senescence highlight metabolic rewiring of mitochondria
Source: Life Sci Alliance. 2023 Jun 15;6(9):e202302127. doi: 10.26508/lsa.202302127 (PMC10272782; doi:10.26508/lsa.202302127)
Supplement: Supplementary file 2 [file LSA-2023-02127_SdataFS5.zip › LSA-2023-02127_SdataFS5.unk]

<?xml version="1.0" encoding="UTF-8"?><GraphPadPrismFile PrismXMLVersion="5.00">
<Created>
<OriginalVersion CreatedByProgram="GraphPad Prism" CreatedByVersion="9.2.0.283" Login="root" DateTime="2021-11-15T17:22:58+01:00"></OriginalVersion>
<MostRecentVersion CreatedByProgram="GraphPad Prism" CreatedByVersion="9.5.1.528" Login="root" DateTime="2023-06-06T22:59:42-04:00"></MostRecentVersion>
</Created>
<InfoSequence>
<Ref ID="Info0" Selected="1"></Ref>
<Ref ID="Info1"></Ref>
</InfoSequence>
<Info ID="Info0">
<Title>Project info 1</Title>
<Notes></Notes>
<Constant><Name>Experiment Date</Name><Value>2021-11-15</Value></Constant>
<Constant><Name>Experiment ID</Name><Value></Value></Constant>
<Constant><Name>Notebook ID</Name><Value></Value></Constant>
<Constant><Name>Project</Name><Value></Value></Constant>
<Constant><Name>Experimenter</Name><Value></Value></Constant>
<Constant><Name>Protocol</Name><Value></Value></Constant>
</Info>

<Info ID="Info1">
<Title>Project info 1</Title>
<Notes></Notes>
<Constant><Name>Experiment Date</Name><Value>2021-11-15</Value></Constant>
<Constant><Name>Experiment ID</Name><Value></Value></Constant>
<Constant><Name>Notebook ID</Name><Value></Value></Constant>
<Constant><Name>Project</Name><Value></Value></Constant>
<Constant><Name>Experimenter</Name><Value></Value></Constant>
<Constant><Name>Protocol</Name><Value></Value></Constant>
</Info>

<TableSequence>
<Ref ID="Table77"></Ref>
<Ref ID="Table87"></Ref>
<Ref ID="Table93" Selected="1"></Ref>
</TableSequence>
<Table ID="Table77" XFormat="none" YFormat="replicates" Replicates="5" TableType="TwoWay" EVFormat="AsteriskAfterNumber">
<Title>Total metabolites log2FC</Title>
<RowTitlesColumn Width="163">
<Subcolumn>
<d><TextAlign align="Center">5-methyl-5-thioadenosine</TextAlign></d>
<d><TextAlign align="Center">Acetyl-Carnitine</TextAlign></d>
<d><TextAlign align="Center">Alanine</TextAlign></d>
<d><TextAlign align="Center">Arginine</TextAlign></d>
<d><TextAlign align="Center">Asparagine</TextAlign></d>
<d><TextAlign align="Center">Aspartate</TextAlign></d>
<d><TextAlign align="Center">Butyryl-Carnitine</TextAlign></d>
<d><TextAlign align="Center">Citrulline</TextAlign></d>
<d><TextAlign align="Center">Cysteine</TextAlign></d>
<d><TextAlign align="Center">Glucose</TextAlign></d>
<d><TextAlign align="Center">Glutamate</TextAlign></d>
<d><TextAlign align="Center">Glutamine</TextAlign></d>
<d><TextAlign align="Center">GSSG</TextAlign></d>
<d><TextAlign align="Center">GSH</TextAlign></d>
<d><TextAlign align="Center">Glycine</TextAlign></d>
<d><TextAlign align="Center">Histidine</TextAlign></d>
<d><TextAlign align="Center">Isobutyryl-Carnitine</TextAlign></d>
<d><TextAlign align="Center">Isoleucine</TextAlign></d>
<d><TextAlign align="Center">Leucine</TextAlign></d>
<d><TextAlign align="Center">Lysine</TextAlign></d>
<d><TextAlign align="Center">Methionine</TextAlign></d>
<d><TextAlign align="Center">Ornithine</TextAlign></d>
<d><TextAlign align="Center">Phenylalanine</TextAlign></d>
<d><TextAlign align="Center">Proline</TextAlign></d>
<d><TextAlign align="Center">Propionyl-Carnitine</TextAlign></d>
<d><TextAlign align="Center">S-adenosyl-methionine</TextAlign></d>
<d><TextAlign align="Center">Serine</TextAlign></d>
<d><TextAlign align="Center">Taurine</TextAlign></d>
<d><TextAlign align="Center">Threonine</TextAlign></d>
<d><TextAlign align="Center">Tryptophane</TextAlign></d>
<d><TextAlign align="Center">Tyrosine</TextAlign></d>
<d><TextAlign align="Center">Valine</TextAlign></d>
<d><TextAlign align="Center">Acetyl-CoA</TextAlign></d>
<d><TextAlign align="Center">butyryl-CoA</TextAlign></d>
<d><TextAlign align="Center">free CoA</TextAlign></d>
<d><TextAlign align="Center">HMG-CoA</TextAlign></d>
<d><TextAlign align="Center">isovaleryl-CoA</TextAlign></d>
<d><TextAlign align="Center">Malonyl-CoA</TextAlign></d>
<d><TextAlign align="Center">propionyl-CoA</TextAlign></d>
<d><TextAlign align="Center">succinyl-CoA</TextAlign></d>
<d><TextAlign align="Center">1,3-BPG</TextAlign></d>
<d><TextAlign align="Center">3-PG</TextAlign></d>
<d><TextAlign align="Center">Aconitate</TextAlign></d>
<d><TextAlign align="Center">ADP</TextAlign></d>
<d><TextAlign align="Center"><Font Face="Symbol">a</Font>-Keto-beta-Methylvalerate</TextAlign></d>
<d><TextAlign align="Center"><Font Face="Symbol">a</Font>-Keto-Isocaproate</TextAlign></d>
<d><TextAlign align="Center"><Font Face="Symbol">a</Font>-Keto-Isovalerate</TextAlign></d>
<d><TextAlign align="Center"><Font Face="Symbol">a</Font>KG</TextAlign></d>
<d><TextAlign align="Center">AMP</TextAlign></d>
<d><TextAlign align="Center">ATP</TextAlign></d>
<d><TextAlign align="Center">cAMP</TextAlign></d>
<d><TextAlign align="Center">CDP</TextAlign></d>
<d><TextAlign align="Center">Citrate</TextAlign></d>
<d><TextAlign align="Center">CMP</TextAlign></d>
<d><TextAlign align="Center">CTP</TextAlign></d>
<d><TextAlign align="Center">dATP</TextAlign></d>
<d><TextAlign align="Center">dCTP</TextAlign></d>
<d><TextAlign align="Center">dTMP</TextAlign></d>
<d><TextAlign align="Center">dTTP</TextAlign></d>
<d><TextAlign align="Center">F1,6BP</TextAlign></d>
<d><TextAlign align="Center">F6P</TextAlign></d>
<d><TextAlign align="Center">Fumarate</TextAlign></d>
<d><TextAlign align="Center">GDP</TextAlign></d>
<d><TextAlign align="Center">G6P</TextAlign></d>
<d><TextAlign align="Center">GMP</TextAlign></d>
<d><TextAlign align="Center">GTP</TextAlign></d>
<d><TextAlign align="Center">IMP</TextAlign></d>
<d><TextAlign align="Center">Isocitrate</TextAlign></d>
<d><TextAlign align="Center">Lactate</TextAlign></d>
<d><TextAlign align="Center">Malate</TextAlign></d>
<d><TextAlign align="Center">P5P (early)</TextAlign></d>
<d><TextAlign align="Center">P5P (late)</TextAlign></d>
<d><TextAlign align="Center">PEP</TextAlign></d>
<d><TextAlign align="Center">PRPP</TextAlign></d>
<d><TextAlign align="Center">Pyruvate</TextAlign></d>
<d><TextAlign align="Center">Succinate</TextAlign></d>
<d><TextAlign align="Center">UDP</TextAlign></d>
<d><TextAlign align="Center">UMP</TextAlign></d>
<d><TextAlign align="Center">UTP</TextAlign></d>
</Subcolumn>
</RowTitlesColumn>
<SubColumnTitles OwnSet="0">
<Subcolumn></Subcolumn>
<Subcolumn></Subcolumn>
<Subcolumn></Subcolumn>
<Subcolumn></Subcolumn>
<Subcolumn></Subcolumn>
</SubColumnTitles>
<YColumn Width="420" Decimals="9" Subcolumns="5">
<Title><TextAlign align="Left">Decitabine</TextAlign></Title>
<Subcolumn>
<d>0.278458245</d>
<d>7.485701196</d>
<d>1.20988029</d>
<d>1.131264938</d>
<d>0.812792664</d>
<d>0.674373014</d>
<d>1.274521557</d>
<d>0.599605282</d>
<d>0.648315555</d>
<d>1.59996223</d>
<d>1.015193744</d>
<d>1.416954885</d>
<d>0.837344906</d>
<d>1.037911826</d>
<d>0.55568028</d>
<d>0.940800645</d>
<d>4.300691176</d>
<d>1.002461365</d>
<d>0.97438366</d>
<d>1.1240513</d>
<d>0.790365089</d>
<d>1.150877592</d>
<d>0.899016044</d>
<d>1.41174839</d>
<d>6.179541178</d>
<d>0.637436757</d>
<d>1.35138145</d>
<d>2.28760155</d>
<d>0.802822647</d>
<d>0.871381952</d>
<d>0.874989177</d>
<d>1.00447929</d>
<d>1.09258847</d>
<d>0.34260197</d>
<d>0.85859228</d>
<d>1.0000851</d>
<d>0.23520318</d>
<d>0.08269693</d>
<d>3.07269057</d>
<d>1.04795499</d>
<d>0.725269081</d>
<d>1.409649756</d>
<d>0.575407753</d>
<d>0.84014</d>
<d>0.38057063</d>
<d>0.34119708</d>
<d>0.359356278</d>
<d>0.378096776</d>
<d>0.37487698</d>
<d>1.79456139</d>
<d>16.5612156</d>
<d>1.11682776</d>
<d>0.60079265</d>
<d>0.49412804</d>
<d>2.25718966</d>
<d>0.15707653</d>
<d>0.35884194</d>
<d>0</d>
<d>0.18171468</d>
<d>1.863093431</d>
<d>0.909171525</d>
<d>0.514075067</d>
<d>0.88585421</d>
<d>1.148437434</d>
<d>0.36067415</d>
<d>1.76567218</d>
<d>1.78662494</d>
<d>0.62719597</d>
<d>1.27550095</d>
<d>0.49489687</d>
<d>1.167879558</d>
<d>1.009936605</d>
<d>1.827703859</d>
<d>1.438382656</d>
<d>0.300094472</d>
<d>0.495106426</d>
<d>0.94445175</d>
<d>1.17776632</d>
<d>1.98132275</d>
</Subcolumn>
<Subcolumn>
<d>0.442003341</d>
<d>4.579346473</d>
<d>1.10692169</d>
<d>1.02348584</d>
<d>0.705790898</d>
<d>0.624806943</d>
<d>0.665392536</d>
<d>0.542061313</d>
<d>0.394049978</d>
<d>1.42252977</d>
<d>0.852540802</d>
<d>1.405229083</d>
<d>0.943558753</d>
<d>0.912446193</d>
<d Excluded="1">3.33341405</d>
<d>0.780599663</d>
<d>2.90390544</d>
<d>0.893811405</d>
<d>0.88358886</d>
<d>1.04062177</d>
<d>0.755025407</d>
<d>1.121697313</d>
<d>0.811200395</d>
<d>1.0111912</d>
<d>4.697963471</d>
<d>0.499319089</d>
<d>1.147789</d>
<d>1.88692612</d>
<d>0.670137399</d>
<d>0.796652219</d>
<d>0.836037977</d>
<d>0.89078316</d>
<d>0.95550588</d>
<d>0.33989313</d>
<d>0.64437391</d>
<d>0.88681271</d>
<d>0.31254238</d>
<d>0.02848995</d>
<d>2.73843079</d>
<d>0.72148997</d>
<d>0.692804093</d>
<d>2.350048164</d>
<d>0.667129752</d>
<d>0.5595029</d>
<d>0.386748372</d>
<d>0.348003687</d>
<d>0.416312824</d>
<d>0.371173187</d>
<d>0.18225978</d>
<d>1.90266843</d>
<d>26.8821721</d>
<d>0.679302</d>
<d>0.59878104</d>
<d>0.32108021</d>
<d>2.30640906</d>
<d>0.18486822</d>
<d>0.27177399</d>
<d>0</d>
<d>0.21556317</d>
<d>5.665460686</d>
<d>1.004372487</d>
<d>0.705911782</d>
<d>0.58628181</d>
<d>1.17424016</d>
<d>0.19019522</d>
<d>1.75419983</d>
<d>0.92714111</d>
<d>0.654268185</d>
<d>1.67027911</d>
<d>0.76655789</d>
<d>1.242707207</d>
<d>1.711451621</d>
<d>3.114999598</d>
<d>1.397479769</d>
<d>0.415353102</d>
<d>0.424506079</d>
<d>0.66163257</d>
<d>0.96190383</d>
<d>2.39899693</d>
</Subcolumn>
<Subcolumn>
<d>0.423736832</d>
<d>4.964003136</d>
<d>1.13543602</d>
<d>1.018150949</d>
<d>0.791439676</d>
<d>0.621301702</d>
<d>0.937057804</d>
<d>0.649183416</d>
<d>0.54952642</d>
<d>1.29793701</d>
<d>0.912021013</d>
<d>1.392069199</d>
<d>0.898780625</d>
<d>0.947654641</d>
<d>0.62092849</d>
<d>0.841053493</d>
<d>3.23918351</d>
<d>0.894376939</d>
<d>0.89438234</d>
<d>1.08645701</d>
<d>0.78074377</d>
<d>1.128216038</d>
<d>0.814549184</d>
<d>1.13784741</d>
<d>4.809735999</d>
<d>0.563487556</d>
<d>1.20767416</d>
<d>1.93497707</d>
<d>0.679569353</d>
<d>0.83051189</d>
<d>0.825723189</d>
<d>0.9316148</d>
<d>0.95569529</d>
<d>0.35806537</d>
<d>0.68066826</d>
<d>0.87064514</d>
<d>0.24540333</d>
<d>0.04866722</d>
<d>3.26459184</d>
<d>1.10811215</d>
<d>0.651791342</d>
<d>1.315325394</d>
<d>0.684742041</d>
<d>0.73222925</d>
<d>0.402256799</d>
<d>0.374139958</d>
<d>0.415227969</d>
<d>0.356758183</d>
<d>0.29566865</d>
<d>1.61504683</d>
<d>12.380662</d>
<d>0.86950712</d>
<d>0.60421703</d>
<d>0.46171703</d>
<d>1.87092112</d>
<d>0.06918733</d>
<d>0.21321175</d>
<d>0</d>
<d>0.17032046</d>
<d>1.666985323</d>
<d>0.934109611</d>
<d>0.518372579</d>
<d>0.75341633</d>
<d>1.213080291</d>
<d>0.32440719</d>
<d>1.50240513</d>
<d>1.35085818</d>
<d>0.62764339</d>
<d>1.2812771</d>
<d>0.54943306</d>
<d>0.997914713</d>
<d>0.830927134</d>
<d>1.737511334</d>
<d>1.084422733</d>
<d>0.387481989</d>
<d>0.482299597</d>
<d>0.78556147</d>
<d>0.9837074</d>
<d>1.81246336</d>
</Subcolumn>
<Subcolumn>
<d>0.418492079</d>
<d>5.558722826</d>
<d>1.10116659</d>
<d>1.001756941</d>
<d>0.786404279</d>
<d>0.626631109</d>
<d>0.852910512</d>
<d>0.592570244</d>
<d>0.49003853</d>
<d>1.10960365</d>
<d>0.893453355</d>
<d>1.349930096</d>
<d>0.916026558</d>
<d>0.933040504</d>
<d>0.50350346</d>
<d>0.795663079</d>
<d>2.978106844</d>
<d>0.8957458</d>
<d>0.89543888</d>
<d>1.06633953</d>
<d>0.774562661</d>
<d>1.074652004</d>
<d>0.791843808</d>
<d>1.11320138</d>
<d>4.561732417</d>
<d>0.560176623</d>
<d>1.12422514</d>
<d>1.90025472</d>
<d>0.680412772</d>
<d>0.807333408</d>
<d>0.814978553</d>
<d>0.91361889</d>
<d>0.97076746</d>
<d>0.32153615</d>
<d>0.71470367</d>
<d>0.93182319</d>
<d>0.22837165</d>
<d>0.08451792</d>
<d>2.70617051</d>
<d>0.77969637</d>
<d>0.583606905</d>
<d>1.57776364</d>
<d>0.551731869</d>
<d>0.61479368</d>
<d>0.333133612</d>
<d>0.306632494</d>
<d>0.339381582</d>
<d>0.328978321</d>
<d>0.22619949</d>
<d>1.54997583</d>
<d>16.0392664</d>
<d>0.79751669</d>
<d>0.55200557</d>
<d>0.39710194</d>
<d>1.77270559</d>
<d>0.10273287</d>
<d>0.32238898</d>
<d>0</d>
<d>0.16864652</d>
<d>2.458106137</d>
<d>0.920864343</d>
<d>0.488863012</d>
<d>0.64698051</d>
<d>1.012905768</d>
<d>0.25363111</d>
<d>1.41851034</d>
<d>1.07717118</d>
<d>0.491125036</d>
<d>1.25217938</d>
<d>0.50491609</d>
<d>0.970843683</d>
<d>1.0142924</d>
<d>1.880154157</d>
<d>1.256477734</d>
<d>0.314213323</d>
<d>0.363197977</d>
<d>0.66160539</d>
<d>0.90836819</d>
<d>1.68485084</d>
</Subcolumn>
<Subcolumn>
<d>0.463651574</d>
<d>5.022595046</d>
<d>0.98137153</d>
<d>0.909913958</d>
<d>0.735288374</d>
<d>0.575718029</d>
<d>0.817086694</d>
<d>0.57864397</d>
<d>0.494347748</d>
<d>0.94772475</d>
<d>0.835798883</d>
<d>1.198902601</d>
<d>0.745949544</d>
<d>0.892868941</d>
<d>0.47943633</d>
<d>0.731539122</d>
<d>2.608167292</d>
<d>0.831508755</d>
<d>0.81725898</d>
<d>1.01219783</d>
<d>0.693282696</d>
<d>1.031507338</d>
<d>0.735376516</d>
<d>0.99053444</d>
<d>3.906443257</d>
<d>0.527027209</d>
<d>1.14719011</d>
<d>1.75288387</d>
<d>0.648262046</d>
<d>0.735207576</d>
<d>0.740378819</d>
<d>0.8621566</d>
<d>0.9399847</d>
<d>0.28429497</d>
<d>0.73192337</d>
<d>0.8770562</d>
<d>0.21093813</d>
<d>0.04972993</d>
<d>2.4374919</d>
<d>0.93443475</d>
<d>0.628614085</d>
<d>1.365008417</d>
<d>0.556218989</d>
<d>0.65516152</d>
<d>0.338812239</d>
<d>0.295808172</d>
<d>0.356525202</d>
<d>0.312338335</d>
<d>0.26207043</d>
<d>1.42465634</d>
<d>14.6331196</d>
<d>0.84116284</d>
<d>0.48844234</d>
<d>0.40056577</d>
<d>1.74063544</d>
<d>0.12003298</d>
<d>0.32905629</d>
<d>0</d>
<d>0.14344063</d>
<d>1.532952724</d>
<d>0.806432939</d>
<d>0.395001512</d>
<d>0.7246711</d>
<d>0.920131354</d>
<d>0.27863679</d>
<d>1.37905591</d>
<d>1.23717443</d>
<d>0.515343989</d>
<d>1.14946626</d>
<d>0.45892237</d>
<d>0.99977547</d>
<d>0.78067424</d>
<d>1.486023848</d>
<d>1.429277331</d>
<d>0.340993769</d>
<d>0.408451183</d>
<d>0.74457143</d>
<d>0.91167005</d>
<d>1.56843356</d>
</Subcolumn>
</YColumn>
<YColumn Width="420" Decimals="9" Subcolumns="5">
<Title><TextAlign align="Left">DMSO</TextAlign></Title>
<Subcolumn>
<d>0.90226289</d>
<d>1.34283554</d>
<d>1.11231825</d>
<d>1.080845213</d>
<d>1.06499005</d>
<d>1.067282011</d>
<d>1.282842596</d>
<d>0.988819473</d>
<d>1.170885721</d>
<d>0.82666336</d>
<d>1.118637324</d>
<d>1.07061085</d>
<d>1.016868564</d>
<d>1.117080337</d>
<d>1.25130686</d>
<d>1.105106593</d>
<d>1.263872209</d>
<d>1.103703052</d>
<d>1.10840372</d>
<d>1.04516038</d>
<d>1.117342293</d>
<d>0.99818471</d>
<d>1.093121966</d>
<d>1.13534062</d>
<d>1.163955309</d>
<d>1.017035683</d>
<d>1.06960315</d>
<d>1.15294179</d>
<d>1.113410065</d>
<d>1.100895519</d>
<d>1.096820319</d>
<d>1.11241633</d>
<d>1.08384499</d>
<d>1.13329629</d>
<d>1.04394843</d>
<d>1.14555954</d>
<d>0.91730508</d>
<d>1.01267484</d>
<d>0.99004136</d>
<d>1.09638585</d>
<d>1.144133932</d>
<d>1.138783744</d>
<d>0.919264517</d>
<d>1.13105853</d>
<d>0.965990485</d>
<d>0.963916554</d>
<d>0.958174888</d>
<d>1.036885651</d>
<d>1.28333778</d>
<d>1.17517889</d>
<d>1.29417012</d>
<d>1.17666225</d>
<d>1.04817018</d>
<d>1.28581796</d>
<d>1.17456527</d>
<d>1.26235413</d>
<d>1.16031266</d>
<d>1.13116432</d>
<d>1.17540801</d>
<d>1.107026363</d>
<d>1.026698129</d>
<d>0.860588106</d>
<d>1.18707584</d>
<d>1.140203419</d>
<d>1.24619453</d>
<d>1.15918794</d>
<d>1.18741807</d>
<d>1.019059068</d>
<d>1.05333277</d>
<d>0.88899991</d>
<d>1.235732204</d>
<d>1.245268823</d>
<d>1.147854185</d>
<d>1.093890037</d>
<d>0.926160301</d>
<d>0.961117764</d>
<d>1.1417901</d>
<d>1.16755368</d>
<d>1.09375819</d>
</Subcolumn>
<Subcolumn>
<d>1.275748742</d>
<d>0.790919301</d>
<d>1.04568931</d>
<d>1.032871573</d>
<d>0.939701315</d>
<d>1.018574298</d>
<d>0.866040459</d>
<d>1.008437281</d>
<d>0.995208571</d>
<d>1.3214659</d>
<d>1.030792124</d>
<d>1.048495417</d>
<d>1.039427658</d>
<d>1.023623542</d>
<d>0.98496207</d>
<d>1.046113414</d>
<d>1.072487964</d>
<d>1.000079829</d>
<d>0.99500797</d>
<d>1.03609999</d>
<d>1.008225713</d>
<d>1.063768494</d>
<d>1.02191317</d>
<d>1.01618132</d>
<d>1.076010821</d>
<d>1.098061139</d>
<d>1.01099722</d>
<d>0.93982956</d>
<d>1.037920821</d>
<d>1.035486512</d>
<d>1.031721979</d>
<d>1.01397986</d>
<d>1.05438564</d>
<d>1.01205626</d>
<d>1.01877545</d>
<d>0.99602092</d>
<d>1.26844384</d>
<d>1.55265849</d>
<d>1.38514345</d>
<d>1.16798288</d>
<d>1.095830259</d>
<d>0.988079655</d>
<d>1.171766934</d>
<d>1.1071314</d>
<d>1.172244773</d>
<d>1.227844936</d>
<d>1.124246425</d>
<d>1.205622144</d>
<d>1.11599735</d>
<d>1.04126255</d>
<d>0.45637986</d>
<d>1.04045084</d>
<d>1.11740217</d>
<d>1.1757049</d>
<d>1.09988763</d>
<d>1.25497226</d>
<d>1.07268927</d>
<d>1.12986175</d>
<d>1.11744368</d>
<d>0.998577204</d>
<d>1.056988081</d>
<d>1.17724324</d>
<d>1.09077115</d>
<d>1.162997283</d>
<d>1.15047534</d>
<d>1.04924457</d>
<d>1.22734203</d>
<d>1.169718674</d>
<d>1.00967896</d>
<d>1.13680823</d>
<d>0.995670008</d>
<d>1.055639884</d>
<d>0.979479436</d>
<d>1.044108635</d>
<d>1.171308753</d>
<d>1.222005372</d>
<d>1.16938501</d>
<d>1.09547057</d>
<d>1.14474802</d>
</Subcolumn>
<Subcolumn>
<d>0.932557207</d>
<d>1.057387264</d>
<d>0.9640254</d>
<d>0.980339337</d>
<d>1.053949501</d>
<d>0.99656606</d>
<d>1.061140474</d>
<d>0.998315515</d>
<d>1.007973915</d>
<d>0.7555502</d>
<d>1.010580688</d>
<d>0.95350114</d>
<d>1.01800824</d>
<d>1.006730501</d>
<d>1.07696352</d>
<d>0.996012722</d>
<d>1.019560576</d>
<d>1.026654901</d>
<d>1.01898748</d>
<d>0.98909448</d>
<d>1.009059707</d>
<d>0.975262123</d>
<d>1.0103673</d>
<d>1.00855493</d>
<d>1.005037118</d>
<d>0.949289979</d>
<d>0.99199969</d>
<d>1.04434134</d>
<d>0.998594145</d>
<d>0.97750578</d>
<d>1.01227327</d>
<d>1.00890311</d>
<d>1.03379108</d>
<d>1.00945638</d>
<d>1.06018652</d>
<d>1.01345182</d>
<d>1.05432869</d>
<d>1.00700069</d>
<d>1.03723832</d>
<d>1.00271172</d>
<d>1.014746748</d>
<d>0.936142981</d>
<d>1.039556202</d>
<d>1.04428995</d>
<d>0.988365243</d>
<d>0.959990964</d>
<d>1.028494803</d>
<d>0.990087921</d>
<d>1.09561249</d>
<d>1.00003425</d>
<d>1.47239852</d>
<d>0.99231066</d>
<d>0.98822132</d>
<d>1.03427343</d>
<d>0.97134168</d>
<d>0.87608667</d>
<d>0.97551247</d>
<d>1.10866786</d>
<d>0.91812979</d>
<d>0.86787967</d>
<d>1.077182825</d>
<d>0.933959205</d>
<d>1.04109519</d>
<d>0.993641561</d>
<d>1.08007132</d>
<d>1.00625309</d>
<d>1.06147704</d>
<d>1.058227851</d>
<d>0.94378747</d>
<d>0.94649696</d>
<d>1.002110398</d>
<d>0.940888341</d>
<d>0.986616503</d>
<d>0.918740093</d>
<d>0.906446942</d>
<d>1.053107056</d>
<d>0.97314654</d>
<d>1.06738087</d>
<d>0.96307704</d>
</Subcolumn>
<Subcolumn>
<d>1.018657238</d>
<d>0.82091145</d>
<d>1.00243627</d>
<d>1.023319947</d>
<d>0.974744469</d>
<d>1.01387414</d>
<d>0.763948807</d>
<d>1.000259034</d>
<d>0.890035592</d>
<d>1.168114</d>
<d>0.94335447</d>
<d>1.032158924</d>
<d>0.967755873</d>
<d>0.965935876</d>
<d>0.75697031</d>
<d>0.95218629</d>
<d>0.847924741</d>
<d>0.951811481</d>
<d>0.98066011</d>
<d>1.02772234</d>
<d>0.955533648</d>
<d>1.046412288</d>
<d>0.982764913</d>
<d>0.8964874</d>
<d>0.89115213</d>
<d>0.98899211</d>
<d>0.96169888</d>
<d>0.92341497</d>
<d>0.95624743</d>
<d>0.978288277</d>
<d>0.9998369</d>
<d>0.96865714</d>
<d>0.92114949</d>
<d>0.96511901</d>
<d>0.96013806</d>
<d>0.97097414</d>
<d>1.07482521</d>
<d>0.79124687</d>
<d>0.80323585</d>
<d>0.83885413</d>
<d>0.888531631</d>
<d>1.072929334</d>
<d>1.120572907</d>
<d>0.90183835</d>
<d>1.043015855</d>
<d>1.053538705</d>
<d>1.069571981</d>
<d>0.977217564</d>
<d>0.74082829</d>
<d>1.03506926</d>
<d>0.78287078</d>
<d>0.93103885</d>
<d>1.0125501</d>
<d>0.68983306</d>
<d>0.9920863</d>
<d>0.91789326</d>
<d>1.05264835</d>
<d>0.71591828</d>
<d>1.06726222</d>
<d>1.334214232</d>
<d>0.947656169</d>
<d>1.264568049</d>
<d>0.83356163</d>
<d>0.870205872</d>
<d>0.68050516</d>
<d>0.97779017</d>
<d>0.68002495</d>
<d>1.058612162</d>
<d>1.17370927</d>
<d>1.25862386</d>
<d>0.837759605</d>
<d>1.056105565</d>
<d>1.04768761</d>
<d>1.082334314</d>
<d>1.151821182</d>
<d>0.866329886</d>
<d>0.93489532</d>
<d>0.81769316</d>
<d>1.08271806</d>
</Subcolumn>
<Subcolumn>
<d>0.870773923</d>
<d>0.987946444</d>
<d>0.87553077</d>
<d>0.882623929</d>
<d>0.966614664</d>
<d>0.903703492</d>
<d>1.026027663</d>
<d>1.004168697</d>
<d>0.935896202</d>
<d>0.92820654</d>
<d>0.896635395</d>
<d>0.895233669</d>
<d>0.957939665</d>
<d>0.886629744</d>
<d>0.92979724</d>
<d>0.90058098</d>
<d>0.796154511</d>
<d>0.917750737</d>
<d>0.89694071</d>
<d>0.9019228</d>
<d>0.909838639</d>
<d>0.916372386</d>
<d>0.891832651</d>
<d>0.94343573</d>
<d>0.863844622</d>
<d>0.946621089</d>
<d>0.96570107</d>
<d>0.93947234</d>
<d>0.893827539</d>
<d>0.907823911</d>
<d>0.859347531</d>
<d>0.89604357</d>
<d>0.90682879</d>
<d>0.88007206</d>
<d>0.91695154</d>
<d>0.87399359</d>
<d>0.68509718</d>
<d>0.63641911</d>
<d>0.78434102</d>
<d>0.89406543</d>
<d>0.85675743</d>
<d>0.864064286</d>
<d>0.74883944</d>
<d>0.81568177</d>
<d>0.830383644</d>
<d>0.794708841</d>
<d>0.819511902</d>
<d>0.79018672</d>
<d>0.7642241</d>
<d>0.74845505</d>
<d>0.99418072</d>
<d>0.8595374</d>
<d>0.83365624</d>
<d>0.81437064</d>
<d>0.76211913</d>
<d>0.68869368</d>
<d>0.73883726</d>
<d>0.91438779</d>
<d>0.7217563</d>
<d>0.692302531</d>
<d>0.891474797</d>
<d>0.7636414</d>
<d>0.84749618</d>
<d>0.832951866</d>
<d>0.84275365</d>
<d>0.80752423</d>
<d>0.8437379</d>
<d>0.694382245</d>
<d>0.81949153</d>
<d>0.76907103</d>
<d>0.928727785</d>
<d>0.702097386</d>
<d>0.838362266</d>
<d>0.860926921</d>
<d>0.844262823</d>
<d>0.897439922</d>
<d>0.78078302</d>
<d>0.85190172</d>
<d>0.71569869</d>
</Subcolumn>
</YColumn>
<YColumn Width="420" Decimals="9" Subcolumns="5">
<Title><TextAlign align="Left">Doxorubicin</TextAlign></Title>
<Subcolumn>
<d>0.31972349</d>
<d>2.533393106</d>
<d>1.20657762</d>
<d>1.182653529</d>
<d>1.039496983</d>
<d>0.493552223</d>
<d>1.468134041</d>
<d>0.5584047</d>
<d>0.556589889</d>
<d>1.05100085</d>
<d>0.867487699</d>
<d>1.321407031</d>
<d>1.105596536</d>
<d>1.131412324</d>
<d>0.59963077</d>
<d>0.842748018</d>
<d>2.88874034</d>
<d>0.847656203</d>
<d>0.90725331</d>
<d>1.09675695</d>
<d>0.966659499</d>
<d>0.624114648</d>
<d>0.835516149</d>
<d>1.1072546</d>
<d>2.4532636</d>
<d>0.52971094</d>
<d>1.40559364</d>
<d>0.5721697</d>
<d>0.906738966</d>
<d>0.864809452</d>
<d>0.819627133</d>
<d>0.79162211</d>
<d>0.9842444</d>
<d>0.54922083</d>
<d>0.71433547</d>
<d>0.81196087</d>
<d>0.41233003</d>
<d>0.27269576</d>
<d>1.30364301</d>
<d>0.4600456</d>
<d>0.73948405</d>
<d>1.151394754</d>
<d>0.611538455</d>
<d>0.97415289</d>
<d>0.412631014</d>
<d>0.35945619</d>
<d>0.390286111</d>
<d>0.41439269</d>
<d>0.52763062</d>
<d>1.64698081</d>
<d>3.72300423</d>
<d>1.02118882</d>
<d>0.60650177</d>
<d>0.59091562</d>
<d>1.86380277</d>
<d>0.1303635</d>
<d>0.43736339</d>
<d>0</d>
<d>0.17141342</d>
<d>1.782125053</d>
<d>0.596959772</d>
<d>0.377281048</d>
<d>0.94325601</d>
<d>0.990865691</d>
<d>0.57767364</d>
<d>1.61012376</d>
<d>2.02728764</d>
<d>0.6939953</d>
<d>1.3246177</d>
<d>0.45861197</d>
<d>1.585849253</d>
<d>0.712066107</d>
<d>1.359098876</d>
<d>1.183742885</d>
<d>0.382721621</d>
<d>0.453115725</d>
<d>0.99856313</d>
<d>1.05649248</d>
<d>1.61857431</d>
</Subcolumn>
<Subcolumn>
<d>0.420219855</d>
<d>2.891668253</d>
<d>1.14018593</d>
<d>1.159394098</d>
<d>1.048427211</d>
<d>0.510257418</d>
<d>1.406382601</d>
<d>0.589214174</d>
<d>0.543171633</d>
<d>1.02046766</d>
<d>0.87346634</d>
<d>1.269228148</d>
<d>1.100327087</d>
<d>1.160214603</d>
<d Excluded="1">1.0382046</d>
<d>0.842514925</d>
<d>2.392990299</d>
<d>0.866306928</d>
<d>0.89808261</d>
<d>1.13606246</d>
<d>0.944584979</d>
<d>0.612366058</d>
<d>0.82685912</d>
<d>1.02076471</d>
<d>2.019430266</d>
<d>0.572084015</d>
<d>1.38546588</d>
<d>0.55997789</d>
<d>0.89019383</d>
<d>0.836848692</d>
<d>0.84790281</d>
<d>0.77362413</d>
<d>0.94655004</d>
<d>0.57798452</d>
<d>0.6557021</d>
<d>0.85279242</d>
<d>0.37520016</d>
<d>0.15129501</d>
<d>1.31121158</d>
<d>0.45755263</d>
<d>0.645070915</d>
<d>1.09658411</d>
<d>0.587186627</d>
<d>0.78808533</d>
<d>0.355260474</d>
<d>0.334621469</d>
<d>0.315540049</d>
<d>0.358521522</d>
<d>0.39376616</d>
<d>1.59400614</d>
<d>3.85324401</d>
<d>0.88463684</d>
<d>0.58206386</d>
<d>0.48311505</d>
<d>1.73667326</d>
<d>0.18702092</d>
<d>0.47393364</d>
<d>0</d>
<d>0.15440556</d>
<d>2.349284278</d>
<d>0.550314796</d>
<d>0.369676774</d>
<d>0.81681742</d>
<d>0.816434514</d>
<d>0.37214148</d>
<d>1.43564187</d>
<d>1.61911551</d>
<d>0.530658865</d>
<d>1.27158206</d>
<d>0.42332914</d>
<d>1.116649335</d>
<d>0.637359185</d>
<d>1.334202676</d>
<d>1.281363297</d>
<d>0.365529439</d>
<d>0.38724906</d>
<d>0.82884553</d>
<d>0.95540194</d>
<d>1.51312283</d>
</Subcolumn>
<Subcolumn>
<d>0.495256556</d>
<d>2.702956119</d>
<d>1.09516563</d>
<d>1.124829949</d>
<d>1.082471553</d>
<d>0.47986978</d>
<d>1.327753954</d>
<d>0.586772811</d>
<d>0.551393901</d>
<d>0.97399186</d>
<d>0.850764772</d>
<d>1.234472168</d>
<d>1.131483327</d>
<d>1.130166724</d>
<d>0.52558103</d>
<d>0.853318215</d>
<d>2.41297677</d>
<d>0.838279693</d>
<d>0.88436983</d>
<d>1.10601643</d>
<d>0.948692532</d>
<d>0.59997102</d>
<d>0.803083807</d>
<d>1.02883126</d>
<d>1.917728585</d>
<d>0.547503712</d>
<d>1.3311347</d>
<d>0.54954283</d>
<d>0.84945352</d>
<d>0.838018122</d>
<d>0.81996526</d>
<d>0.79206342</d>
<d>0.96053234</d>
<d>0.54611491</d>
<d>0.62390645</d>
<d>0.86893949</d>
<d>0.64993547</d>
<d>0.27001751</d>
<d>1.18144981</d>
<d>0.37532742</d>
<d>0.599235371</d>
<d>1.029331568</d>
<d>0.529958821</d>
<d>0.77595637</d>
<d>0.337538821</d>
<d>0.297762642</d>
<d>0.302646607</d>
<d>0.333986407</d>
<d>0.39497363</d>
<d>1.41304626</d>
<d>3.46007858</d>
<d>0.84552936</d>
<d>0.5291437</d>
<d>0.47578902</d>
<d>1.52474446</d>
<d>0.15034694</d>
<d>0.376648</d>
<d>0</d>
<d>0.1240487</d>
<d>1.455143446</d>
<d>0.648240042</d>
<d>0.270499086</d>
<d>0.81282102</d>
<d>0.734565569</d>
<d>0.4104833</d>
<d>1.29737419</d>
<d>1.62463446</d>
<d>0.549648749</d>
<d>1.06750376</d>
<d>0.34421393</d>
<d>1.190478968</d>
<d>0.572381728</d>
<d>1.290198112</d>
<d>1.091161254</d>
<d>0.277326913</d>
<d>0.390295293</d>
<d>0.74729559</d>
<d>0.89921872</d>
<d>1.29772016</d>
</Subcolumn>
<Subcolumn>
<d>0.363018708</d>
<d>3.076314808</d>
<d>1.18631897</d>
<d>1.199724971</d>
<d>1.114444539</d>
<d>0.533278089</d>
<d>1.366890812</d>
<d>0.631808129</d>
<d>0.487454335</d>
<d>1.61247065</d>
<d>0.863615407</d>
<d>1.412216675</d>
<d>1.168899502</d>
<d>1.14812451</d>
<d>0.59606639</d>
<d>0.881940828</d>
<d>2.871766459</d>
<d>0.875891942</d>
<d>0.89913913</d>
<d>1.12902316</d>
<d>1.016544215</d>
<d>0.640674507</d>
<d>0.854654509</d>
<d>1.12352296</d>
<d>2.550517988</d>
<d>0.548968693</d>
<d>1.57962418</d>
<d>0.56718983</d>
<d>0.908783936</d>
<d>0.864908159</d>
<d>0.83388467</d>
<d>0.81797003</d>
<d>0.95597209</d>
<d>0.58223256</d>
<d>0.65905253</d>
<d>0.82710776</d>
<d>0.45236879</d>
<d>0.02155819</d>
<d>1.14340717</d>
<d>0.46381222</d>
<d>0.63261251</d>
<d>1.321176918</d>
<d>0.626986934</d>
<d>0.6651934</d>
<d>0.416507528</d>
<d>0.362908627</d>
<d>0.394298289</d>
<d>0.388191927</d>
<d>0.29774052</d>
<d>1.61057574</d>
<d>5.48307967</d>
<d>0.76018738</d>
<d>0.57574014</d>
<d>0.38045876</d>
<d>1.5937796</d>
<d>0.12475486</d>
<d>0.37325973</d>
<d>0</d>
<d>0.1463169</d>
<d>2.834658514</d>
<d>0.706421522</d>
<d>0.431450917</d>
<d>0.75208711</d>
<d>0.756720097</d>
<d>0.27415174</d>
<d>1.3938347</d>
<d>1.21932449</d>
<d>0.491316174</d>
<d>1.4578025</d>
<d>0.48235537</d>
<d>1.178648673</d>
<d>0.733387617</d>
<d>1.533903632</d>
<d>1.437673881</d>
<d>0.40343382</d>
<d>0.400764911</d>
<d>0.74235888</d>
<d>0.82941002</d>
<d>1.61392231</d>
</Subcolumn>
<Subcolumn>
<d>0.311081415</d>
<d>2.73826063</d>
<d>1.05400605</d>
<d>1.076329291</d>
<d>1.056858801</d>
<d>0.460384541</d>
<d>1.44187552</d>
<d>0.627251092</d>
<d>0.553103637</d>
<d>0.84122053</d>
<d>0.798099517</d>
<d>1.31816329</d>
<d>0.916971657</d>
<d>1.105251362</d>
<d>0.61897287</d>
<d>0.828314755</d>
<d>2.608883615</d>
<d>0.820882591</d>
<d>0.84246403</d>
<d>1.05495181</d>
<d>0.956596738</d>
<d>0.60109254</d>
<d>0.792450548</d>
<d>1.08620911</d>
<d>2.148983322</d>
<d>0.469276674</d>
<d>1.40074648</d>
<d>0.53911707</d>
<d>0.819146644</d>
<d>0.844526755</d>
<d>0.783450273</d>
<d>0.76727854</d>
<d>0.9263359</d>
<d>0.47023517</d>
<d>0.71968986</d>
<d>0.77553764</d>
<d>0.27020155</d>
<d>0.4280134</d>
<d>1.03865618</d>
<d>0.45582308</d>
<d>0.646904276</d>
<d>1.005505986</d>
<d>0.4885504</d>
<d>0.68321591</d>
<d>0.382335446</d>
<d>0.285085842</d>
<d>0.359086116</d>
<d>0.37516142</d>
<d>0.33948012</d>
<d>1.55060927</d>
<d>5.08392166</d>
<d>0.88897037</d>
<d>0.4910138</d>
<d>0.42283657</d>
<d>1.53814517</d>
<d>0.20392384</d>
<d>0.37475391</d>
<d>0</d>
<d>0.12222992</d>
<d>1.382189513</d>
<d>0.600584421</d>
<d>0.322489445</d>
<d>0.82929452</d>
<d>0.773630918</d>
<d>0.31469485</d>
<d>1.41599371</d>
<d>1.8207662</d>
<d>0.486271208</d>
<d>1.19986807</d>
<d>0.41245316</d>
<d>1.043868019</d>
<d>0.46213299</d>
<d>0.897390574</d>
<d>1.15421559</d>
<d>0.467262102</d>
<d>0.462364443</d>
<d>0.79728653</d>
<d>0.89988178</d>
<d>1.40434082</d>
</Subcolumn>
</YColumn>
</Table>
<Table ID="Table87" XFormat="numbers" YFormat="replicates" Replicates="1" TableType="XY" EVFormat="AsteriskAfterNumber">
<Title>Decitabine vs DMSO</Title>
<RowTitlesColumn Width="153">
<Subcolumn>
<d><TextAlign align="Center">5-methyl-5-thioadenosine</TextAlign></d>
<d><TextAlign align="Center">Acetyl-Carnitine</TextAlign></d>
<d><TextAlign align="Center">Alanine</TextAlign></d>
<d><TextAlign align="Center">Arginine</TextAlign></d>
<d><TextAlign align="Center">Asparagine</TextAlign></d>
<d><TextAlign align="Center">Aspartate</TextAlign></d>
<d><TextAlign align="Center">Butyryl-Carnitine</TextAlign></d>
<d><TextAlign align="Center">Citrulline</TextAlign></d>
<d><TextAlign align="Center">Cysteine</TextAlign></d>
<d><TextAlign align="Center">Glucose</TextAlign></d>
<d><TextAlign align="Center">Glutamate</TextAlign></d>
<d><TextAlign align="Center">Glutamine</TextAlign></d>
<d><TextAlign align="Center">GSSG</TextAlign></d>
<d><TextAlign align="Center">GSH</TextAlign></d>
<d><TextAlign align="Center">Glycine</TextAlign></d>
<d><TextAlign align="Center">Histidine</TextAlign></d>
<d><TextAlign align="Center">Isobutyryl-Carnitine</TextAlign></d>
<d><TextAlign align="Center">Isoleucine</TextAlign></d>
<d><TextAlign align="Center">Leucine</TextAlign></d>
<d><TextAlign align="Center">Lysine</TextAlign></d>
<d><TextAlign align="Center">Methionine</TextAlign></d>
<d><TextAlign align="Center">Ornithine</TextAlign></d>
<d><TextAlign align="Center">Phenylalanine</TextAlign></d>
<d><TextAlign align="Center">Proline</TextAlign></d>
<d><TextAlign align="Center">Propionyl-Carnitine</TextAlign></d>
<d><TextAlign align="Center">S-adenosyl-methionine</TextAlign></d>
<d><TextAlign align="Center">Serine</TextAlign></d>
<d><TextAlign align="Center">Taurine</TextAlign></d>
<d><TextAlign align="Center">Threonine</TextAlign></d>
<d><TextAlign align="Center">Tryptophane</TextAlign></d>
<d><TextAlign align="Center">Tyrosine</TextAlign></d>
<d><TextAlign align="Center">Valine</TextAlign></d>
<d><TextAlign align="Center">Acetyl-CoA</TextAlign></d>
<d><TextAlign align="Center">butyryl-CoA</TextAlign></d>
<d><TextAlign align="Center">free CoA</TextAlign></d>
<d><TextAlign align="Center">HMG-CoA</TextAlign></d>
<d><TextAlign align="Center">isovaleryl-CoA</TextAlign></d>
<d><TextAlign align="Center">Malonyl-CoA</TextAlign></d>
<d><TextAlign align="Center">propionyl-CoA</TextAlign></d>
<d><TextAlign align="Center">succinyl-CoA</TextAlign></d>
<d><TextAlign align="Center">1,3-BPG</TextAlign></d>
<d><TextAlign align="Center">3-PG</TextAlign></d>
<d><TextAlign align="Center">Aconitate</TextAlign></d>
<d><TextAlign align="Center">ADP</TextAlign></d>
<d><TextAlign align="Center"><Font Face="Symbol">a</Font>-Keto-beta-Methylvalerate</TextAlign></d>
<d><TextAlign align="Center"><Font Face="Symbol">a</Font>-Keto-Isocaproate</TextAlign></d>
<d><TextAlign align="Center"><Font Face="Symbol">a</Font>-Keto-Isovalerate</TextAlign></d>
<d><TextAlign align="Center"><Font Face="Symbol">a</Font>KG</TextAlign></d>
<d><TextAlign align="Center">AMP</TextAlign></d>
<d><TextAlign align="Center">ATP</TextAlign></d>
<d><TextAlign align="Center">cAMP</TextAlign></d>
<d><TextAlign align="Center">CDP</TextAlign></d>
<d><TextAlign align="Center">Citrate</TextAlign></d>
<d><TextAlign align="Center">CMP</TextAlign></d>
<d><TextAlign align="Center">CTP</TextAlign></d>
<d><TextAlign align="Center">dATP</TextAlign></d>
<d><TextAlign align="Center">dCTP</TextAlign></d>
<d><TextAlign align="Center">dTMP</TextAlign></d>
<d><TextAlign align="Center">dTTP</TextAlign></d>
<d><TextAlign align="Center">F1,6BP</TextAlign></d>
<d><TextAlign align="Center">F6P</TextAlign></d>
<d><TextAlign align="Center">Fumarate</TextAlign></d>
<d><TextAlign align="Center">GDP</TextAlign></d>
<d><TextAlign align="Center">G6P</TextAlign></d>
<d><TextAlign align="Center">GMP</TextAlign></d>
<d><TextAlign align="Center">GTP</TextAlign></d>
<d><TextAlign align="Center">IMP</TextAlign></d>
<d><TextAlign align="Center">Isocitrate</TextAlign></d>
<d><TextAlign align="Center">Lactate</TextAlign></d>
<d><TextAlign align="Center">Malate</TextAlign></d>
<d><TextAlign align="Center">P5P (early)</TextAlign></d>
<d><TextAlign align="Center">P5P (late)</TextAlign></d>
<d><TextAlign align="Center">PEP</TextAlign></d>
<d><TextAlign align="Center">PRPP</TextAlign></d>
<d><TextAlign align="Center">Pyruvate</TextAlign></d>
<d><TextAlign align="Center">Succinate</TextAlign></d>
<d><TextAlign align="Center">UDP</TextAlign></d>
<d><TextAlign align="Center">UMP</TextAlign></d>
<d><TextAlign align="Center">UTP</TextAlign></d>
</Subcolumn>
</RowTitlesColumn>
<XColumn Width="121" Subcolumns="1" Decimals="14">
<Title>log<SUB>2</SUB>FC</Title>
<Subcolumn>
<d>-1.32534245682981</d>
<d>2.44279392386685</d>
<d>0.143313590495252</d>
<d>0.0207427988910416</d>
<d>-0.385890306279909</d>
<d>-0.680882078234649</d>
<d>-0.170505867320981</d>
<d>-0.757776610739047</d>
<d>-0.975591074759218</d>
<d>0.327060304174566</d>
<d>-0.152514621344061</d>
<d>0.433085850736695</d>
<d>-0.208653924452786</d>
<d>-0.083907896809781</d>
<d>-0.369737750434357</d>
<d>-0.295175669440094</d>
<d>1.65912502803571</d>
<d>-0.148898294516769</d>
<d>-0.16549906339859</d>
<d>0.0911885850734038</d>
<d>-0.399784239680969</d>
<d>0.138216962174281</d>
<d>-0.306306890488472</d>
<d>0.168167908673537</d>
<d>2.2561860819601</d>
<d>-0.847850644821846</d>
<d>0.25451182811915</d>
<d>0.959622686599341</d>
<d>-0.526498822667512</d>
<d>-0.309413628979147</d>
<d>-0.291224577283531</d>
<d>-0.121382859132837</d>
<d>-0.0270767582771986</d>
<d>-1.60708666152708</d>
<d>-0.468755909301065</d>
<d>-0.13282996353774</d>
<d>-2.03366455636848</d>
<d>-4.19693441141695</d>
<d>1.50028094099655</d>
<d>-0.142423589234199</d>
<d>-0.61141898705946</d>
<d>0.646047553566951</d>
<d>-0.726381505193318</d>
<d>-0.57012334877244</d>
<d>-1.44507546146953</d>
<d>-1.59103640657368</d>
<d>-1.41114832519491</d>
<d>-1.52054874856835</d>
<d>-1.94113909359583</d>
<d>0.721218222930911</d>
<d>4.06060654842735</d>
<d>-0.235230980190918</d>
<d>-0.818561367040863</d>
<d>-1.28465286104722</d>
<d>0.98189836377794</d>
<d>-3.06015342505518</d>
<d>-1.76489215828721</d>
<d></d>
<d>-2.5194293525861</d>
<d>1.21019902315497</d>
<d>-0.131746081339395</d>
<d>-0.956579139679838</d>
<d>-0.489296195173558</d>
<d>0.121697301335111</d>
<d>-1.86250803816954</d>
<d>0.637272424810874</d>
<d>0.315254064340204</d>
<d>-0.787854172421004</d>
<d>0.394828212811682</d>
<d>-0.874376060681308</d>
<d>0.098270662592594</d>
<d>0.0371090608564721</d>
<d>0.9577189842372</d>
<d>0.393774634695041</d>
<d>-1.51885328374205</d>
<d>-1.21105343071387</d>
<d>-0.40960554134997</d>
<d>-0.0231496344342935</d>
<d>0.901758468570825</d>
</Subcolumn>
</XColumn>
<XAdvancedColumn Version="1" Width="121" Decimals="14" Subcolumns="1">
<Title>log<SUB>2</SUB>FC</Title>
<Subcolumn>
<d>-1.32534245682981</d>
<d>2.44279392386685</d>
<d>0.143313590495252</d>
<d>0.0207427988910416</d>
<d>-0.385890306279909</d>
<d>-0.680882078234649</d>
<d>-0.170505867320981</d>
<d>-0.757776610739047</d>
<d>-0.975591074759218</d>
<d>0.327060304174566</d>
<d>-0.152514621344061</d>
<d>0.433085850736695</d>
<d>-0.208653924452786</d>
<d>-0.083907896809781</d>
<d>-0.369737750434357</d>
<d>-0.295175669440094</d>
<d>1.65912502803571</d>
<d>-0.148898294516769</d>
<d>-0.16549906339859</d>
<d>0.0911885850734038</d>
<d>-0.399784239680969</d>
<d>0.138216962174281</d>
<d>-0.306306890488472</d>
<d>0.168167908673537</d>
<d>2.2561860819601</d>
<d>-0.847850644821846</d>
<d>0.25451182811915</d>
<d>0.959622686599341</d>
<d>-0.526498822667512</d>
<d>-0.309413628979147</d>
<d>-0.291224577283531</d>
<d>-0.121382859132837</d>
<d>-0.0270767582771986</d>
<d>-1.60708666152708</d>
<d>-0.468755909301065</d>
<d>-0.13282996353774</d>
<d>-2.03366455636848</d>
<d>-4.19693441141695</d>
<d>1.50028094099655</d>
<d>-0.142423589234199</d>
<d>-0.61141898705946</d>
<d>0.646047553566951</d>
<d>-0.726381505193318</d>
<d>-0.57012334877244</d>
<d>-1.44507546146953</d>
<d>-1.59103640657368</d>
<d>-1.41114832519491</d>
<d>-1.52054874856835</d>
<d>-1.94113909359583</d>
<d>0.721218222930911</d>
<d>4.06060654842735</d>
<d>-0.235230980190918</d>
<d>-0.818561367040863</d>
<d>-1.28465286104722</d>
<d>0.98189836377794</d>
<d>-3.06015342505518</d>
<d>-1.76489215828721</d>
<d></d>
<d>-2.5194293525861</d>
<d>1.21019902315497</d>
<d>-0.131746081339395</d>
<d>-0.956579139679838</d>
<d>-0.489296195173558</d>
<d>0.121697301335111</d>
<d>-1.86250803816954</d>
<d>0.637272424810874</d>
<d>0.315254064340204</d>
<d>-0.787854172421004</d>
<d>0.394828212811682</d>
<d>-0.874376060681308</d>
<d>0.098270662592594</d>
<d>0.0371090608564721</d>
<d>0.9577189842372</d>
<d>0.393774634695041</d>
<d>-1.51885328374205</d>
<d>-1.21105343071387</d>
<d>-0.40960554134997</d>
<d>-0.0231496344342935</d>
<d>0.901758468570825</d>
</Subcolumn>
</XAdvancedColumn>
<YColumn Width="147" Decimals="5" Subcolumns="1">
<Title>-log10(adjusted P value)</Title>
<Subcolumn>
<d>2.25</d>
<d>4.08</d>
<d>0</d>
<d>0</d>
<d>2.21</d>
<d>3.92</d>
<d>0</d>
<d>2.43</d>
<d>1.65</d>
<d>0</d>
<d>0</d>
<d>1.88</d>
<d>0</d>
<d>0</d>
<d>0</d>
<d>0.273</d>
<d>3.11</d>
<d>0</d>
<d>0</d>
<d>0</d>
<d>1.65</d>
<d>0</d>
<d>0.83</d>
<d>0</d>
<d>4.6</d>
<d>3.27</d>
<d>0.608</d>
<d>3.46</d>
<d>2</d>
<d>1.04</d>
<d>0.432</d>
<d>0</d>
<d>0</d>
<d>5.4</d>
<d>1.13</d>
<d>0</d>
<d>3.05</d>
<d>3.33</d>
<d>2.09</d>
<d>0</d>
<d>1.41</d>
<d>0.132</d>
<d>0.92</d>
<d>0.554</d>
<d>3.9</d>
<d>3.36</d>
<d>4.03</d>
<d>3.18</d>
<d>2.46</d>
<d>1.22</d>
<d>3.11</d>
<d>0</d>
<d>2.69</d>
<d>1.45</d>
<d>2.07</d>
<d>2.82</d>
<d>3.1</d>
<d></d>
<d>4.34</d>
<d>0</d>
<d>0</d>
<d>1</d>
<d>0.08</d>
<d>0</d>
<d>2.49</d>
<d>1.41</d>
<d>0</d>
<d>0.848</d>
<d>0.0235</d>
<d>0.917</d>
<d>0</d>
<d>0</d>
<d>0.545</d>
<d>0.406</d>
<d>3.61</d>
<d>3.12</d>
<d>0</d>
<d>0</d>
<d>1.4</d>
</Subcolumn>
</YColumn>
</Table>
<Table ID="Table93" XFormat="numbers" YFormat="replicates" Replicates="1" TableType="XY" EVFormat="AsteriskAfterNumber">
<Title>Doxorubicin vs DMSO</Title>
<RowTitlesColumn Width="153">
<Subcolumn>
<d><TextAlign align="Center">5-methyl-5-thioadenosine</TextAlign></d>
<d><TextAlign align="Center">Acetyl-Carnitine</TextAlign></d>
<d><TextAlign align="Center">Alanine</TextAlign></d>
<d><TextAlign align="Center">Arginine</TextAlign></d>
<d><TextAlign align="Center">Asparagine</TextAlign></d>
<d><TextAlign align="Center">Aspartate</TextAlign></d>
<d><TextAlign align="Center">Butyryl-Carnitine</TextAlign></d>
<d><TextAlign align="Center">Citrulline</TextAlign></d>
<d><TextAlign align="Center">Cysteine</TextAlign></d>
<d><TextAlign align="Center">Glucose</TextAlign></d>
<d><TextAlign align="Center">Glutamate</TextAlign></d>
<d><TextAlign align="Center">Glutamine</TextAlign></d>
<d><TextAlign align="Center">GSSG</TextAlign></d>
<d><TextAlign align="Center">GSH</TextAlign></d>
<d><TextAlign align="Center">Glycine</TextAlign></d>
<d><TextAlign align="Center">Histidine</TextAlign></d>
<d><TextAlign align="Center">Isobutyryl-Carnitine</TextAlign></d>
<d><TextAlign align="Center">Isoleucine</TextAlign></d>
<d><TextAlign align="Center">Leucine</TextAlign></d>
<d><TextAlign align="Center">Lysine</TextAlign></d>
<d><TextAlign align="Center">Methionine</TextAlign></d>
<d><TextAlign align="Center">Ornithine</TextAlign></d>
<d><TextAlign align="Center">Phenylalanine</TextAlign></d>
<d><TextAlign align="Center">Proline</TextAlign></d>
<d><TextAlign align="Center">Propionyl-Carnitine</TextAlign></d>
<d><TextAlign align="Center">S-adenosyl-methionine</TextAlign></d>
<d><TextAlign align="Center">Serine</TextAlign></d>
<d><TextAlign align="Center">Taurine</TextAlign></d>
<d><TextAlign align="Center">Threonine</TextAlign></d>
<d><TextAlign align="Center">Tryptophane</TextAlign></d>
<d><TextAlign align="Center">Tyrosine</TextAlign></d>
<d><TextAlign align="Center">Valine</TextAlign></d>
<d><TextAlign align="Center">Acetyl-CoA</TextAlign></d>
<d><TextAlign align="Center">butyryl-CoA</TextAlign></d>
<d><TextAlign align="Center">free CoA</TextAlign></d>
<d><TextAlign align="Center">HMG-CoA</TextAlign></d>
<d><TextAlign align="Center">isovaleryl-CoA</TextAlign></d>
<d><TextAlign align="Center">Malonyl-CoA</TextAlign></d>
<d><TextAlign align="Center">propionyl-CoA</TextAlign></d>
<d><TextAlign align="Center">succinyl-CoA</TextAlign></d>
<d><TextAlign align="Center">1,3-BPG</TextAlign></d>
<d><TextAlign align="Center">3-PG</TextAlign></d>
<d><TextAlign align="Center">Aconitate</TextAlign></d>
<d><TextAlign align="Center">ADP</TextAlign></d>
<d><TextAlign align="Center"><Font Face="Symbol">a</Font>-Keto-beta-Methylvalerate</TextAlign></d>
<d><TextAlign align="Center"><Font Face="Symbol">a</Font>-Keto-Isocaproate</TextAlign></d>
<d><TextAlign align="Center"><Font Face="Symbol">a</Font>-Keto-Isovalerate</TextAlign></d>
<d><TextAlign align="Center"><Font Face="Symbol">a</Font>KG</TextAlign></d>
<d><TextAlign align="Center">AMP</TextAlign></d>
<d><TextAlign align="Center">ATP</TextAlign></d>
<d><TextAlign align="Center">cAMP</TextAlign></d>
<d><TextAlign align="Center">CDP</TextAlign></d>
<d><TextAlign align="Center">Citrate</TextAlign></d>
<d><TextAlign align="Center">CMP</TextAlign></d>
<d><TextAlign align="Center">CTP</TextAlign></d>
<d><TextAlign align="Center">dATP</TextAlign></d>
<d><TextAlign align="Center">dCTP</TextAlign></d>
<d><TextAlign align="Center">dTMP</TextAlign></d>
<d><TextAlign align="Center">dTTP</TextAlign></d>
<d><TextAlign align="Center">F1,6BP</TextAlign></d>
<d><TextAlign align="Center">F6P</TextAlign></d>
<d><TextAlign align="Center">Fumarate</TextAlign></d>
<d><TextAlign align="Center">GDP</TextAlign></d>
<d><TextAlign align="Center">G6P</TextAlign></d>
<d><TextAlign align="Center">GMP</TextAlign></d>
<d><TextAlign align="Center">GTP</TextAlign></d>
<d><TextAlign align="Center">IMP</TextAlign></d>
<d><TextAlign align="Center">Isocitrate</TextAlign></d>
<d><TextAlign align="Center">Lactate</TextAlign></d>
<d><TextAlign align="Center">Malate</TextAlign></d>
<d><TextAlign align="Center">P5P (early)</TextAlign></d>
<d><TextAlign align="Center">P5P (late)</TextAlign></d>
<d><TextAlign align="Center">PEP</TextAlign></d>
<d><TextAlign align="Center">PRPP</TextAlign></d>
<d><TextAlign align="Center">Pyruvate</TextAlign></d>
<d><TextAlign align="Center">Succinate</TextAlign></d>
<d><TextAlign align="Center">UDP</TextAlign></d>
<d><TextAlign align="Center">UMP</TextAlign></d>
<d><TextAlign align="Center">UTP</TextAlign></d>
</Subcolumn>
</RowTitlesColumn>
<XColumn Width="121" Subcolumns="1" Decimals="14">
<Title>log<SUB>2</SUB>FC</Title>
<Subcolumn>
<d>-1.41123184487148</d>
<d>1.47639480243782</d>
<d>0.182742804104369</d>
<d>0.198785735786649</d>
<d>0.0949097699416067</d>
<d>-1.01496841467288</d>
<d>0.486761053853553</d>
<d>-0.741641130864463</d>
<d>-0.895143485044949</d>
<d>0.100560956837936</d>
<d>-0.234065427436844</d>
<d>0.389282242630321</d>
<d>0.112214543716222</d>
<d>0.182541141718642</d>
<d>-0.610056953773115</d>
<d>-0.235178420995627</d>
<d>1.39308802403845</d>
<d>-0.235184500605702</d>
<d>-0.174695526391249</d>
<d>0.142982200086341</d>
<d>-0.0494999119082522</d>
<d>-0.700272712932887</d>
<d>-0.28242368495772</d>
<d>0.100995041543377</d>
<d>1.14049873985595</d>
<d>-0.909635352524195</d>
<d>0.503996908461222</d>
<d>-0.84303306577303</d>
<d>-0.194047919901322</d>
<d>-0.234923973534525</d>
<d>-0.285104292513141</d>
<d>-0.34315628655007</d>
<d>-0.0671213970142702</d>
<d>-0.879408153050953</d>
<d>-0.570179936662674</d>
<d>-0.27470156684823</d>
<d>-1.26926973233338</d>
<d>-2.64959338175804</d>
<d>0.252413021560182</d>
<d>-1.18075228161936</d>
<d>-0.619133311151462</d>
<d>0.157570427133043</d>
<d>-0.820111019515432</d>
<d>-0.377009890162202</d>
<d>-1.39753521237067</d>
<d>-1.61522580173052</d>
<d>-1.51320674505113</d>
<d>-1.42250224335414</d>
<d>-1.38272680968617</d>
<d>0.642340266273381</d>
<d>2.08685476850632</d>
<d>-0.19080642954264</d>
<d>-0.848622046769109</d>
<d>-1.10323186543656</d>
<d>0.719357366137608</d>
<d>-2.67769577119632</d>
<d>-1.30335653519411</d>
<d></d>
<d>-2.8111670399102</d>
<d>0.915422327690579</d>
<d>-0.693665030707056</d>
<d>-1.5147328666258</d>
<d>-0.271251082292835</d>
<d>-0.304663459232896</d>
<d>-1.40745657511267</d>
<d>0.513067292969315</d>
<d>0.713099931050542</d>
<d>-0.874001398499511</d>
<d>0.330622564935354</d>
<d>-1.24659089256042</d>
<d>0.275009408116718</d>
<d>-0.701132209530038</d>
<d>0.337447330362555</d>
<d>0.291509765152463</d>
<d>-1.41904115551084</d>
<d>-1.26002929206446</d>
<d>-0.289957895243655</d>
<d>-0.112365809108442</d>
<d>0.569739252226348</d>
</Subcolumn>
</XColumn>
<XAdvancedColumn Version="1" Width="121" Decimals="14" Subcolumns="1">
<Title>log<SUB>2</SUB>FC</Title>
<Subcolumn>
<d>-1.41123184487148</d>
<d>1.47639480243782</d>
<d>0.182742804104369</d>
<d>0.198785735786649</d>
<d>0.0949097699416067</d>
<d>-1.01496841467288</d>
<d>0.486761053853553</d>
<d>-0.741641130864463</d>
<d>-0.895143485044949</d>
<d>0.100560956837936</d>
<d>-0.234065427436844</d>
<d>0.389282242630321</d>
<d>0.112214543716222</d>
<d>0.182541141718642</d>
<d>-0.610056953773115</d>
<d>-0.235178420995627</d>
<d>1.39308802403845</d>
<d>-0.235184500605702</d>
<d>-0.174695526391249</d>
<d>0.142982200086341</d>
<d>-0.0494999119082522</d>
<d>-0.700272712932887</d>
<d>-0.28242368495772</d>
<d>0.100995041543377</d>
<d>1.14049873985595</d>
<d>-0.909635352524195</d>
<d>0.503996908461222</d>
<d>-0.84303306577303</d>
<d>-0.194047919901322</d>
<d>-0.234923973534525</d>
<d>-0.285104292513141</d>
<d>-0.34315628655007</d>
<d>-0.0671213970142702</d>
<d>-0.879408153050953</d>
<d>-0.570179936662674</d>
<d>-0.27470156684823</d>
<d>-1.26926973233338</d>
<d>-2.64959338175804</d>
<d>0.252413021560182</d>
<d>-1.18075228161936</d>
<d>-0.619133311151462</d>
<d>0.157570427133043</d>
<d>-0.820111019515432</d>
<d>-0.377009890162202</d>
<d>-1.39753521237067</d>
<d>-1.61522580173052</d>
<d>-1.51320674505113</d>
<d>-1.42250224335414</d>
<d>-1.38272680968617</d>
<d>0.642340266273381</d>
<d>2.08685476850632</d>
<d>-0.19080642954264</d>
<d>-0.848622046769109</d>
<d>-1.10323186543656</d>
<d>0.719357366137608</d>
<d>-2.67769577119632</d>
<d>-1.30335653519411</d>
<d></d>
<d>-2.8111670399102</d>
<d>0.915422327690579</d>
<d>-0.693665030707056</d>
<d>-1.5147328666258</d>
<d>-0.271251082292835</d>
<d>-0.304663459232896</d>
<d>-1.40745657511267</d>
<d>0.513067292969315</d>
<d>0.713099931050542</d>
<d>-0.874001398499511</d>
<d>0.330622564935354</d>
<d>-1.24659089256042</d>
<d>0.275009408116718</d>
<d>-0.701132209530038</d>
<d>0.337447330362555</d>
<d>0.291509765152463</d>
<d>-1.41904115551084</d>
<d>-1.26002929206446</d>
<d>-0.289957895243655</d>
<d>-0.112365809108442</d>
<d>0.569739252226348</d>
</Subcolumn>
</XAdvancedColumn>
<YColumn Width="147" Decimals="4" Subcolumns="1">
<Title>-log10(adjusted P value)</Title>
<Subcolumn>
<d>2.6</d>
<d>1.9</d>
<d>0</d>
<d>0.0595</d>
<d>0</d>
<d>5.26</d>
<d>0</d>
<d>2.85</d>
<d>2.8</d>
<d>0</d>
<d>0.094</d>
<d>1.68</d>
<d>0</d>
<d>0</d>
<d>0</d>
<d>0.161</d>
<d>2.39</d>
<d>0.407</d>
<d>0</d>
<d>0</d>
<d>0</d>
<d>3.37</d>
<d>0.72</d>
<d>0</d>
<d>3.22</d>
<d>4.21</d>
<d>2.82</d>
<d>2.16</d>
<d>0</d>
<d>0.295</d>
<d>0.294</d>
<d>0.894</d>
<d>0</d>
<d>3.41</d>
<d>3.24</d>
<d>0.149</d>
<d>0.91</d>
<d>0</d>
<d>0</d>
<d>3.01</d>
<d>1.42</d>
<d>0</d>
<d>1.22</d>
<d>0</d>
<d>3.9</d>
<d>3.57</d>
<d>4.17</d>
<d>3.01</d>
<d>1.75</d>
<d>0.748</d>
<d>1.22</d>
<d>0</d>
<d>2.81</d>
<d>1.05</d>
<d>1.17</d>
<d>3.7</d>
<d>2.58</d>
<d></d>
<d>4.67</d>
<d>0.298</d>
<d>2.64</d>
<d>2.52</d>
<d>0</d>
<d>0</d>
<d>1.38</d>
<d>0.933</d>
<d>0.263</d>
<d>1.11</d>
<d>0</d>
<d>2.14</d>
<d>0</d>
<d>0.305</d>
<d>0</d>
<d>0</d>
<d>2.68</d>
<d>3.11</d>
<d>0</d>
<d>0</d>
<d>0.371</d>
</Subcolumn>
</YColumn>
</Table>

<!--Analyses, graphs and layouts as compressed binary. Don&apos;t edit this part of the file.-->

<Template dt:dt="bin.base64" xmlns:dt="urn:schemas-microsoft-com:datatypes">eF7sfQd8FEX7/9xdKEkgBCnSWYpSE+7SQ72DQEBalCIqvuRIDogmJKagsUDEjgKx
YEF9DVhRUbAX1Ii9IRbsJVgQUQHB3vg/352Z3U32Nl7Uvz/lnSefJ/vMU2afqbv7
zOxezphx47KPCqS4qloxxqpd1S43YT6b5V7DFhDnbA+rB0g3o6OLMN7NmJvSIbaw
vlIjkMXGNmTp4K6a3o+xAFEtCOcxfpZv6DTH07E74aGEBwigDaeiYCWtCScTHs24
vgSnsylQoECBAgUK/pmAa34Pwp6EWn2RAgUKFChQoOBfAh0Zf4ZXoECBAgUKFChQ
oECBAgUKFPzfAlb1FShQoECBAgX/bvgkCnvlRhM11MPYxVHmMXLAlrubXC7Wok1L
PX2ip6ZZGmsuUnP0VMs2Mstm/B4iir2N9fsI4Bo2onv3O/mtx+rY5Jb5RLVg4/X0
ePbX3ZK0YtjgaIXuI4aPOqWoUFsUKi0rKF44orcv0dtbCy3MK84vWDh/RO8Z08cl
ZPQeNTJmeK+sqWOmH5MzVispLCgr13JmjJ40YYzWO2HIkEBJSWFoyJCs6VlazqQJ
06ZrlMeQIWOn9NZ6LygvLxk6ZMjJJ5+cGIRWYl5xERTLhuSUFpeESssrJ1FmCWSQ
mF+e35tOw3Ov5w5x8wvyykfGRA8/MVQ5krIQmZWUFiwsT8wJzg+NKy4tCpYn8kM5
eZ4DUah0+BBYkKHIIHwO5QV5J4bKE/NKQ8HyYsMmenhZOYnnW9RPKJ7LdYcPEbLf
ybKgPFQUKC0NVpqZBpEEZTrlkEckBYOtcGWOzzvH55uTmTHHl2r1zyF34WFZebA8
NK4wON+aI04xP1Q60jt8iCR1h4cY1ThEFsPghT2JpQg5k8cXlxacWrywPFh4VKjs
YGkZh2LBkpwuHJmeNHyITjjn9ve3xNTSghA5XE5D7OBphzCFstagr34Nhs/w72+K
aXnBQqqmg6cZGhQINnr/9/0Dx8FMugIV5B1k81GYQhmN8I+cjaTDB91QcCiY0Rr/
kCFRVjF3Oj9PSZDuyeYULJxXPEfWWbi2yJmck5OVA90xxfmhKcGikFlVRv2EPZVD
q0XabI1mam83a8NZW+53S2HxKJBS/16qURfCtZNjQ1laytJU1vYzvJxeGlxYVqhf
2qbpvuhu/6srPoIiWdz7v2+F6QXF84N2H/9V1e5QBos/BWXFCcH/47pueKZ6U2og
/4SKsvJQPphHhfKMCerf1BANs4msgA1ybaSWGxfpV5wMX4b12iPZqen1LknWRkIq
nPP/5/2AevNB3hEalrBBtrLxEnz1bu5+h52R7A3HTs1I/if3AKqKCXR3kmheu7MK
ikILESs6ODpAJAVskGsjtdy4iDd4Zmq4fpCRUr/X/HP7ge1ydrC0v61gFif/mddp
0/kZC4NO17GDpHkaKWGDbBup58ZFfCD+K6/U4eup4YXsIOwKDYvYIF/ZfA4XZQf2
v/taXVKSH3Y6Oyha36lwFkf/r59dHc4UyJkwk6+ymS0i3PR6E5O8kYbLyitLLG1q
a5wGFTa9YUMZzjZ2DruvTq42lovVU2dH5S14Q0+lo8OH6EuUI2OaV+GLK81YC31t
mUOgtCBYaK6u/i5skh9vYfjmC/LBUq+bTassmlvchIyqLSvEPB9k7GqyP/Z8+Kdv
jg2WzNOyqB7mBsvLTBVHsOfD18bHhwoXhag5gqa4UbDm09x/hp4Lvn+zWKeiDmfs
MsbX4BlLYjIFI2jxFGrCTKE8Zkrmd6FO+Q8wtoq93oK/dw/+H/dWfYNHgQIFChQo
+L8GXJivFvcgjD3NFrnlnY0CBX8nuP2Z+nNDdxbN6PaV6eug8+iJQyuep00vLg8W
akWh8iDd/dNDaplWWDw/adwYFsMGN9gDirvTKPH0YOQxVDtmxCSy6H/MgPraBz9g
h66sI4zzoSyeYYwfoJp2scd0DcYeYIOFvCFgNgg3Iwwznijwbc3hun0M4SzG2+D3
oKV2OuPf8IrU4q+GEXo/89QrnkvQkOPrpZKu0b93im6lMxtUSP18Dxyw5hIOrDmH
g11M1g2AP/ma3zXFt0+bM/4tVLRBNOM1H8uwkZmx1oRxhG0I0dZtCQ8hbEfYnrAD
M7+30omwM2EXwq6E3Rh/xhvF+jJ+Npxd96AKtuZXWqRXfj1/Y6SF8rX8YHnQkoEB
Lc0HUMvTPWWg987wBvIZNWID+RgbsYF80o3YANXfJAO0VZMM0LBNMkAvaJIBuoyD
QYwWzgD9q6FBrNaIATpjkwzQc5tkgG7eJAOMiSYZYAA1yQCjrUkGGDpNMsA4bpIB
Bn2TDDDKm2SA6aRJBph7mmQgP+4csQFmtSYZYApskgHmyyYZYHJtkgFm4iYZyNBc
GINxbDzNWu8RXV2rMxQoUHAQgBzsGPh/BfAv6sr8MK/Ul9eHPUvkUfrTMP1PAF4i
DobrB/hvBbRswPs9gM2x+nOqix3HLqHbogW2pwGzFuRzgF0inwDsEn4OJVESJVES
JVESJVESJVGSSCWfstI2jF3JnDWUREmUREmUREmUREmUREmUREmUREmU5I9KujP3
FEp6nDWUREmUREmUREmUREmUREmUREmUREmUREmUREmUREmUREmUREmUREmUREmU
REmUREmUREmUREmUREmUREmUREmUREmUREmUREmUREmUREmUREmUREmUREmUREmU
REmUREmUREmUREmUREmUREmUREmUREmU5K+UrDN+SxXphhqSxq9CSvg7LI71v64f
L9d/vYixK9hVQjKP8R+PO7IZYxkknMo4SsAvxuH37v6WX9OVTl1ZxX/qEM4eavmF
pcH6rwFaXGlt+NK6dYL+i65uQx3Gbt3/GPZJFEqCX5nk5b/S/2AVjg/6P9d/t9H6
s3mAy/1XGT+xF762zXzNtITILKznjMzC+rNRkVkorwCRWSivAJFZKK8AkVkorwCR
WSivAJFZKK8AkVkorwCRWSivAJFZKK8AkVn83V5l+jOrkEMP5mmDX3qVkKT/QrgT
RLMM+n9U8claWXmwvKCsvCCvTCuepxkPHXqiuDxYqBWFyoNziwsLykNlWiE9hYwb
Q74MthaTcW+j3PW9/h8GvRpkHaHZhurPXzHsALWTi/2sqzD2gNHaRtMKiBHYEIbp
v+aLjGcRDtftoXcM4yf9PWipnc7QVyK3+KthhP786mGeKF4OYJSgIW9moWvwy8P6
+ECPt1pIDStYcwkH1pzDwUgRS3CxY927mKwnzjG9QEs1Yzzu0ILxX1eOZrwVYglb
EbYmjCNsQ4h2b0uIR/12hO0JOxB2ZHjoZ/oo7cx49KErYTfGIxWjWF/GzybLy6KQ
F/dfkzwCv543xnJRiEavdnJB+QJtWpYlBwNamjVgnXX8PK/wBlBskgFqqUkGSDfJ
APXfJAM0VpMM0LJNMpA/sh2xAfqMg0GMFs4AHayhQazWiAF6Y5MM0HWbZIB+3iQD
DIomGWAENckAQ6RJBhibTTLgMbsmGGDUN8kAU0STDDCfNMkAk0+TDDBTNckA01qT
DDAHNskAE2aTDDC7NskAU3GTDDBvOxiMY+MxaxGcj0GgQIGCgwIw4P9a8ESUp37y
qpl+/Vh7tJ9zsWj3zzjKSZASS8QtIWR/GpHnrZhtGSZW5MwX/X5vKash6NOygMgs
rNN6ZBa/Hz5oCMorQGQWyitAZBbKK0BkFsorQGQWyitAZBbKK0BkFsorQGQWyitA
ZBbKK0BkFn+3V3Ipqyf7RM9pe1U0G0PHyRWF5QUlhSGtYmFJsKA0lK+Va+WhsnK1
YvUXAqrBvmL1GXF70vFn6gyoJ3PFCvFrK5DmAcTwGvKH6doAc7VqLmEe43WfL47h
wFytitTir4YRokvX6A+coIHm6pDsvqg4SFDWv3d1CGfVm605bHnNaJJH4Nd9EAMm
nJ27vX6028G3HK2sKFhYqIUWFlfMXzDKYS0DecHeOvz9PKfwJ0S12U+IiggsDBZW
lhWUaWUVRUXB0kqHMyL9u2c0oKVaMjKg0QC2WjIS0KiBWjIS0KiBWjIS0KjB7y4Z
YdCrJSMFCg4ewPCWAx5HpDEJ/FGQeeJ+VF7+7MDY6qsA60bxM+8dxfn2pZu/+8j9
qf/4COBl4oBbRpQNcCDMspATSnu+SBTZQ6n1vJFZWD2PzOKf/zgemYXyChCZhfIK
EJmF8goQmYXyChCZhfIKEJmF8goQmYXyChCZhfIKEJmF8grQWru3LY8Q9SScIrjn
kEpfxiN4q5ozdiPhDzFcfoo4oYyYI0KWRIgQ50jGI5cTGY8vHst4YHIB44GxxYK/
XOitFnY3Cb17xHEz02M47AXGw7+vCb0Phfwrxn1u7uL5dXBxeS86IjaL9Rbwh7m4
/gQXDy4eJ/Tmu3gYbYmLB7uuEnY3CPkGYfeoiz8bbXFxf98VejtE/t8KeTM3lx/i
5vY93Dw26XNzecDNzz/Nzes0X+iVuHk5K938fOe5eXlX0rE3He9y89jaS+K4U9h9
I/R+EccoD8+ntYenO3hEfYj0AHH0Cb2h4jhGHCd5eLmOFnpzPLw8hSJdLo6ni+PZ
4niROF7m4fVxvTjvnSK/hzy8/M8L+dtCf7s47y5xnu89vPx4kwjy1uLYQRxTE4pC
5QsqCxNSE8oXFBQH80MLi8sKFoaWdAq4WCAvVE6iMcHShQXlYMaDWRhcCLoF6NL5
BXqiJRJlJcHS4HwkY2SyPFgeWhJNqdEV5ZWl9fJqS9wxBeWlFYWF0mRMZVl5SGaX
XViRV1zGz0N0ebBI5sVT0NNT06ZlL4nSifFLPLq4Mk86OB7vCeZL1QllxXNtfrTn
gsJQhW4FPyYJGjlMqtSrozmRk0OoIr280JqKHBbIvHMWhBZWFgZF5bQGp7RYLxly
IbqETOuduB3xpyXwGicB2kHk3gGSUKk87/RghU4jo+kLSkNcCSedXlpZUl5csiBI
6VikK0t566ECZwb10yMH2ZDFAd1zoxIoDbN5paGQhgTMxk/O1gU4W0FZ8aJgYUjq
xhFrcrCQl0PYlpglIw7KXVaRR7UnGK2I4RucnDA6J1vPMTkhh7dWII+KYXSPQFaO
3nZbNiZMDJUXJ8wNlQcTUN+VhboD0HMF3J0tKtRmeUE6uxChO1lEVisumpgN2o2T
TeYnC0znxzww4NMY4QW6JWzh8BihPEYo58MKyvng6MR0QYzzDU4bnaNX+Lg0rj2u
oiioZ6X3aJF9thBmi6yzRdYTRBolEx7ovTGYp9cTvKHaB4lT5KTmaP1DwdLCygF6
Q+hpSAfoVjljeWY5R+Vw73IqSysWSVem6W0ka3+GcGyGcGCGcAiA/xctvq3722sX
jQJN86I+8XApT9Mcw4LNLjq5dk0Hmw4Ql03xKglDEK+hDmi5/Oykg3NgYsPiQlmf
o1bsOKzSpoPzyGXr3S/1fWV1dE+bDvzAxIhJkYP9XPBFLncvGnD/ml6pC2068FUu
hQ968uUNW1+83KYDf+UyOQf7uVAeuYTupIMyyeV1d7cf5/181jKbDsosl9452PNB
ueWyvJMO6kXegFw86aZvkuPW2XRQN9hKgBub07aPq4h+t86mg6NG2Iuwy7D5Sz6P
nWDTQf31JuzDJNj9Qf3ihumwRnRQx3hFt18jOmiD/oT4Nlbrk3N+dt1uby+0w0DC
QXoeAHs+aCfcCiYQvt33in1f3LvZpoO2SiQcoucBsOeDtvQS+ggv2HTshae2+2lk
Qx20J24AkwmLv/n5pursgC0ftHcKYSqhZ/nIiu+8L9t00OZphOmE+6PPmHLFtDSb
DvoEXrDPhO7he24tHn+2TQf9YijDBhm6kX1kxttnvH2fTQf9ZjjhCMJdF/k3XXH8
mzYd9B3c0I5iEuz1g77lJww0oqMRjiYcQ1g8+dnz31y71VaHvQizCMcSPp1V8cgX
T95ly6c3w9IlY9lMgv1c6KPjCScQBvr+p7/rrUk2HfTTIxi/ST8ha1Lu6p9H2HTQ
jycRTibc9+T4tWtXV9l00JfxQDCVSbD7g76eQ3gk4aCRH961+KLrbTro70cRTiOs
SEr/wDf5M5sOxsN0whmEJdNqO3aZ+6hNB2NiJuHRhJ37v1n9+dpXbDoYM3jBHy/p
pyzqmdihj2bTwbjBg8txhO+lPvnDVd2G23QwrmYTHk9499TjHrg7tpNNB2PrP4Rz
CM9eGlrvDo216QwhzCUMEt564av/+Sy60KaD8TeX8W1a2jtXPvKf6++w6WB85hOG
CDdWvd+82+fjbToYo/hc33wmwd5eGMN4WCsg7BhdN/Owc3JtOhjHJxCeSLgtbmSP
52PX2nQwzgsJiwinrjunbkf3M206GOsLCYsJd/3y4V3BK2fZdDAXlBCeRHjGN/3G
/fCofX7GfLCH8YfCna32j3/gzRY2HcwX5YQVTIK97JgzFhGe3IgO5pRTCCsJ7zti
/PzqwQ/adDCvnEp4GmH0+pMObTN+l00H8w62up3BJNjPhbkHD8xLCK8fsStzbfMT
bDqYm6oIzyS8u93z0bffYR9ffsKlhGcxCfZzBQjPJjyHMOGbuF67vnjcpjOa8FzC
86B72dITZu3+yqaDOe58wgsIr/3qhFr/5fZxinluGeGFTILdH8yDFzEeKHDSwVy4
gnAlYaepY2cUu1+16WCurCa8mHDEsyfNPG/bWzYdzJeXEF5K2OKEoc9nXDPEpoP5
9DLCVYTNFl+z/bFc+/jCnHo5w8cxJdh9xpx7JTO/VBlOB/MuAiNXEz6x8/0n+ms3
2HQwL2f6t1eB17OJH6hBG6mdv38DoBrsO387s0h3/uKmKfzOXzQ3Mq7/rZq5LLK9
vP+E3b+42XM7fqumRh+U6NzAP/t9GvP7M8dYvj+DRzXO5WdBC6gdxgA/zyn8CVFt
9hOqHcaNG6gdxgIaNcCwapKB2mEsoFEDtcNYQKMGaoexAgUKGgcMbzngcUQak8Af
BZkn7kfl5c8Oaoex+gwNIDIL5RUgMgvlFSAyC+UVIDIL5RUgMgvlFSAyC+UVIDIL
5RUgMgvlFSAyC+UVIDILq1dqr7Haa6z2Gqu9xmqvsdprrPYaq73GOtjPpfYaq73G
aq+xvX7Qt/xM7TXmYPcHfV3tNVZ7jdVe4/o6aq+x2mvspIN5N5K9xtvFF4Q19QXh
vx9QDfZ9xPiCsMawjxgaje0jbsoXhDGpY+JG3WPyxjEcmHuII7X4q+F/7wvCEv62
/b0S1P5e9jsGan+vgEYNMKyaZKD29wpo1EDt7xXQqMFfv78XQ1Lt71Wg4OABDG85
4HFEGpPAHwXkwPM7ePb3WusIgFtGlA1wIMw+XieU9nx/b2T7CfTpV0BkFlZPI7OQ
Tw6AyCyUV4DILJRXgMgslFeAyCyUV4DILJRXgMgslFeAyCyUV4DILJRXgMgslFeA
yCz+bq/MXb0aM3f1nuVRu3php3b18rTa1at29apdvWpXL47/uF29NAez/xJeekXX
LcNPy7ftgADQ/MKuI6xasXB8zyUX2HSAWMmsEfrhdluAxmS0hnD71z/eOHP5FzYd
nAeriWv1PAD2fHB5xiR5PWH+rNsH7/3+DdsuP/iCCfEGPQ+APR8spIK+kXD0x6cO
fv3OmTYd+IsLDy6wwztpZ/xWeoxNBxMx1sVuZhLs50KZcAG/hfDKp5//7cbSz206
mPBxUV1HWJl4Qdy7HVfZdFBuXHBvZRLs58IFAetDtzWig7rBzcfthNdXd/+89d21
Nh1ccHoSrieM6bHbs2vrpzYdHHsR3kHY7Z3FwQ2rS2w6uGD3IbyTsPV7T7fpu9m+
Mwh1jJ2QG5gEu8+4IehHuLERHbQDdjDe1YgObrgGEd5N+EjB8i9HLx1m00FbJTB+
QzWr29rCpR2etelg4XEI4b1Mgv1caE/sGLyP8JhXn+3x0YVjbDq4EcNuwPsJ9wyu
2Xf/8jY2HbQ5dvo9QDgsY2fBlsfsO/hwg4NdfA8Svn9K635n9D3dpoN+gR16DzEJ
dp9xY4rddw8TLl/06+7TPfbd3Og72Fm3ifBV98v+/m3tOtiGMorwEcLqpOrTZ/e1
9zH0rwDho0yC3R+N8d1ujxEef87dg+5ol2nT6cX4TrZa5DCi17GTC0bbdHozvkvt
caQ/XLrXV7zDpoN+ih1omwmXf3rYZ6M6PGbTwY09btCfYBLsPqMvTyZ8shEd7Oqd
SvgU4egJT3v6LZtq00F/x47epwk7Xnre69GH2Xcd9md8R+8zTIL9XBgT2NH7LOE5
/m8W3XurfWcrdvViR+9zeh4Aez4YN9jR+zzhxS1XjDy6V/hdvdjRi4ePuqfXLN22
2GfTwdjCjt4XCXd+7c1ctKytTSeR8R29LxFe+E7mCx/vsdfPEMZ39G4hfENruybh
nYttOtjVm0f4MuGT7dtv73rl0zYdjFFs5dpK2OHpoRkv++31g4e0+YSvMAn2+sE4
xo7eVwlnBl1Rb0TZrxfY1Xsi4w9laz/YsuqOJfZd8xjrRYwvDvVz9Ro8r99Gmw52
9RYTbiN87LMR7wy6Z4BNB/MBdvS+Qfj4DZ/9lDw4ZNPBrl48EO4m/PKVnK9vnfKd
7XqKOQM7et8i7LHCPefIlz+05YNdvdjR+zbhvnPWf7P9v3NtOphXsKP3HcLfrpvd
44qbFth0sKsXO3rfZRLs9Yy5Bzt632tEBw/TSwjfJ8wcdU3Pkl/tuzsxP51J+AGh
d2bMqx+d/YhNx8/4jl48PG9s59++auh2m06A8R29dYRJXWZft2v93Tad0Yzv6N3O
JNh9xjyHHb0fEb4xubZrQrczbDpZjO/o/VjPA2DPB3PhcsJPCH/s5n8hfZy9vbCr
dyXhp3oeAHs+mC+xo3dHIzrjGd/R+xnhCW9fsH9zq6BNB3MqdvTuJHzszi6VpX3t
u8uxqxc7ej9nEuznwryLHb27GtGZxPiO3i8Ir5l60keDd75j08HcLL8grKkvCP8z
AdVg3/mLLwhrLJKdv7hpCr/zF82NjPGCyr9z9y9u9tzGV4OBiP3gCHn9LwhbtaSG
FayW4cD8gvCsg/oLwhLUDuMmGqC5m2SAdmmSgdphLKBRAwyrJhmoHcYCGjVQO4wF
NGqgdhgrUKCgccDwlgMeR6QxCfxRQA48P7XDuCFKe77DWH1BOFIL5RUgMgvlFSAy
C+UVIDIL5RUgMgvlFSAyC+UVIDIL5RUgMgvlFSAyC+UVIDILq1dqr7Haa6z2Gqu9
xmqvsdprrPYasxqhH24PCGhMRmuY2mus9hrX11F7jdVeYw52fzSm9hqrvcZqr3FD
HbXXWO015mDPB3Phcqb2Gje213i7v2UVeJPp7gzX1ybsCtZhqb/RKNH/EqAajDqq
8tNtqhc1y/jNKBADFjf3ewQiUmTFVQr/UYhBhIcf0A0BLAwYPIlpa1qw38QowE0z
/k+iW+MDHv6gBt6K6R3Yh9M76nYAPJyBtu4yQ99Yoe/9BhePdr9icHl4z5EaQJwN
j0qAMM7p4PHwoS5tgK3qvUKAmyogTuIvkVKZX3ipdDe8FOdwlqIuwklb69OnDh5e
M/5Kv+Q0mea5oRSuvyw3lNr9F+TWpgoXdtnmevsTYCLGjRdoXeTi80XD/gGI5u0T
L7a+A/brT5eoehzx5AJYqf/qBrovskDW1o6CXMN1HJy2MagWlpcYjXkf2+Sx/gII
9wB544jnTFjg/hPP7fByGOPnQQ64tuIZGxWLe3M8k6NkcxkfNvAf91PQQYwB9xew
RSwB12TkiYFwjbBFGrED0NDDM6ce1Gb8+Qr5IS88b0AXAwT3u5Cj9nCfhK7alvBb
oYtnbo+L6+PZOs7Fz4mydXKJxQPCw108HzwTJ7t4Hnj2zRK2yHeqi/MwdcxzmS8S
LBF5diW8QOij/i4TeeJZc42L+4tnSiwuoHx4dtwkbDXCp4U/vQhfF/q9CT8W+n0I
94j88Qz3k4uXD89qrdxcH89kXd3cfzx7DXbzusEz1nA3t8WzVLab1y2emaa6uZ94
Nprt5vWMZ6A8N/cFzzpnu3l58UxzraCHEN7n5v6jj9QKWx/hM4LGM8cWcS48W7wh
+HiGeF/4g2cFLGyAj2eCPYLGvf93whb3+L8JGvfyzT1iIYMwTtDomx093B8MVc3D
88EE3M/D6xD31MmCj3tnLISA9hMGBB0gHC/o0YRTBT2GcKaHtxHuYfM93H/cqxaL
8+KetNLD2wLj43yhj4nocpEP7iWvFT7jnvFG4RvuDTd6eFvg8vWo0McU85SgpxC+
KGhAGz+flnDBkBB2WmrJz4Gx+v9xWkL2DSGyaQk/4mFOS6gaAM4jiygvUDhnwyKC
Bxs0dfgioqGyQnkFdHNcsDAkCsvd54WFBY5AgHNh0Z6gwxVWXuydQM7BslC4zAH+
WKHAzZo8beqfKg5O8VcVB9dZwB8rDnpKVvEpxaUVcwvyChb+qVLJB6U/V6oLBGXu
c23p5w9dR5O/uKCYfUpbVKbpjeHwuOX26w42ZP8vAqrBrKOGj1uYR4HoS7jWA/F8
Lm89Ff7zUD5ugQbIsY0jBj2uW7/3uCV5y7I6sHezzMctHIEjPXyI+xeP1tP8cWuE
h0dU5OOW9dEKKB+3gOGGJQCmclaX2PjjVmtDOsrD9f0ILwrgkyE8A0AKO8Sm612T
XeajAspmhT9wTcbpkI21kHz2skNk12T1qKAeFdSjAvgH06OCnGqoS9imJfAwXuVk
aZ+WkJsIK+fzq7TL5fK43C5Xk27XGk5W0AAt01aQM7oTNLwJxYwMcCogKtO5gOiu
CVRCn7d/MP+EirLyUL6Woy0KFlaEBoSZjyMvoozP/bki8jtS65tX8o50FjmPMd2U
L4Xs9HA0wM2rycL5nwVUg/VG3nlN4FOBDWPQCv9ZKG9SQTcEp5tUXH3wfxJde+Sa
AHhvTEth/aanGqMZdzag3XJYMt43+E0quNabVPkEiiTg99YE4B30cK2QNoBGblKX
yFtYmV94qejSDlI5NYSXyqI2lJprAp4oEXcv42ldo4m0uSaAb878Nbmh1Nhr/Gdz
E1EPURHwEXdwaPF5hHnNRf26zBt9qYs7aaBxo4+t0pwFxu26Uh32reu/fFzHanQa
N0DM49VpnHqDx6/TuDkoicrV6TGEOc1ydPo0wnjPLaZOC64D25yW3BZ5xkfzPGFb
G81tQVfHcFojzI3V99HrV8jaQ+vGS9ucVqYta831qwl3Nq81zpvThp8X+t54ro8b
xLp4zdCpamv6n3sIz2cO4ZXR5xu2/vbcFnsMTol5QKex5u6NfdbIc++hPE/oV3cy
ffN35nmiq8Z3KdFpPbDYldcDbGu7mv7kduP+QN/f3dT39jDrbW8Pnj+ae2ubakO/
VuP68P+teO4/ukVu2yrDtrYPt9UIS/ryuoWfe/tyP1HPVRN5PWO/20XRUUeAXgqb
9ry8oHcKGvq5g7j/oNksbgu6TtAa6MGWdjzWbMetCdwf3fZ4i62gYZs7hNvq+Vjo
XK+FL2jUZ67P4k8+zwd1WJLE61D3eZ55Lv98k9YWmDQrsPgjaL2NUnkb6X0jzexX
e9P4edEW1em8LfQ+lsH19bKXmuXamsl91sfFUO4b2iJ+mNkWtSebPtScYtJVlXXj
97N7WtZ/OJePytCS8Inl4gBQMg5KZoKScVAyE5SMg5KZoGQclMyEPyJry96k25bX
PM4vWbJOLlfDdyxZPPH4W4SsBZHiDUvWkmjjBUsWI1J4MYxFu1y21ytZW5fLfLsS
+vLlSuQk3q3ECYxXK5GN8Walnpg2LZtF4TgesUjxWiVsjLcqoRbupUrWXueLdypx
dvFKJaz5G5WsuctlvlAJFeN9SuRa73VK1poY/G1KZBDmZUrWzuUK+y4l60AC/VVK
nFC8SYlMjBcpcTbLe5QslpLiNUpUFX+LEsbmS5Tw1vIOJUzkK5QwEW9Q4iz1X6Bk
cVRm8/1J2NV7fRLltL49yVq5XOLlSWSGdyfRIMark3A9kJWD1gk6vjfJXC53Z0PB
8tYkBG2tAqsFBBOzQbnpHJP1cwSm6we8Lgk3xvAzi5cl4eAYrjeG6+FNSejhRUn9
OJ3b4X1JHPnrkqjZcWm6gXxZUu+hPPNsLsnmGWfzjCfwlPmapN7B+FuScIO/JImM
Le9IorLNVyRhkTNWzwYvSMId+X4kzm68HokansFdmcHPOoP7sC2CwR0IM7gD5uAO
WAZ3oN7gFinexIFwgztQb3AHLIM7YA5unZSDWyb0Hh8QgxtHGtyQicEdsA7ugMPg
1vnG4A6YgztgDO5AvcEdsA7uQMPBHTAHt07aB3fAaXAHjMEdMAd3wDq4A/UHd8Ay
uAPG4DZbCoM7UH9wByyDO2AO7oBtcAfqD+5Aw8EdaDC4A+bgDojBDUeMwR3ggzvQ
6ODWX4oON7j1957DDW4uwODWX4fWB3eAD+6AGNwBPrh5L9NHVYAP7gAf3AExuANi
cAfE4MaRp+XgDvDBHbAM7gAf3AE+uAN8cAf44A7wwa13MGNwB8zBrVexPrgD9Qe3
SIrBHeCDOyAGd8AyuAPWwR3ggzvAB3eAD+6Ay1xqQlAR4Uhc4zHYAXzByA6RL/37
XTKK0Y3+2jMvi2XDyD6bxbEZrDWbyzqwk4k+h3gXk+wa4q0jxPa9R8mvp4i3ldLv
s07sW9LzuGLp0hJDtxNx7HBXa5bsasuyiDfVdSib5+rMlpDsAkpfRrI1rjZsg6sV
20S8p0n/dUp/TOk9JP/JdQhr5W7DurrbssHueDbcHcuy3S3ZVHdrNtvdguW5e7Gz
3Z3ZtYT3uWNYLfGeIdxCOm/Q8X3S30nHPYTfEe83wuaeliyOsKMnhmmeFqyfpxVL
puNQwgDheMKphDM9cSzfE8uKSa/S04adT+nLiX8t2d5INhs9rdmjlH6K8EVCtW1C
bZtQ2yZA+9m/b9sEJmBjh7V4ZqIuUW+RZ25zzsO55NZW6yIg4A9sP96mdzy9Ikyz
mF4Okz4AuqDhQEOAYw0fCK3QcAtFlENh8yMqLLgRbkveprcLstMNohorILT+qgJi
8Q/QsIChiAoIn5u2UXmbPjeiz1rtYhsrLpT/fHHt+0VaabNi+XSLQu8V3HPEEJHd
HCB7AQB86Rn4kgafn4HzJQ2+x8KXNPgyW/AlLVeKJV/S4KNyJV/S4KPWJF/S4KPx
JF/S4OOyKPmSBh/TiuRLGnwMWsmXNPjyFgp8SYOPaUXyJQ0+RqbkSxp8tLDkSxp8
2WnAlzT4uORIvqTBx0wh+ZIGH11O8iUNPi7Nki9p8HGZlnxJg49LtuRLGnxcqiVf
0uDLPQngSxp8fSFP8CUNPi7xki9p8HG5l3xJg49Lv+RLGnwMZMmXNPi4JZB8SYOP
2wPJlzT4moUvafB7WfiSBr+3hS9p8PtY+JIGv6+FL2nwcZsh+ZIGH7ccki9p8PtZ
+JIGH7ciki9p8HFbIvmSBh+3KJIvafBxuyL5kgYfty6SL2nwcRsj+ZIGH7c0ki9p
8HF7I/mSBh+3OpIvafBx2yP5kgYft0CSL2nwcTsk+ZIGn+/p4XxJg4/bJMmXNPi4
ZZJ8SYOP2yfJlzT4uJWSfEmDj9sqyZc0+LitknxJg69vThB8SYMvdw+BL2nwcesl
+ZIGH7dhki9p8P0WvqTBD1j4kgYft2qSL2nwx1j4kgY/y8KXNPi4nZN8SYOPWzvJ
lzT4uM2TfEmDj1s+yZc0+Lj9k3xJg49bQcmXNPi4LZR8SYOPW0TJlzT4uF2UfEmD
j1tHyZc0+PLxD3xJyxsQScvrKWh5DQUtr5ugpYncuSRpeU2UX0+UtLz2gZbXO9Dy
GgdaXtdAy2sZaHn9Ai2vWaDldQq0vDaBltcj0PIaBFped0DLaw1oeX0BLa8poOV1
BLS8doCW1wvQ8hoBWl4XQMtrAWg5/4OWcz5oOc+D1iy0nM9ByzkctJy3Qfe10HJ+
Bi3nZNByHgYt517Qcr4FLedY0HJeBS3nUtBy/gQt50zQcp4ELedG0HI+BC3nQNBy
3gMt5zrQcn4DLec00HIeAy3nLtByvgIt5yjQcl4CLeci0HL+AS3nHNB+Cy3nFtBy
PgEt5xDQWRZazhWg5fwAWs4JoOU8AFqOfdByvIOWYxy0HNeg5VgGLccvaOv4xeOw
5EsaY1zScjf2MTTiUH9HFZ+slZUHyxGuzmvyLzmq/dnOgGpofH+2xvj82dnFcT9T
+E9GjEVcv0A3BFzL9DFJYw37s+U1Etem1u449h93m7A8ADoJ+gGOzaOEkuDx/dng
vsT4lReoCQ2MNcDfvT87t9H92SX6Hms5+7eI4iWx7kvOtdDQljS3whlbNtkKnkQ3
wYoHWmR945y4Dh/DeKCloLkom4uPVWvbYL4Fqr3Rho7aG632RvsPqr3RyBlaEj6x
TMwaUzIJSsZBY0omQck4aEzJJCgZB40pmQQl46CxPyZTe6PV3uiG2yfV3mi1N1rt
jVZ7o/XBrfZG88M/eG80gooIR+Iar/ZGq73Ram80Lx8WwtXeaLU3+q/YG40lKAB1
iXqLPPOacx7OpTE+hq2LPF+xsHuj34iDGYQwRqMffczjR6xO+fYxpPshk9Hv/bpk
76ujkIY5h/aYlXV5lqt42ZvLPEZ64q5PYvbc+Yqj/qtf9Ty/86zNuhzpjj+knbUq
epOjPsuuuO2qEfzn7ZC+dHbatWxVeH34Pzl5eqDorrcM/z9/s8WDhZfc66jfo2BK
2nPPfWrov+W954Jv77zHUf+GB7/d3vu1pwz9ym9uOv3Nz7c565/fedM9o3Ya+mun
H3ltecwDjvpvnBf7dEzGHkM/vm5J1pTntobV19vnx5VHr9j9ulE/z14THHFq89fC
6iN/9toJc6465wkj/8MHrdsf6BS+PiFfVH3k/evvf9fI/7yZ+98+7KQHw+oj/3kn
v/PToHufN/Ifu8Bbftysxx31h666fecvp95r6H906v3X35jr3F7vzr3svTPu/NLQ
f+g/6e36aU810I839Decfs8Z/T951dDf2ezV76eUhvcH8nbpi+58+sKfjPJm71nY
7I5F4fsz8ves3lDYuY1Zn1tfC1Yftdm5fbfkL3jykCFm/ylJ3TLguNj7w+pD7r7p
lst7z+JypOfFR+1bdd36sPp6+97zwNr4y9828t9+6fY2bxTxn5hqqA/5I6MO23Xo
Rl4fSLdfMP2L50dtCKuP/KMOTEw/f/VrRv45/Vs+u/Cqh8LqQ/7iut/WnXsubx+k
hyaf/P6b7ucd9T23vz/htlZuI90r7uZPP126Jaw+/Pn2wy9vv6LXF4Y/ye2Xtm/2
Hv/5wIb6kB/y0fKfvpjAxxPSz/ZNmxyz7GFH/deSd68deu9uQz8/f+/0xYfx+auh
Pvy5b92hbdq/XWf4c9j8V0cVvPuoo/6oTce8uvAlsz5f3r9//z3R4fsD9A8/ZsuC
wuvN/jzlt0/fmX0z/1m4cPpx/rGl+w55zNBfUZ3xYcdk5/GVFNPrDPdDVxv6n7d5
9vMrlzvn//SFr1TV3PejoX/SN9NHlJWEr3/ofzwl/rlO7AND/4pVx9+f8u0Tjvpj
5q9bfAl73NDfOeaLAQdCzv4v6zT2y6+zWK3Uf+7UYt8HRS846tf8sGbwuufiDf3O
bH/U9tpPwupD/ta4cy8/3PWDLkd6VdTEffcMbDj/mPm3nfTDLXuGbjb8v6nPx6s+
O9R5Ptk6O2n5o9UfG/qP1NRd8Hkq/2nJhvqQj8zL/uLE27m/SKe83nt81k7n69GF
Q/oVnT3yMyP/n459ZFr3Ps71f/rw1KPKRn5k6Hu7vHTiM51fctQfnVFe2qLn94Z+
YOWjX3/ZIrz/0J9x29QrPio3+8/6TRuTKh4OPz/r/Wdc/6z4y74z9B9dfsvmx050
1j8iaeOXA6f/YOizr+IShsc5j8eX7nrs/c/iDhj6xx339lMP93g7rL4uX9lpREb7
z4z633vrL0+n5ITvD5B/e/u1N7QZya9PSK/I2f7hgYf5z8411Ic/d5236LRW3bYY
/lw0P6Stuib8/QD077vnpqtv9u0y9L84N+W+/u86j8e9F6/ov3f5N4Z+ylk3d4lZ
F36+hfz4pa173HfiHqO8M5ZMf3LHO/wnbxvqI/9ntsU84DutZa3U//Gta9N+Wc9/
FjGc/rnfT1p5YPgvhj/vLrnmiILW9vsZg4wQZP6Xn73y0uf7RRn+jN+X0/rmw8PP
D5DfUbPmph9n7zfK+/Cs+08ef/7OsPp6/594/LC492sN//t4Br3/4xj+U5Hh9Ic9
2uPdidfsNvSntLlQOynBXl6pv/iH9r/W5Hxo6Ffd/9K9U796Maw+5AN3jfx8eT8+
/pBe+WVc0dqC8P0T+T+y+ryh21781ci/l2dlbMazb4TVh9x9yY4+F+Sb88/jx+7w
/Hhl+PwhX1/Ydm7PBPN+ddSE3j8e9k74/OFP6NBDvumc9rnhT+aII04fOjB8f4P8
3O75y9/P4uMV6ezuL43RWPj7DeQ/2d3rzI9/Mu8f9vyyb8V75zk/72gv/9orqz+/
/0W6VeeKVWOLn3TUX93uvIpvD6w19PNq7np5xNL3HPXrXjtz/NobzfuNmTe0XTH3
Oef5Z+E1VeeuTjbLe0J57glvZvCfrW2oj/IGl77SOXOyOR8uezln9ltzn3PUv/O3
z1dW5u439LM6f9K744JnHPUv/7rjgJ/S3jH0B80dqp3pDT++oP9uuxG3XXDPFYb+
DXM+7Rl1VfjrEeRDPy68NOXdL43yHjY0L6Xzf+zz1X5WF1f/5VA85QKgaQWVVmmV
VmmVVmmVVmmVVul/Urqp0NBepVVapQ/O9O9/u8q6KQcAXdBYIG4IGqu/KbchNPy0
E95sBCA/62L0/IgWo7GdRHy7yr4MXbd2dOxnP1xkhAVu9tR9q40LH+aC/vrz5hVu
vdpctpgxsU9c7/udw2gP3T7jo093lRr6eZ1fue76K5zDpMf+573ptxx3oqF/58YO
tzQ7LvyyKfTn9Xvxhk2h4w39p9fdOvaZFc7Lyjt6V54147Sgod9vVIfcTmudl11O
uOTxoiXTzbBJtw1d3u492x62QiXj7bN5PU7qO72AGfq/7Xg08aenzrHpy/yrOmb3
y3yl0tCftvKRS3O6hQ/LQP+JLce8NWl+jaH/4ebEU9vf4LwMkfzuzPQlHU4y9J/p
dWHF8XOclwleKlpf+N9uJxj642qWdn5nTfhlO13/ttjRV6zNNvRbXfH4W/MPv9VR
f/LoJUcXv1Bi6G+MXVU1aJCzPwn+zI1HdrnM0H9481kXLe/rvKzTeti292/9scjM
f+Fjq98rcA4L1zyfOai2ysx/9qYOR18/yDn/m257o3h11AJD/+cvDjtBC4RfloX+
8qLdD184y+zP6SPfK362s3N/Xv3bhG+XtDL7Z8Z5Q1f8ON+5f9bOGH0S22Xm/03s
f1Z+MqaR/Mtirn3k0lxDv2xs77t+2ue8zPfSjKWt7ry6wNBf1uzM7T8d6dwfiuJy
2+V+Zo73zUdc9N9PT3Ie7/5FxV+OuWapob9yw5x2swc6hz39Lx8bO+kFs37uTfzy
x8fOaqR+on74Jfe5Iw39X1e7F0d9dKej/rFjj4+d/FqFoR8XfPnGfiudl72mHRi5
bO4Isz/fl9f6Te2/zste88as+/DQa8z+kzX50K5XXefcf+7+5EDXwS+Y9TnkA9Yz
/Tbn+tx/2dAv7+9r9v/BG9p13fCbc3+o7fvRqVuzig39rW1uX/tLP2f/jz1w06W5
T5UZ+sedxe56sc7Zny6dzy7bO8Vsr8qXMp996yTn9ip65aM7oiYvMvQ3/HDksGGf
NVL/F3xZlRj9X0P/8XWfHBMzxXk+XDwx6Y4uD28w9I99ZlTq2Ps+cNTvHtX57mnJ
5nx7mnb1iP5ZzvmfO+Oy9y8ce66h/96LbyT7FjiH/cflfb3v2R1m/5887oonbyxy
7v87ih6N39zqdEM/v8MHt27tE35ZRO9vH6V0vS10iaFf5Cl68btrnZc1y7SEFeu/
MP0/pH3x2pUHnP1ff/QJA9k80/+vWxzfYWlPZ/+/mvhx4aazlhv6R1z9aXZspvMy
9/q9uen7c8409L/M+dlddLvzsgu74PVpox9fZuifNntY+foDzssiyeOW39Hh9DWG
fmzSPddl3++8TNYu4+Rp4y9aaehf+t6vx9+7x74sIvU9t5Z9M+H1TYb+LddELR92
4qeO+lW/btj21LoqQ3/PO1tvH/dm+GU+6Gtf/1D4+emnGfqdLm62v4vPuT+81nZp
h2X9rzf0c87u32n4+2866u8fOPerwnizvDMr8zKWLXEu77yd0fd9O83Mv4evq/bI
a8757/q2eHf27mpDP61V9j1d2zn3z5/Oeufl7umXm/nvOeL0jkX2+zGpn3bTS60f
eXaVoR+T/1LXTK+z/t11+0a1eMfsDye22D9nxCfO/SG5+uW6W64059s9tVN+eGOe
8/1G0b7XP7/05tWG/v7Ke54843Ln++cuFYHvRtSZ9+dpj0fdqx1wvj9fvbq4IGnQ
hYb+yF9/evCLNs76Rf9J2DDpAkv/3ztiW79mzu312jzt6KUZZxv6a7uXD0ovD79M
DP31n4zo/uK1Zv7jb59cetYhzvkfsbL0lfwjzfbtG7/jxdKbndsroeate298xvRn
cbOju3Re6+zPQ/dGzRv6qJn/7YWX3nxZd+f8v7rg/iMeXXa+of/qkxlnxUxzXuY+
K2bjgFeqrzL0864fsejhW5zb9+6+v5RXPLnY9P/D3ZvOT3Ee7/OOPjt4ycpTDf27
jr3zlNhNzs8Lk2+qWnhlqTkf5rim9b5kqfN8OK9r3ZkvdD/P0H993lHHHn6e8/w/
eUr6fenjzPlhzorixWfNcp4fyqqfDt240Zz/H/2pbs0t5zrP/yfcO3RIVqx5f77r
zB4ryi+z35+rZei/Ky0/0yihoVylVVqlVVqlVVqlVVqlVVqlVVql/3y6sd8WargA
DS3Qf8UCND6SC0B+1gXoBREtQMPn+r8tZF+HPvexF9+cb3ndqPrZm3Yk/mx/zpfy
X8e16J9z3fe6HOlraifHtG8Vfl0K8tsuWf1Y93wel0Z6esdXh+64Lvw6MeQf3xd3
7csn8bgH0mlXXzew5sfw60aQVx79w72uSfx1VKQf+3blkaNfuSGsPso7/uP0c6aO
2GuUd+fZtz60Y4uzP8/3eGXbof0+NPI/9tFlo49/3fn11IUvTU4892Hz9bPEwMh5
z/16l6P+lHeH7PfcaL7u+/1JgdtOPsfZn6FXfPjJ7EfN1zOGdHuy+rvFznHSDat+
7v7uty8Z+b/faXfVgI63hdWHvGCDvy3b9ZaR/9dPlZ7hfyi8/5Cvqg5df+hDfJ0L
6dkPnXHEW8vCrxtBfsOlX7VferzZHzYnn5vq064Oqw//r51yz9ubt5mvl9/y65ve
M69vuG5nvg69fFbZqmldzNfJHila+t/PJ60Jmz/kI7v9fGvHI74z/Lnthmu9Cx53
Xlf77/ScVeda8l/4xTfzbuxyvaP+uK2Tjyic/bShn35DzI1fvXdjWH3Ib/3u+poR
k83PB0x97/vglBvC6yP/mmari1rPWmfkP39L9OZTdjvrn7s45qi1C3YY+r+eUrN5
yPHO42X/5TXPD233qqHvOXLKq+Un3xRWX6/vdafXvPyO2T+bJ5ee43GFf90a8i3f
T7r6tFH7DP3cZ2cnVd7tvM50WJtJVz3c9SvDn8lzzvzqy53O88/NLT/p+ahWZ+S/
f0D6stJbnF8/7tDng1O1n8zXC4c+n3Vn1xfD9x/of3zdrt0r33jW0K+qvqRf4WPh
ywv9G8dt6PlrW7P/zLxx2FnDj7nSUb/HE4e0O3yUWf8DP0nevfgZ5/b1rIx+bux3
2wz9TRXT4gcV8dezwunP3xyd8EHiRkM/b+IJG7+YWuOo7297+MXd+prz1Xkf7ngt
79lG9pHcdNVvn1ter31t/XFDul7ovA59+aknbb/3slcM/cJuz3xZfbxzfe5+fu4z
X00xX+/cNv7+1S9Ned9RP/T8q57/JDWrlfpn3NGp9u3En8PqQ77uw0H7zu9nvk7/
6tDBF3l+CD+/If/TH+hz5uxP9hn+tNu8ftCd9zvPJzdMXbBu78vm69ATDknJPOP6
8PsGIL8hZf2FWYP4OiPSp209qfT+1s7rjjPifl10zEizP1/2QHH2rKOc1y0Sf9QO
3a2ZnxepOpB49Yn7nNctfKPcH02ebd4/7L/K++H3PzqX179gjfv7N83XocuHP/jA
gVRn/9dOWjOuU5r5Ot/W6rdTPzrGeX7wdjjuvos3m/4k3zrz9X2xzvsq9p1yx2E3
9TT1M1pff26n+8KvG0Eet+ziwa1XmK+DZs48sGF+bPj+DPkPH2/8vG6j/pEvPd0/
c/HIxG3O614x2blHzyo055PndlSd/2aNc3udleYr/Lyf+Xpnly43/3j4Uc7jscf4
D8vfuOlrQ//2bjOun3hS+HUjyGunpT3yY5T5+vclfWpPWLvdOf/X5t+5+YsTzfF1
+Vm/5v/UnL8OG04/8Zd3ghe9Y45f/67ny3ofY+8PBhkhyPwDbbTDxp7R3PDn++SN
axKfDL+OCHnsXbuf6DPxK6O8wcWeBwMOr7Mi/95Vt7jOTDKvp8GqiS+2W+g8P9w3
66nzZg03+/PSkqd7bjjWed292f73liTMNufDkrUXHqelOvfnLYHCgVcvMT+3cdFD
VyR5Y5zHy8Vzlw35+myz//96TJ+Sq8eEf10f8sNPWNy51Ynm9fS7665+fuOzzvPV
Pcum77vvlR2GfvoNnc9fcXb45wv4M+uNHc+88r3Zn6d/sT/6iCuc26v5x19d+EV/
vi8I6eMKX9m7JeS8jnvhtRuOiN5nvu572MgdrRZ8EH7fDOR9W57R5vGruL9IX9p7
YrLvQud10+eOfGLr7cVmf1hR/cGGuKnhywv5ETtcGzZdafp/4ontnjh6Xfj5AfJL
3tp3SadbuFxv36hfvn7qMef5YcvydUvy7zHbt+ir36oergnvD/Q33X15ZfsB5nis
3PTElSNPch7vNYuOWnnbCvP+5Pzi8wafMM65v231Ti1zPWnuy8m48rYJoZXhrxeQ
P7Tz65cnD/vIKO+1O0ZfMfVs+/hS69AqrdIqrdIqrdIqrdIq/e9MNxUa2qu0Sqv0
wZnepn/7Hd/ktq7rxja2HA1l0H9uOfoCnWLsKuOX4+WvUx/PovWP0Fsc0haVafo6
Of/laRu4/bqHDdn/i4BqMOvIz+r/8jQ+xA5E2+HHAoCXMvMXfBX+8xAfvMc4BA2Q
4w5HbNeYggQNIvzyNH4LGkn8cAP+T2Id2QFhAN6yrA7s3ayOxhSAI7CPGOP+xaP1
NP/l6d5RGJ+M/QqRh/ccq5X85WlguGEJgGkcM22AjfzydAk+8i+lfaO4vh+/pCyA
b2OBZwBIYXc8HUOC1ru7y/zlZpTNCsYvN+MXOTjs1+N7qCcc8QsVAHMKxOmQjbWQ
fCKzQ+S/0yL9Ur81Ah31WyPqt0b87N/3WyMAubtOTjXUJWzTEngQy8nSPi0ht8Li
+UnjxrB8fpV2uVwel9vlEpMVzORkRa1gLEwAnCcraICWaSvIGd0JGm4fxIwMcCog
KtO5gOiuCVRCn7d/MP+EirLyUL6Woy0KFlaEBoSZjyMvIuaFP19E51vSueQ8+sXk
isLygpLCkFaxsCRYUErul2vlobLyMq14nja9NLiwbF5xaZGeKC4PFmpFofLg3OLC
AtLReMsOFQaM38nu9HA0wM3r0sL5nwVUg/Vuv/6drERUXmcXx7MYv5PAHe0iQZ8q
jsClhA9Y0gr/Xmx4J2sF3I5Y72RFU+uTws/0f4UrPE92EDn8x1reasXQ53ey4L7E
+JQClDdpGGsAeScLCDeJYF6DHi4o0gbQyJ3sEuud7LhmPF9wAdDgUnCzHaXwdUSM
kxR9f6SjFJPYKEcpqsnvKEUNBxyl+iXZUYq6GuMoRTtnhZHy64tsPUhxYzaX8e3p
RS15XUAg7+ulLm6cgcZ9/UP6hAoWGLfrSnUTQOM5oo7V6DTud5jHq9M49QaPX6dx
L1ASlavTYwhzmuXo9GmE8Z5bTJ0WXAe2OS25LfKMj+Z5wrY2mtuCro7htEaYG8t0
GhfE2kPrxkvbnFamLWvN9asJdzavNc6b04afF/reeK6P+8G6eM3QqWpr+p97CM9n
DuGV0ecbtv723PYCwlNiHtDpK5Bn7LNGnnsP5XlCv7qT6Zu/M88TnT2+S4lOox5Y
V14PsK3tavqT2437A31/d1Pf28Ost709eP5o7q1tqg39Wo3rw/+34rn/GNK5basM
29o+3FYjLOnL6xZ+7u3L/UQ9V03k9fwQ4UXRUUeAxgVBa8/LC3qnoKGfO4j7D5rN
4rag6wStgR5sacdjzXbcmsD90W2Pt9gKGra5Q7itno+FzvVa+IJGfeb6LP7k83xQ
hyVJvA51n+eZ5/LPN2ltgUmzAos/gtbbKJW3kd430sx+tTeNnxdtUZ3O20LvYxlc
Xy97qVmurZncZ31cDOW+oS3ih5ltUXuy6UPNKSZdVVk3fj+7p2X9Z3GMZOQMLQmR
/kq6xpRMgpJx0JiSSVAyDhpTMglKxkFjSiZByThozFnWlr3p4b/jnppQFCpfUFmY
kJpQvqCgOJgfWlhchg9Nd3K5AnmhcpKMCZYuLCjXf1OYeIXBhSBbEFk6v0CnWxJd
VhIsDc7Xv1AtUvrv1Ee7XKMryitL62XT1uUaU1BeWlFYKPTHVJaVh0RO2YUVecVl
+gmILA8WiWx4AkpITJuWzaJwHI/QY3ZhZZ5wanxBWXlBvlCbUFY813b29jq/MFSh
m9DZJwmSrCdV6mVv7nJNDqE69OKRylQYLxC55iwILawsDIqKaE2M0mK9JC10soTM
6p2wncs1LYFXLPFR3SLjDiQIlYoTTg9W6CRlMn1BaYhr0Nmml1aWlBeXLAhSMpaS
laW8faiqZgb10zY3W6o4AG+NMlOSTOaVhkIaaDIZPzlbZ9NZCsqKFwULQ1Ixjsoc
LOSuc7sSsyzEoHKWVeRRRYl0K5fLNzg5YXRONjJLTsjRGySQR47Llg9k5aB1ggkT
Q+XFCXND5cEEVGtloX5eKLlc7s6GArVKXpBOKgRtrQKrBQQTs0G56RyT9XMEpuuH
PCTJjTH8zOhlMCIHx3C9MVwvH/qkl480jtO5Xf50nh7nG5w2Ogc1Oy5NNxhXURTU
s0IP5Zlnc0k2zzibZzyBp1AUcW50sGCeXiUt9CoGRRnnpOZo/UPB0sLKAahsPQnZ
AFjkjNWzyTkqR3cnp7K0YpE4+zS9EUQNz+CuzOBnncF92BbB4A6EGdwBc3AHLIM7
UG9wixRv4kC4wR2oN7gDlsEdMAe3TsrBLRN6jw+IwY0jDW7IxOAOWAd3wGFw63xj
cAfMwR0wBneg3uAOWAd3oOHgDpiDWyftgzvgNLgDxuAOmIM7YB3cgfqDO2AZ3AFj
cJsthcEdqD+4A5bBHTAHd8A2uAP1B3eg4eAONBjcAXNwB8TghiPG4A7wwR1odHAH
3J0NhXqDO+BuaxVYLSDA4A643QE+uAN8cAfE4A7wwc17mT6qAnxwB/jgDojBHRCD
OyAGN448LQd3gA/ugGVwB/jgDvDBHeCDO8AHd4APbr2DGYM7YA5uvYr1wR2oP7hF
UgzuAB/cATG4A5bBHbAO7gAf3AE+uAN8cAcsm50QVEQ4Etd4DHYAXx+ygwwiO4G5
0u93yfX9bvTXnnlZLBtG9tksjs1grdlc1oGdTPQ5xLuYZNcQbx3hfawle5T8eop4
Wyn9PuvEviU9jyuWLi0xdDsRxw53tWbJrrYsi3hTXYeyea7ObAnJLqD0ZSRb42rD
NrhasU3Ee5r0X6f0x5TeQ/KfXIewVu42rKu7LRvsjmfD3bEs292STXW3ZrPdLVie
uxc7292ZXUt4nzuG1RLvGcItpPMGHd8n/Z103EP4HfF+I2zuacniCDt6YpjmacH6
eVqxZDoOJQwQjiecSjjTE8fyPbGsmPQqPW3Y+ZS+nPjXku2NZLPR05o9SumnCF8k
VLsk1C4JtUsCtJ/9+3ZJYAKWmwiwGAagLlFvkSdPLPLgXM6LPOgto0OFxSdr5XTR
L1tQXJg/yrboowe6mSXQLWh0wVpXrUFXuTmtB8w9loB5lKnPmpk6tc0sgevmpk5V
CzNPf0tTn0WbOnXRpk5NjKmTG2vq+FtZbFtbbFtbbONMOreNqa/FW3xua+rUWuiq
Q0x9fzuur9u2t9h2MHVqO5g6NR1NnapDzTz9nUyadbacV9Cwrepi2uZ2NXW0bqZO
XTfzXLXdLeftYTlvT4v/msnXepl51lnomt6mfm4fM09/X5PWDjNpdrhJ1wlaL0s/
M5+q/iY/d4DJ1wZa8hlkycdC1w426ZqEOow0A4z8Ey35DzHLonlNus5C1/hMOjfJ
4k+yxZ8UM8+6FIttqsU2zXKudMu5LHRNhkU/06I/1Dxv3VDzvLXDzPPWDLfYjrD4
OVIt+nBQMg4aUzIJSsZBY0omQck4aKxxmRUayhqzUzIOSsZBY86ytuwXEv1AeEyo
DIFicZhSzNzyfzhJOF49iSMrjDwyQbhcHG0cs6xvGC5Px2waO4TJIaxe2IP9jM5n
t8sb/+9sLVjbWLybBzV+V7WR4oXRdmSFkUcmCJeLo41jlvUNw+XpmE1jhzA5hNUL
e7Cf0fnsdnnj/52tBcsejnA5hJQxT8hQpXVGkYCwh3V2aQjhQsot9L841pxybs66
EN2LsD/RiXRMJRxO9GjC8URPpeMMwuOInkvHBXQspmMF4WmEZ1L6fDquILyMcDWl
1xDeQvQddLyXcBPRmwmfJdxC+Drx3qXjdsLPiN5N+C3hL5R2u1qwaFdz1oawA2FX
SvcmHEDoJUwnHEn8LDpOpOORdJxFOIdwHmGRC3XIWDkdTyP5mYTnES4nvJTwKuLX
EN5M9HrCuwkfJHyM8CnCFwhfIXyTdD4g/JToLwi/diGkvMEjdp0LwLnQLjgCUdsI
iSFUjKdTtB1oNBHCqdBBhKqXoCFD+BJHpBGCxBEhLYQOQSOkjDAYdBCGQ9gONMJz
CAhAB/0ArQs+QmwIWYOGL8cJHYTtEDoDH0/NCwQfAbJiwcezdoWgEVLGJmbQKMeZ
Qh8h5fMFHyHlFYJG+PgyQSOkvFro45l9jaBRB7cIHYSU7xB8PMHfK2iElDcJHYSU
Nwsaob9nBa0RbhE06vJ1Ydub8F3B70O4XdB9CT8TOggp7xb04YyH00H3I/xF6KNN
3C7OR0g52sX5CCm3ETRCyh0EjZByV6GPkHJvQaM9BwgaIWWvoBFSThc0QsojRT5J
jIflwUdIeaLgI6R8pOCjX8wSNELKcwSNkDJC96ARUi4SNMLI5YJGGPk0kSf61JmC
Rhj5PEEjjLxc0AgjXypoP+FVIp8AYY2g0R9vFjpjCNcLOovwbkEjjPygoMcR4ut7
oLMJnxI0+vILgkYY+RVBI4z8pjgXwsgfCBph5E+FDsLIXwga4/NroaMx82U7vDUB
IFG9MHJ+RGFkSMW7Z7boMVqZzmVsga4RtEZI865B1woaOn63qV8naOhUeUwdFmXJ
U9DQ8Tez5CloPc/mpk5dc1Mnt4WpU9eC6/QjrGoZb/Djo03bDdGmrTfGpDcIGvre
WFN/q3g9AXnmtOJ5gl/XytTPbW2WhcWZPtTEmT5425g6WwUNnZJ4rgOatTXzr25r
+hZ/iHmu6kPMfLztLH62M3Vy2ps6ey10dQdT39vR1N/Q0fQn51DTnzoLXdLJLAvr
bOZZY6H9XUy6zkJXidcfQGvdTLpW0BphbnfTn7ruFtseFtueFlsLnatpGFQGGH72
MvOv6cXzB6315rTeRr3NOvf2MXU2CBr5ePua59oqaOiUHGbms/cwM5+qw00+62dp
035m/vH9TZ3q/mY9awPMet4wwDxvzkDzvHsHmvmUDDL93DtIm6CixwAl46AxJZOg
ZBw0pmQSlIyDxhqXWaGhrDE7JeOgZBw05ixry16iR5XnCId7E71eH/YwmxQRmdip
7E1MT8ExvE5KhrPM5+P23gY6RCRxSVK6TeJNZ80asFJFNsniqLsVLjsvEc30M+sm
4b3yUj71zlBf6OM5eOmsPCuvqAT97OGtfI6yelWl51T/bJnybMJxrzfFybmmU43V
Q6SU16hcn1HJsopE8ybrx/DGvrQGLSONDEay3gW8iRminkUNgNBbIHy+0qnMBgXc
xt6i7vy66tJWoerSDfL4V3VpGSdq4RTWxwSO8O1fGdaP0f/as5b0QNuS9SU6kTCD
aD8djyCcTvRsQnwsaiEdFxEuJvp8Fs0upuPVlL6e8DbCuyn9CB2fItkWOr5B6TrC
XZTeT8dfCVu4olk8YWdXS9aLcIArhiUTjiB6LB2nEh5DmEfpE+lYQbqLCc8jrKb0
asIbCO8gfIBwM+GLhG+Q/gd03Em4j/AXwuZuhL7pgZ2OXdwtWW/Cge5olkzHYYRj
iD+Z8Gii5xB/AR1L6FhJxzMJLyD6EsKrSedGwjuJdz/hY0Tbw/o4F9oFRyBqGyFw
BAERNkDIADSaqK/QQcQQAQbQCEMiBAsdtL1f8JFGOBM0wvrTBQ/p2YJGv8gXPPSD
hYKPsD4+UgQ6jnCx0EFY/3zG80M4A7vPwUdY/2qhj7D+9YJGWP82QaNMdwt9hPUf
EXyE9bETHXkirL9F8BHWf0Po61v3BI2w/i6hj7D+fsFHPf0qaIT1W7i4DsL68YJG
KBYfY0L+GmEvQfdiPHQOW4T1sXMdNML6I4QO6n6s4COsj13soA8nPEbQCBjlCf3+
hCcKPsL6FcKHgYSLBY2wPkLhoBHWrxb6COuvFjTa+QZBI6x/h6AR1n9A0AjrbxY0
wvovClrfKS78QVgf4Wzw9Z3igkZYf5+gEdbHlgHQ6FPN3ZxGWB8LyaAR1u/i5nki
1N1b0AjrD3Tzsui7wwUfYf1hgvYTjhH5BAgnC3o04dFCB2H9OSKfLMIFgo+wfong
I6xfKfjZhGcKejzhBUIHEchLBH0E4dXiXAjr3yhohPXvFLYI698vaIzPx4SOxsyw
Pj53BKAqqhfWLz00krA+RsPkUHAhvsGWFcorKA/OxQtf+fqwbelyxegf06sf7tdD
lswSsmRmmDLeZYYma1xmaDJcuB90lcekNUu4v1bQyDO3mZnn3mYmv7q5yddEWB+9
qLaF1+CXtDTzDBfiB98bY+pstdAlIsSv27Yyz7tBhPj1comwPvh1rc06KYkz899r
CfdXt7GEcUVYHzobxNeIQOe0Nem9FlqG9VFGbzteRv287cx8Siyh/HgRytd97mCe
19/R9HOrJcSfI75epJ9X0LrPlrC+Zgnl1wpab6MuZv57LXRVV5OO72bSNRba2930
p9YS4vdbwvp1gtbz7GnJU7PkaaG9veIx2AyQ/Npe5rlyRIgf+W/tbZ6rpI+lDkUo
X6/DvpY6FKF80FstdO7hZl3tPdxShyLEr9dhf0sdWuhcEcqHPhto5lltobVBJr1B
0HpdDea26Bt1g72mbUK8CvfroGQcNKZkEpSMg8aUTIKScdCYs6wx0JizncaUTIKS
cdCYs6wt20GPMB8RJvgSk/WIYVJiih4I9Sb6UnQGwlDedISdEryJyRlpgkrL0ENR
RPnSJZWemiGozHRdjwyS9Egn1FKTOSuFn4hYSd5Moe/NSM5EOIvIjEx5iqTMVFC+
xDQ9voY8UqSBL02XkWWmL0nwUrxezvMlZ4gzJHuFH740nZWUmCTzykjRnaXTpIog
aGaaV5ilJkkfkg0XkzKNAidJyptEZYfb5KMeL4QXaYaPyXqJE5IQ1IUwhUoMwpeY
qscB9RJJ79N8IuqXlpImsko33EhN14tG50nRnSUiVY+qgsPPTBw92EhEpggupifp
opREryx0UrJebSi+j7vpS0zSa4aKn8Htk6HOM0rnRJLImnT1wKZeNul3ZqrsHCkZ
epaoIOlJhp4BlSlZ7wYIo3L/ybkMUf/JmZKVkZ7CWd7MDNFZvMm8d+E8ws9kXjxr
gXk54YKP1xOaJllvGjLkQdhtDL/E8bPq63o5VV/X7Q/Svh4m4oRYk/VXtKzLBbgA
INyKcJb1UiHhjywXRDPsaW1L/7uwGMtyQQwbTTiJcCbJ5tCxgI6ldDydxbLz6Ggu
FcSw9YT3Ez5O+ALpvU7HD+j4Gcn3EP0j0W5XNIt1xbAOhD0J+TJBLBtJ/GyijyQ8
juh8wiJXS1ZBaf5Bmmh2CR2vIbyJ6DsJHyB8nPB5wtcI3yP9T0i+m/AHSrvc0SyG
sJ0bIUZ62KfjYe6WLMEdw9IJA4QTiTed8HjCeYTFxKuk41I6XkR4OWENpdcR3kX4
MOGTxNvijmVvE21fLsC50C44ItyI2kb4HWmEHRAeR5QSTdRX0OGWC0Cj7UcLGnkh
HAoaec0UR6TxeWscsVxQIPjoB6WCj+WC04U8jvA8wcdygVwiQDhELhHAXywRgI/l
gvWCRoD0fkFjueBxQWO54AXGz4vlAuzABx/LBR8IPpYLPmM8f/TfPUIH9fGj0MFy
AXbag0ZoJtbFdbBcgN31oLFc0FPQCPEOELTG+LIAytiL8V30yKc3YbbQwXIBds6D
Rt0fJ3SwXJAvaCwXYLc8/ETQCMsC0O/PzA/gDGD8AzjQH0h4ieBjueAaQWO54Cah
g+WCOwWNdsayAGgsFzwuaCwXPC9oLBe8JmgsF7wn/MFywScifywX7BY0Al14Owj6
WC5wuTmN5YIYQaNPtRM0lgu6CRrLBYe5ef4IoSe4eZ5YLkgXNJYLAoLGcsFEYesn
nC7oAOHxgkafnSdoLBcUC9ssxpcFwMdywVLBx3LBRYLOJrxc0FguqBH6EwjXCfoI
wrsEjeWChwWN8fGksMVyAT7Ig/6A8fm20NGYuVyA3z8AUNXVWy4oi2i5AKPKmLzx
A4PGQkFUmIUCtBG1shGY3CBo+JHr8hu05jbpOgtdI35iALa5UdwW9RDfLNfQ2dvM
1NnQ3JJ/C0v+4ucG0C51LXMM/oZo07YkxrTVYk1+XazJr25l5pnT2qTj40x6q4Wu
bmPRj7fot7XoW+jqQyz67Sz67S36Frq6g0W/o0X/UIu+ha7uZNHvbNHvwmmUd2sX
s72qupq0t5tJ1wlaz7O7JU/LzxPE9zT1awUNnRLN1PH2Mvl1vUx+TW/TNkf8VIHe
l/pyGvPJBhGY1897mKUsh1vKcrilLP0sZelvKYuFrh5g0v6BJr1X0Mi/ZpCZf64I
tOvlFT9hoJfXQpckmrbaENO2bojlvF7LeX2W81romiSTzkk282QpZtlrBa2XN9VS
XvHzBPp5LXR1uuW8GV61UKCDknHQmJJJUDIOGlMyCUrGQWNKJkHJOGjs75W1ZZfS
bctKQoSbfCk8EqgHBb2S9KakJeFJRaeTk1MM2peeadBJvmRJJyVl6KbJib7kUAI2
wsYIpbRkr1RKTrLk70s38/eZeXoR+4s2lAxbX2aaYZuclmac12tmmZRpuFPP5SRv
hsmn0pp8SxHNotQreqbXWlzTZZ+Fn5psOW+m4Zo32Wt4701JNfWTUy06Gea5UjLM
fJJ8pp+pKUZZUERR3LTUFEkm+4y6gV+yPjKTzPzSMlIl7cswqsznSzK0MzKNWvKl
GFl7M1IMZ308MKmf0ew0PsMPn4+HjXUzn1n/aelGWZLTjZx9qca5k9PTDW5aqiRR
3QZpFDs5xSxgcpqRcVKaWSiLb8kWO4P0ZmYYDZlsFjXJx7sw7LzmmEgy3PSZ3Tcp
1ex26almU6WlmJWYZDiKipFkqkmmGEUVnXsbu4kG5Vo1MNXAVAPznzQw60XxKJso
p8UXXFQRBEdw0Hr5lfBHFl9i9b+OZNubMJFwKOE44h3J4tgcok8kehEdlxKuYK3Z
1XS8mXh30fFROj5Hx22E2wm/IvyRsJmrFWtL2J1wAGEqYYBwMuExhCHCkwjPILyA
cBXhGsL1rlj2AOEThFsI3ybep4RfE/0LYQt3K9bOHct60HEgHVMJ/YQT3TFsBvGC
hEWUPoXwLMIVhFcR3kB4J+FDJH+ajq8Qvkf4GeE+4v1Gx2hPLGtP2JNwIGEqod/T
ik0inEV0HuFCwkrCswntX/VHsBftgqN8pwYLEmgXhHJ6CxpNhMAZaMR1ERAHjcUX
BKNhi7bH71ZiwQSBYCyyQAdB5BOFDuLHeA8DfKSXChq4gvGFFyAWVsBDXjcLXSy+
3CX4CDHhy//gY/HlOcHH4ss2QaPfbRc0Fl++EnQHxhdQQKOszVycxuJLW0Fj8aW7
oLH4MkDQWHxJFTQWXwKCRrhrsqCx+IL3J0Bj8SUkaATMTxK0RniGoHsxvjgCGvW9
StBYfFkj6L6MfxoI5cXiCxZEQGPx5QlBY/Fli6Cx+PK2sB3A+Kd+QA9k/PM+0BnE
+LsRoAcTtnBzHSy+YOEDfLR5D8HH4gvehwAfiy+pgsbii1/QWHzBYgfaGYsvM4Qt
Fl+CgkbAsEjoY/HlFEFj8eUsQWPxZYWgMwmvEjT63Q2CxkIM3nUAjQDmQyJ/LMQ8
LfhYiHlF0FiIeU/QfsLPBB0g3CdsRzP+awLgI+Af7eF0FmF7QWMhpqeg0fcHChoL
MamCxkKM38PzxELMJEFjAWKW0JlImCfoSYQLBY2FGPxSAGgsxJwtaIBciMFPTQOo
+eotxJRHtBCjl6hg3rxQaWhhnv2LTOhITL2iwculXtHgbaRe0eD10IRXNHR/xJeX
9Pq3vKKxV3yFSS+v5RWNeMsrGjWWVzS84hUNDP6tg/3medUrGgKUjIPGlEyCknHQ
mJJJUDIOGnOWNQYac7bTmJJJUDIOGnOW1X9FQ9/7m5SYIj4n4ksR+4S9SSlyn3Zy
hr6xmKi0dGN3Nt//nVBv2zrfu00GYne1oYZt63JbNuKtIg6Yniljahnpcht0Uqa+
NdqXmKZ//UbPQ+7j9qXpMrLMFJvDsZ9Z7lFPkfvPk71i+7MvXWzK59/LwXl4Xti2
LvZWZ6bJ/dOpSUaefN87vMmQfvl8httJIm5IPspTpqQZekmcSkr0cmEKPnPTTN+2
rn/uBjrG9u80ryhRWqrc1p9u1E9qqtxknmLs2eZb8334KI7gyP3rmeLzMul8szid
VhY6SbiEbev8xD4qvyh+Jn/DIDmR7/PGtnVeIUnYZq/7naR/LEYvm9HUybJzpKSL
Vwl8yXJvfYZ48yEtRW5b5zmhcGmi/lP4V2rgU6qoAp9P16IKTuOvCBiNw19OaFBe
/jJAAt/RLlrGm5GmB7LJkm9q38a+oX6+V/V1vZyqr+v2B2lftwSXYpw+44RZP479
tUsD6r2M8O9lRLNVdLyOjrcQbiR8iPAJ4r3kbqXey1DvZTD1XsZf+V4G+NmEqwQf
ywHXCf4EwlsEfQThRkFjOQBLGKAxPp4QtlgOwHdLMQ4wPsO9l+GHIuPj1bocUBHR
cgBGybSxWM/Nj2xRQA88CloPeFoWAmotdK5lIYCJhQA9sOmxBDYtCwFboyyB1jCL
AqCrxc806LZiUQD0VstPM5RYfpqBiUUB/bzRlvM2YVEA9AYLnWNZFNgrFgVAV1l+
jiHe8nMMGyx0jmUhYK+FrrYsBHgtP8Gw1UKXiJ9j0PO3LARssNA5lkWBvZZFgSqx
KAA63vKzCzWC1s/bybTdKhYF9LbobNJ7BQ39KvETDOBrYiFA90f8HAP4OZaFgDoL
XSIWBUCzHiZdLWjkI3+OAfxay6JAjmUhoM5ClzgsCjDxEwx6/oLW8xcLAXr+fSz5
WxYC6ix0iWUhgImFAD1PC62JhQDQGyy03/ITDFstdK5lIaApiwKgvYNNutZC56hF
AQFKxkFjSiZByThoTMkkKBkHjTnLGgONOdtpTMkkKBkHjTnL2uqhoQ8IEXoUkShf
hiC86Tw8B0oGHL2pMnLlTU2WkUYeuiJWCg8wGqEyyETQzpsu1b1pqQYlg6fetDT5
HRr+sRY9dqoH9RDklHlg37jQ5x9lwTllTNabmimpFB5s1fOVwVOvCPv6kuUn00Uc
EpaGRxkZMgBrFj7NJ8+V7pUfW0njEUdQPDoMW1l6b4b8qo43PUl+3yVdhgr5V29Q
4SJAiy/0cI8yeRwasobe+nh4GUrpspL/H3vfAqdXUZ8975vb7iaEXQiQhNtJCCEJ
7Mt7v4Di+yaBhPsWgka87Sa7IUs32XWzgQREXxEVquJiRbFqWbwCVVwvRertW60i
tSj7WaNorV30V01p/dxqW8Gq/Z5n5j/n/De7b4gYKdYz+T2Z5/zncubMmXN2zjPz
zmTCdP7KMxnJPOsXj+EEbXdep7/SEiZz69nAVAlPJ8myoaXkC+Akb2RU8gJ6KeuV
0YqsTx+uf5TJCslm/VVmJCOKtZKjb3Feq82Ufd1kJFU273N2K96A+CXvwyvj2kJy
dh856+MUZc2m/0y6mYc0xe08buf/O9v5dGmp0ZAA3/mUYylZ6b8O3j3dIYFmc5Rp
wTdwi1kJpIGzYFsH/2L40ZBAi9kF3AC8HrZh+H8Gf/qQQIvZB/wjwvYD/wb+X8Cc
RIs5ElgCnAK0AyWgBlwIXAG8LNFstgMvB64DXgPbm+C/DbgTuBvHH4P/afhfgv81
4FvABPDPgNvRodnMSTabhcBxMiQQwF8NZJMt5jnwzwUuAV4AdAK9wCBwPXAT8Cbg
bcD0IYFm8zCwL/lUQwIEa5uyOtVHKg1UGch5iyg/k1NtpCRMziEBSrZMy3tPSZV2
ypOUOX2+BxsSIGc72CWcQwI3CF9o3JAA03JIYFjsVEC4oTLtT3dIgJxDAvx1ATmH
BP7RuDw5JLBfOIcE/k3icEjgv4RzSIC/NCBnPXEjZHIOCXAHB3IOCZwinDJuu/DA
uA2PyZcZ96sD8uXGbXJMziGBK4SvMG5jY5aHQwLbhfOe8BcI5NSJrhPOIYHXSNrV
xm1gTPsa4G3COSRwp3AOCdwt8Tkk8DGxU1P7tNg5JMDNiWnn/ecvE8g5JMANick5
JDAhnEMC/yycQwJ+BwcOCfBXCrRzSGCOyN8cElgonEMCxwln+wqEc0hgtXDK5Nmk
y5NDAs8RO4cEzhXOIYFLhFeN28GBvGaoZTu+FugVzvY7KHw9cL1wDgncJJxDAm8S
vsG4pZrIn+6QADmflYeF8/ncJzww0ZBAjRdq3POqhwSuOaQhAYYOBYNdQ73900YC
AhfZqo3kdcWNbNJsFUz5qQDtrckozrBwq2zKSADtI7J5M3kwO+Ijigdq8+YRxQO1
YfOI4oFs3mztigdNyq54oDZvHlE8UBs5jygeyObN1q54IJs3W7viwRHKrnggPyew
dsWDI5VdOOvN/7SA9tHWKE5abeo8qnhaNni2dsXTsqkz8xyVnxnQXl0UxRlTvHqM
sitelZ8ZWLvi1eOUXfHqYmVXvLpE2RWvLlV2xavHK7vi1RPsQxW6MM4JKo78FMHa
Fa+epOyKV09WdsWrgbIrXlUbQo8pXlWbQ4+pkYkOGYFgnAm1UXTniohPKN4pm0Nb
u3C+gTvlZwm0I+N4JMC6OMy5wMRh3sVhzgUmDvMuDnMuMI3DDuYC0zhdYOIw7+Iw
5wLTOKzNvCLpfh9e4lLosxOJTC5lZ/NmZNvQdCrnZKdSKmcnLmeyKZlSXXJKWwZJ
aSilMi5CqmT9LGfewi+mijannCyJ7pdGL6bcZrU5WbS+kipbezaVs+myqYJNh5LY
/JGP2F1J82F40eVbdOXIZJyf5yxmHqfdcTFVtuXKpyrip+2FZMRODdHqaplKymZc
4IRfG6HkTpSRqsm48EoqK7vtlss2YTHl9n/NSY6FVFZK4jbIzeRTroZQFXLs7KgC
+uWUW32+4K8oI/FTRXuishSoKPmWZAYzrtDFT0t+BZcuJ/FwAfZK81xk3tpdDWdk
m+Cy7D5ckLnpuD6p4Yrcoawcl2Rn2oqfAZ0tyKRs11pw5b6qpIoqck9dCSgoOzHX
n2ufeX3SrUoQt8C4Bf5PtECvwsxrJJr75TMo6ugXqXdPRzRvsv9agcWm2SyDvxrI
gJ8Ffy1wAXAZcCWwBbgaGASuA24E/gR4C/BnwHuAe4GPAZ8CvgB8Bfg68B3g+8Dj
wE+BXwBubn2TORo4HjgFOB3IAWcjbD38i4BNwIuBbqAPGAJeAdwEvBF4K/Au4H3A
h4BPAJ8BvpigvMVNZZvMNwA3377J/Cvw78AvgdnJJrMAWAScAKwAzkg2mwJwDvh5
wCXA84GXAtuSLWYA/nTRnOfifaFPsLb5IU7Oj3KKxxTveIuWiZ163GrhFM0pmjIO
7z0FTp/XWvG9cEhO3e8y4WwXVwpnO6AISE7R/GrhFM05v56covl1wlnGG4VTNP8T
4RTN3yKcojmFdXKK5u8RTtH8XuEUzblsDzlF808J53V/QThF868Ip2j+deEUzb8j
nMLF94VTNH9cOEXznwqn0PkL4YGJ5uCzXjkHn/blwNHCKZofL3wFj4VTND9dOEVz
zscnp0xztuS5Clgvdt6ri4RTNN8knKL5i4VTNOfcfHKK5n3CKdkMCado/grhFM1v
Es77/0bhFM3fKpyiOefpk1M057bK5BTNPyScovknhFM0/4xwiuZfFM42xS2WySma
f0M4hWQ/Z5+iOefsk1M0/1fhFM3/XXjVOLGevAbMTjrOdrpAOEXzRcLXGzd/n5yi
+QrhFM3PSEaiOZcaIt8InCNxqO+dJ5xtn8I9OUXz5wunaP5S4RTNOZefzwefT269
THtgItF8bQPR/NpDEs35NHdve1p6ubUrbpReXlfcKI28rrhRGnldcaM08rriRmnk
dcWN0sjrihulkdcVN0ojrytulEZeV9wojbyuuFEaeV1xozTyuuJGaeR1xY3Sy+uK
G6WR1xU3SiOvK26URl5X3Ihebu2KG6WR1xU3SiOvK26URl5X3CiNvK64URp5XXGj
NPK64kZp5HXFjdLI64qbBnp5XenlRmnkdcWN0sjrihulkdcVN0ojrytulEZeV9yI
Xm7tihulkdcVN0ojrytulF5eVxxv+Mi+MtbLnYvDnAtMHOZdHOZcYOIw7+Iw5wLT
OOxgLjCN0wUmDvMuDnMuMI3D2sxQ0n3YlLhSxWwqYE5fKonmWObyGM5uj72qWeIO
oVbBckpcMZWz+lQpVba6FOL5dCL9ZSRfp4wVU0VR3KadR9KXJF9/PqeslVI5n79o
kK4cKL/1i1LOIjdHVfGi/Ms+P/FzVpErHRAf1yPnd6uBFEUp9OcvhNeZk/iu3AXR
VIti9/VQDPMtiN1tBFtMZSTfik1XCuvTKYPF6H7YekQ5JJ6vv/SU++XvY0E0YH/d
B/qId0C9O4XVHxdFd/T3PYrnlExfzgJXpnHp/fX6dBLPlb8Y2l097jPXodVdE7c8
po9bnjr+Xbe87m0m2Uga55uQ8imlG/3O9O63lcab8DZuMquANFAGqsBGoAPYDHQC
24EBYA9QB24GhoE7gBHgbmAUeAAYAx4CxoFHgQlgPzAJPAGYBM4OtAKLgQBYBaSB
MlAFNgIdwGagE9gODAB7gDpwMzAM3AGMAHcDo8ADwFiCEpcxD8EfBx4FJoD9wCTw
BMOTKAPQCiwGAmAVkAbKQBXYCHQAm4FOYPvTlsbJeYsC4VTdVgnnvaVMSs57T0nT
51UV38uG5FT32E7IKY1vFs520Cmc0vh24ZTGB4RTGt8jnGWsC6c0frNwSuOcc05O
afwO4ZTGR4RTGr9bOKXxUeGUxh8QzuseE05p/CHhlMbHhVMaf1Q4NYoJ4ZTG9wun
ND4pnHLmE8IDgBVPvow24cuBVuGUxhcLX8E0wimNrxJOaTwtnNJ4WfgqgE8MOaXx
jcIpjXcIpzS+WTil8U7hlMY5X52c0viAcErje4TznteFUxq/WTil8WHhlMbvEE5p
fEQ4pXHOXSenND4qnNI4l7MhZzsaE05p/CHhlMbHhVMuflQ4pfEJ4ZTG9wunND4p
vGrc0jbkNYCNnXwt0CSc0nir8PXAYuGUxgPhlMZXCac0nha+ESgLp5RXFU5pfKNw
SuMdwimNbxZOabxTOJ/P7cIDE0nj6xpI43sOSRrnU1Lrvnr3rqGe7qAjeH5X3+6D
LzHDWz9sAstpT8tkcjtpVvGOZBR/Qpabob0uE8vJW2VZmQAYEXGc9kCWmCEfFc44
VRHE7blkDXp7rnlqgq4SxztFELdlkPXobRlkuRlbhpaIjwhn2rSI4LYM81UZRAS3
ZVDr0fulZ8gnhTP+sFqP3i89Y/OU9ehtnkr4HhPOONW2qGzjwu1EYll6hvG98G2v
S61HP9MyNLau1NIzE8KZz4ASuycVH1Bi96Rw+/jLkjT2XGpt+lHFO9QyNH5teubj
BW7GMSdEcZ5qbXpbJ2pJmnG1JE3nycE0odzmH6j8D1inPsz/aU4Cp71TlqGhfVKJ
2gNKyJ4UzvgDakkaI8vQMM7waVH81lVR/QzLmvXkabVO/bhakqZTlqRh2sk1sVDu
XBzmXGDiMO/iMOcCE4d5F4c5F5jGYQdzgWmcLjBxmHdxmHOBaRzWZj6Nb5ZPAulU
Om1XO3gOmV1d4xwuz0xTSA4WiRa/poUV1GZMbqWrGUOsmJUWcXCG/KeTaSfiYg5T
DFE2EeNqDlNPwWL5tUOs5MbVJWYu55REU+PMfK60W/BDl9menZOine9mAqNUVhWc
KZeZGImsbeGmAs9QY7TIUhT+pFKcMGSmrKdfNZe7cOmdVDrlDL4U9gw6iZzSqZb+
OmfK3F05F9JuVAMzpXIn3GceQeP927gBxw14enpdr8/WBjxdDGok4vMt/btYFKbF
HI3/TwBOBdw68c2mBri57c3mRUA3eB/83cArwV8H3Iq4d+D4LuBe4OOwfRr+F+E/
DN8tDtNi/hnHbnGYZlxyk1kALEo0mxOBlYkWEe2b1QIxzealwFWw9wPXAq8CXo+w
24B3Au8H3JrxFOtbDlgzvtn8GPjPhGh1yZZw3fiZ57A3m0vhvwB4GXAVjgeAveCv
Bm5B+j8F3g3bB4CPzCjiU2DnfaHP87K2KX7zmNoAdQFy3iKKx+TUB6k0MD5FfAqu
tPPe14R78ZI+jzmn3Z/jRcIp4ndLHLaDPrFTxN8tfCHwSolDEf91wqlZ3GpcfpQn
KdYzPkX8u4TzOu4Vzjb4cUlLEf/TYqeI/0WxU8R/WOwU8f1iMRTxuVgMOUX8f5b4
FPH9YjGsJy4Ww7QU8WcnXByK+AuEU3hdlHBxAsYTvgxYmXD5LDeRKE8Rn6I846ww
0cIxvA9+4RiK+Fw4hnGo8rxU+CrgKslnNdAvnCL+tcIp4nMteXKK+K+XPCni3yac
9/mdwiniv184RXy/ljxFfC++U8QfkzgU8f1a8hTx/VryFPH9vHSK+JyXTjtF/B8L
Z5v6T8mHIj4bJjlFfL+WPIVtv5Y8RXw/F50ivp+LThHfz0Wvmmgueo3xJM5a4+ai
004R/1KxrzduERlyivgvE04R/yqJv8G4gUryjcatK8845wOvFn4BcEvSlZ8i/p8K
p4j/bklLEf8Dwvl8cmtcpg1MJOKvZyLjnlct4u89JBGfrbi9r/+qTHpVV/T6voav
79XTxPzApQ4Fw/rvwax3Nv+6Evlb1Uz3YcVb1Uz3YcVb1Uz3YeHMs1UJ+0+1Sgzj
B2qj2VE16z2tZrqPCrcisxL5x9Ss95kEf2tXM93HFK+qme5jilfVTPcxxf0qMVbE
XqRE7MMg/lu7muk+qfiAmuk+qfiAmuk+qfiAmuk+qfhAg1nvk2rW+4Ca6T6p+IDM
dOfrbVI2r6V9WM10b1Wz24cVb5WBANbPsAwQMJ9ANqm19SmDAozfoWa3j6tBgZnW
qWecmQYFrF3NdJ9UfCBeJUZcHOZcYOIw7+Iw5wITh3kXhzkXmMZhB3OBaZwuMHGY
d3GYc4FpHNZm1+d4FZBNZWUusZsbTB1K+1lZWSMn6zZE9rw9zshKHAemy8ic1Ol2
N2c1ncq6ZZlzoSo4NWKU4MATlP1a3c7g1+TIheJa0W1jmZOtQu3+ljYnL7zmc6E0
qLMuyPzdjMwL9vac6I65VM4KcdlQO/UZ5+USMj7jil9FuuA23szJVNycyK150fRw
9TYrv61pJpW1WR1YK1mZko1T2WvIyu3KikyZE9kyL0U88NIyIkfjuFzwq4NLzm4y
dHQRYT27pUtgyFZkefCKXyX7wHtVcJtdomrdgt45mYqdO6AqVZXZ8uyzC7q+M26I
U04VN8QpKZ+JhthQpFncSGTn25PffBSB9HvWu6cjsv82M+Wbzavh3wLcBrwDuAu4
B/gowqYuItNs/h7+D4B/AX6G41/CjwT3JnMCsAI4A8gDzwHcIjLNBxHdm8ybgbcD
dwIfBD4CfBL4P8CXExTLjHkE/reAfwR+BPwk0WKehJ9INplmoA1Ykmw2y5MtIr43
mecC0QrtXnzH+YFrZxTZeS7eF/oEa/vZPlOe+bGMrxY7RfZbhFNkv004RfZ3CKfI
fpdwiuz3CKfI/lHj8vxNFpFhfIrsfy92tvEfCKfI/i/CKbL/TOJTGP2l2AMTCfHL
TCTELzdOiCenyH6C8BWEcIrsZwinyJ4XTrXmOcJXmemLyLAMFNm9KE+R3YvyFNm9
KE+R3YvyVI+8KE+R3YvyvOcU5ckpsr9ZOEX2twunyM6V3ckpsn9QOEV2CvTkFNk/
KZwi+/8Rznb0ZeEU2R8RTpGdq7yTU3j+R+EU2X8knCL7TxKurVFkf1LsVYAbv5LX
gGbha4E24RTZlyRdnawHliddPhTZvVhPkZ1iPeNTZH+u8I2MJ3Eo//kV3ymye7Ge
IrsX6ymyU6wnp8jOTWDJ+XxeKzwwFNlvsc8lW7N/VTZVm+q0bcUZ/ojpd/cN9Q70
9QS7dw509Q7i3TwUDPXsGtrFLTI2DXbt3LWtf3CHPegf6uoLdvQMdW3p7+tFnAAv
9ex5687qCHbt6OrrC3p29u++ChfNJrZ/lkPoku7Vrix/sI7VwDrybr79yQQdX2Ye
rDxuw0DwRv0pcI1xnCti0SduNO5nOv44xjMPPpD8I0bebdwfOt5g+nwYVwF8AoO7
GCtyfPHuOaB7c6CNjNgoo190fDncav8E0vrVKMC2HDo+a3S/BmSIbcZuFEvHePwT
6dPQLbB/yLzz18mQ6qv4h9aHnj/H5UsrHWO4UFovaBjKBn9uS6NQtv3zGobyVbah
YSiraWPDUHY7zm8YyrtzQcNQ+xqeIdSNZPr7w1D+wd5qZKWuJne1DPAjmT6u/eNs
eD/tvWk191ufJhJWOXoxdlSE/ZQ95oFwhKRTRiOHGCMxYjlfBa3Jhyzn36PROR2W
s28ykph9ATmLOtxUtXb+Pe1oTodpzRyXlucdnu/O+3agOtfZ2Z9pXehGhGz+C13+
AeDXthpmPk1jkV1G81gVpnk4tAcyascyjBztysD8R1ZN8Md5ltdXO86/g+ljOm2c
DwFN8ycsp338OGd/GbB5wc1hPvWcS8typpe6cpKb4x23aY93aVknoye4OqGbOMul
tfxEVza64LmR3ZwT8YGT0+f/zLZLNlw/WsW7GJipj92hKkiBicO8i8OcC0wc5t2z
NazNzMW7Pgls2T20d3BvX/u6/pqZn0h0DPYP9PbvpKFrcGfvUO/OHnN0ItG9aVMH
9ZHa1p6hKWGtiURX+4U9Q/3t5+/qv6arr2ewa6jHJBLJNkTeNdA1OMTj5jDWFnTL
2y/uGdq+t0/HXoIz7x3cfQ0PmxKJTV27B5n7PJ371q6Bwf4o94u7+lw5XcEvb+/q
Rsd+Fyzo+m/HNTCDY5DBhRuYIokou7du7d0p5dlau9heETIOqyC8qkW44nXuinvl
suRMCxFScyHreods8VHIDchrFi7YeQzY3dfHjFoSiYItD5IX2lksV0qGLZYa6rpK
Yg5EdY8zHYGMNtn8Nm0f7HGXg3Jv6Ns91LVDDliRcqVIv27vrqEectTgOleUzBm5
9rUdG2wZXWZXOG9D396tUsP7Zm4LtZnbQk3aQm2GtlCbsS3Ukm013RbCWDO2hVpy
SU21hVrUFnTuUVuwuU9pC7VGbaHm2kItmazptlCTtlBr0BZq0hZq09pCTdpCLWoL
NdcWaq4tuADfFmoHaQtSQ9IWage2hZprCzXdFmq6LdSmtIWaags11xZqUVuoubZQ
c22B2UhbqCmNk10/dhr5BmHboKOn3yje+c58IxdpnG81rr9BretIc5xZic5qyiwy
a9EXehG669vNMvQgF5jb8bE5AttfIdZD8B/D5/q/INyt5LFYVvA4ymThn5WYb85N
zDMXAZcnFpquxAnmBvhvSLSZd8H23sQRZhT4LGx/m1hgvgXb95Dmn+FPAj8Hv99O
onQlc44fGrxW+tTNeAXUoti5Zu+JuhE1N75U1xrXl2NvmRNsqe+xA7/dOO2L9cl+
MeuJ6W83Thvk59GIpOXHz18Zdz6GPSR2pnlMwpkvdTf61A2fMC4/pmFh2flnr86v
PtEGBAmnGRJZsVM3PCvhzsNrODfhykjdkDoaOXXDyxPuPLz+roTrLfIcN4id5XtD
wp2HuiEXVGZa6obvTbhyMg1XiiCnbvhZSUvd8G8T7vr4GULNi2kD4HtStmXG7WxI
+3KAK0KQUzf8ucThM+AnafIjjw5BUz5tdsqnDa+98acNQ0Xvn/aFw7ttZFEF8hHF
q4mITyhel0UV7Py0WREfU7xzdsTNHJW/4tW5Kn/F6/NU/rJ4gs1f8c5mlX+Lyl/x
6nyVv+L1BSp/tXjCmOKd8pVl85fFE2z+ildbVf6K19tU/rJggs1fOF3n0RE3skgC
3Yji1WMiPgEef+HQxWHOBSYO8+4PKazNbhPA9ZBm+nlVzA4/22fH0XbFNf6MMd9b
mbLDje64s/mzk3Swjrt+aA50M3XcW+y/RcBJwCogCzwHOA/oAK4EuoGdwB7gRuCN
wNuAEeBe4BPA54CHgK8D3wV+CEwCvwBmJ1rwrd2CrmyLWZ7gWF2LKQJV4AJgE/BS
YHrHnR1lXit9glfATi45OwXseJLzsjneQc6+IAd2ydlxZ2eSnPXJwVBy2z0Uzo77
lcKJbvFZ1zuFs273CGfnl8I1+ULgjcLZcX+bcHZWRoSzQ32vcHbcPyGcHffPCec1
8SOBnB13DtqTs+P+XeHsuP9QODvuk8LZceduL+TsuHOgnpwd94XCbWdfODvuy4Wz
/jgqSM5OdlF4YNgVdnwZQBWfnB137upCzo47B+R9fN9x5/gLHe+b7rj3H1LHnbVy
cU/XTg7+ru/Z2jvUtYWfs9329jUlEi2JxLQOPUevjKyYFhg7HGA57a1q++0R+ZEV
7YFaMW1UrZjWoVZMm1B8QFZPs+dSK6YNC7cdX+nQ0/6brJhmz9WkzqVWTDOyShrz
H5aOPu1p+TGVPZdwxumQjj7tk2rFtLpaJc1vs804IwujOGm1Ytq4/JjKfhiojr6R
jj7diKySRpdWHf3xoyJ7p6ySRjd5dNyhdy4Ocy4wcZh3f0hhbebihHtJt9t9GefY
ycB2Imx7NlWwiztkU3k73bTdzueEoT2dKpZtX4kmO08XxEVOpypuMiwtdomF9nwq
6yzpVDlflmQudrvdXHKOnSprT5qR5Z0RULKTa1EKtzREu52gK9lk7J6EiFR2pgyX
h3BhpYI/Rc6lS6dyiDWXebtJsChi2Z09jWLYIM4W9rHzaTsPFqxSsoEspJ3xy+vO
2OsGycmOihW3AgZLVbHR95ltqM4tcZUeviqdoR/CHsiyBh10Nmd2xg5nB51LdDTh
cWlG164J3a9mczo6XAX45wAbgA7ghcAW2Kcv0dFs3g6MAPcg/OPwPwN8CfwR+I/C
d9tONpufgf8K/lx0xFuBpYlmcwr8dvhF4HkzdtDZeea10mfHjlfADi+P+UeeHVLa
ednsPNLOPh9nc7LjyA46Z2PQzvrkbEif1wbhBOubPtO8UDg76FvExrrtE/tvsuwF
47C8nHFCzg76iHB2Re8xLn+/7AXt7KB/Rjg76F+SOOygPyJ2dtAfFTvbxPeNOy/r
43GJww46Z9v6DvqvxM4O+txE1EHnWtS+g7404eIExm3T6Dvo7WJnHbMTT84O+vMk
DuP7DjqnQNHxvukO+nUzLH8wvYPO2g0fjIsvvzTqms+eoWvO8+FTwnYByceE857X
E+mQp5OOM85EMoo/MivinbOjtMGcKP74nMg+PDfKszovijM5L4oz2hTF6ZSZSOza
tkr32sZpUXHmR7x1QcTHhDP/gSOi/NMLozgTwi8Aho/sDO0DrVHaoC1KO9EWpR0+
KopTPTqqB7NI1afi9WMcp6se69LSTR4b2UePi/jA4ihOsCSeTeRcHOZcYOIw7/6Q
wtrMXQh6N9BObTJfzvHdbnklXfE8m8lRqbS0lPY0Xc4Xw9iM4nm5UvY8k62E0Qu5
MEoGPVMxFwshRSalMEYu482Z8OxkrouXzqbDcmSKhbB0lbCguVIpzLdYyvh8c/ko
Rt6dgr8s62lH+TgTx5UuPHc6UwprIZcphqdEN9jHyFWiWshlwtg2e8+LuXSYSym6
Xv4ILqzucnTtlehEju6zuxlzMN7GjW+TK92z7TZN6Skh1uxGHw984NjhPJwfDwvs
v8XoKJ8CpMDPAs4DLsPxS+D3wh8CXgX+BvhvA+5Ch/EvDKfRzDefBx4GvoXwH8D/
f8CT6FTPS8w3RyUWmJPgrwby4FXgImAz0A1bP/zrgdeDv2XGaTm+k0mf4BWw48yO
Pbsh7MCS87LZQWMc9kf5EytyfjxQ0SdnfXJtPMZnB/YlYmdHuFfs7Pdy6jo5wen0
/txvEBu7t1TxyfnxcJek48fDX4id3aP7hfPj4fPC+fHwsHDey28Zlzc/Hn4g9mOA
/yecHw9PmmhazryEs7MOjkq4tPx4OEns/HhYLZwfD/wpHeOwq1YVzo8HTvsh58cD
N5chZ0ef+64zbWDcT+ZoXwZcL5wfD/yZHOOw7t+i4vuPB/5Cgg5BUz4erj+kjwfm
tr5327aewZ6dW6fPzLGCdyzkx0J+HCYuMHGYd3GYc4F59oRNFfKtOJxNZe1yE1Sd
xeDWn6DE7OXjYsnrvnkn92ZSfpWHSjHUoZ1Wm+c6DyLM5r2O62JT0LVZIo6scVG0
a1dQdXbZ2BU6SHJcb1uyyWS96uxyznAJDRemVGdvypXzojrLehOVipWM26k6244t
VWcvabNbKapz0V9k1pUF1522ZwbJe9XZyeYsFTq+c9mzfxGq8wVxlR6+KlVdjpZG
02vYhtkRO5wd8Fi9d4jV+8On3vNHyHS8b7oD/opD6oCzti4/l1+k3Y274bZ7qHYd
HJEuue2uzrADoe2uqgnyk4oPywR5m1a63rSPyWR52jtVN3xSdcPrqhseSNebfFTx
qupujyveqbrek4rXVTe8VSbI2zxVN7yqutvjqhs+IAsS2/qRyfK2fqTrba9RdbfH
1MT5mbreNu2UrnfEp06cj+yTitcXtcbdcOviMOcCE4d594cU1maXSfojIJ1Kl30H
KpOTRdYybv4GSNkvb1ep2I4UWCEnEyfSlVKYUDqO6XJZOleZjGSRc3NLEFZK224d
w8SUcR0vRCrIWm6Zkg8q+bKUpJeWrfiF8ipuEghMfmW7rJ+Tkc6HF+P6sCxwVmZu
ZIoSPRNGLxX8ZRUL/rIK/lIzfnG/THRq1w/lNfjyFWX2S8bNh9lnelGtPXHVHv6q
nd4RadQ5Z8tmJ+5wds45853zjf3uNy3mTKACrMPxRfCfD/9lwHbwQfjXAzcBbwLe
BtwJ3A18FOFu55tm81Xwb8GfgO865lyIr8VM7Zg3yxx4dsybzUZgeuec/TxeK312
CHkF7NSS8+89/9aT87JPlXjs73HhM985rwhnfa6T+OwgXiR2Hj9ffB5zQRNyds63
i411Oyh2ds6vF87O+U3C2Tl/k3D2Q6igk7O7eadwds7vFs7r+Khx+fO++l1k2Dn/
onB2zrnKEOOwc041nXZ2zifEzs7542Jn55wdcnJ2zn8pcVhPvkPOzrnvkLNz7jvk
7EizQ04emGhO/DITdcjZOWeHnJydc67E4uP7zjnXAKLjfdOd8xsOqXPO0KFgsGuo
t39anzxwkW3fj7yuuHmWbiRi7YobtXlIXXGjNg+pK27URiJ1xY3aPKSuuFEbidQV
N2rzkLriRm0kUlfcyLJCdH6JIetk8xBrV9zIckPW3sZNJFCTcZ88DrMuMHGYd39I
YW12CdQAyFRSdmHlTDFlF2TOFFJWUc3kUm6d63zKLVycTTnFNS/hGUmXlnS5lF34
OLRnQrudal2RhaBht+krqbI7Tkv+GTkfemD0y9Rqre8WfC77qdsll29Jdj8spXKS
X9bGL1F8hV9Mla29KMtoF2Vh5hI6w+44a/MpyoLTBVGSvV/khPDZ7GKfiVo6Pa6p
p6wp3zuY16ijzObGztvh7Cj/NitYN5k6cDMwDNwBjAB3A6PAA8AY8BAwDjwKTAD7
gUnArRCDswOtAFeKmd5RZreJ10rfq9j8w0vOP8J+GUVediCcfa9VwtlRTgtnfZaF
E1Xx2dHbKJx9PNY9Oet6s3DWbadwdpS3C2dHeUC4XxWanGWsC2dH+Wbh7CgPC2dH
+Q7h7CiPCGdH+W7h7CiPCmdH+QHhvO4x4ewoPyScHeVx4ewoU+kmZ0dlQjg7yvuF
s6M8KZyd2ieEBwArnnwZbcLZUWYnm5wdZb+CDeOHq7s06Ci/8pA6yryr3dviPjLt
cR/ZxGFxmHNxmHOB+f0Ii/rIJe6MbXtEeduzKsl+KSXpqZXkJ3++p1UM41dsj8qn
L/K3ivbYbYaCeNKDcpuFROlL0rNzm4aUUiWJ53p6pVRazluy+UfxKraHlpdNUVQ5
pcdWtuctpYq2HCqdlNPt71JM5XzP0OaHcko611MsSTmKks8+sybhdjeOa+rgNYWO
QfJg3WN29+LuseNx99jxZ1v3mOvBS/Ip3eNXHVL3mLVVi3Y9ev4f1CqInFRRVZM5
xhXvlIkd5H5ONXldJnaQt6rJHDNN7CAfU7yj1fEAmFC7S3eqHaUnVOe3U3aUpptQ
vFPWprd2xTsXxZ1l5+Iw5wITh3n3hxTWZi5D0CWJ3881+Uhk+F+RcMu/kPh9Ad0S
IVNIuLGiJxk7DZmEHb80ZyNP9f1+hY1827GMVk6ZqdzPdkby7KzX6V2QRt1ytunf
xfSOw7G0YbP5LPAg4OZcN5vHgGhqRzOqqtksRNf7WOAkYCWQAorAOcB5M3bL2cPj
tdIneAWsA3L+pf99XdrQT+/4rHBe04PC2S33c6zZLWfXmpzd8seEs1v+uHB2y/2U
DnbLOaWDnN3yOQnH2RviMoe+W36scNYffzjpu+X8dPbd7JTwZcZN7/Dd8nOEs1t+
norvu+XciImO9013y+uH1C3n1TTck/TA7nngUoddyHqsZTt7rGVHh3GYuMDEYd7F
Yc4F5pkNi7Rsv9e33z3cb5zt90GPNuh2+55HG3j7ja3dr/v8ht5+b3C/C7nf2Ntv
gO039Fa+Pa/fW9xv5O03+vbbcvtfEfr91v16gX5fdr8XebQhuN9g2+2/7rdPj3y3
gbjf7lv5bnaF7M++z65WwM1/45o6eE017C5M2cL8QIWbf4EOZ1c6VrhjhfvwKdyN
t4fuNodte+jazq6+vbt6dwW7du/YYeLtoZ/KsRoObXtofl8RXKyGNyvGsxMXGfcy
Iz/Q8WFcRYIncKbtoVMJ1RRmsJERF8o3rre57aFp/UoUYFsOHZ81ut/19tAXzXH5
Tt8u2ZeXoXyRdRv3/b63yf3RYID/fvdxWQoi3C75U6GZBibH2/p8F9k52nm6IFG1
34l8947Nclv30t6RrB4Qv27XqLo5Ubfx1wGtszssvwUYSLotmPk3YdWsMcs55DUu
w2W8PQNNrdPKwJ+812fvt3H+HNg+Zxzfqlw3Tn+r8koCSeHdwXoI2gWmcbrAPL2w
g7nAuNry7lDzDMwzG3YwF5jG6QLTOKzN/C3+/zKwqWsL/jjaP3HX9XRzG9N1/X27
d+wMalxi7ppdKbtxqTOtpWkT/ngG3fgr2du3yyyQ451dO+y+o8/vGuzt2rm1J+ja
hT+WA0O9/Tu5S2z4R3hr/44BRNnVv3MX91Ll1pT93VSea30D27soFF+ye8eWnkH+
PXZ/pQd6BvkHGkVbogMH+6/FX/AdvUPoyeJPCD4D/pddUNQj58uDrx3eS14g3cF6
5AdzUY+8atzT6nqI/H8B+mbzzKmSRwbPdA0vwkvQC+zB6/AGdHxeb3uuzOVE82H0
/O63vUl9TubFM9D3f+TZ4+N1sPmdKnb2kjPGvTcYVjOul8vX9SXG9Tx5rh7jep58
xd8gPnvJr5dwpuGbjD1M9ow/bFyPlPXqhVa+wulYX/pFvUde1Dznb/iiZn8Fnw0X
uMjO0UTDcLIzfFFPzHUv6oB8lpnyUtXO57k4scLucf9T4DOJxZZzPZK7Z7v96/ni
HcCL1+dJodLnQUe7vZ1Lx+x5WVVjS0c2/n6/qA/mAtM4z8A8s2EHc4FpnC4wjcPa
zD/i/78HDulbxZyaSKgdBlrCF55dM3R2InHF1K+g4Nreoe3BC3r6tm7Hq2xwsGer
fcMhl/N3dvde09u9G6e5xr8DcfagpwtRrxrs3z1glicSl/cMBaIjBEPbB3t2be/v
6+bm2mv7d27rGRzs39nbvn73zp0sKl+Mx0YjeqUyp9ZlTIIv79/qIpdNvchlz86L
nPmFzoumO5wv9NXy/0JTwvnOsS84586Dtd+sNLfj7XQfXpSUSujG8UL+ppmDF/ob
jXtreMe8eAb6fMHyHVIy0QudqzQxDx5z1JDxeNxv3K7IfEnfbqKdjO8z7gXNczwk
cfkSp4TAPwo8xzeNk1R4Iw72iY8/0OZCc1g+8SVB/HH/lI7VcGgf90sSDq8x7uPq
XcA1wq8Tn7jROJXpwI/OGM8MDvZxz8eX/TH/cc/PbR6mbWgaaTPmv+VJoe0H69Mm
f24mfJXRJ16iPu75GnAf97RyVYZf8eGa9cx/3L90ho97F0rryxqGssG3tzQKZXWk
GobyJXZmw1BWU7phqO01NwzlPcw2DGVd5RqG8j7nZwh1PWh/9xgaGNcrZw/6phmk
Dh/3UkHUg7bNhCYaPmQjTdie7BCZGbGcKwCaWWnLeepR2bOFPeuB2a5nTUmjY46T
NLiASOusu6M481wcK400ubTMs1X2ZmHasWaXlny4xfEA6JTpAFZiOc713Jm2Q/Zm
YXxzhIvPj479c518wvN2qP1Y0rIfC2WVCVmqjXHqbVH5O49y+bwMuKP55jBtdZFL
S6lmT4uTavgFkJ7vvgCY5+RxLk+7r4vsu8I8q0tcnmzsrUsHLGc9mONdPdjZz8dH
5ek8wZWH8asnRvHTJ0X1NnmSy5+3e/zI4TD+WODis/yPtrry85HubKuHacdOcWkD
YGCFq1uWc3KFKyfruX6hq2d+X72xebb94uEfhGCRu17y/cIZv/N0V35ys9mltV9a
wgPyM9R9vDK6j+Ptrjw27UtUWuFM23mmS2vzUbwzrezC7QzyjCpPdyTLDWRdHdoy
b4vOVb0q4sH2iJteVR7h9h4V3D2ybaMYtavJojsv78Vwyd0L28bKLr699sHousYr
rsz2uTjLlY33ovXs6F6MXRuVYWRPxOt7J/gF2TT1C5JPMnNmLO8O9asmMHGYd3GY
c4GJw7yLw5wLTBzmXRzmXGDiMO/iMOcC0ziszXwL3Za/AwrtFOj29rUX2oe29/Z3
dffs7N9FBXFxIlHb2jOEkHVdgzt7h2hr5RBO107SeaCDV/Va3gS+a6BrsOsq0Vft
0VDXkB0tWrt7aO/glGzaEol1vUODu/v6JP66vbuGeiSnDX27t/bvsicAHeraIdm4
A0biweWXb6CUuOHyjdQ4N/Tt3SqF2ti7a6i3W6Kdv6t/y7SzL7L2vp7dNgnOfpFQ
pL5or732uW7QqrffXh6iXMrE2yXXju09O/f2dUlFHAHDYL+9knmWDiDZlBMenUhc
3u4qFnZWt2R8DGXUQTnhpq7dliKTTdsHe1wMnG3T4N6Bof6B7V04nI/DvYPu/jRx
HM6elgNrcqf6ayxteM04RJJtgz09ATmSbLx4gzXjLL27+q/p6uvxERfimrv6XNFd
uoHoWmDAde7avRUVJccLEonMGbn2tR0bmFmuvcPekNpWFNzf+dr6Dt6drvYLe4b6
27f0DHW1s1r39tnzMlIikVwSRsBd2dqFk0pAmw7QKRhw4QayJM5xsT1HbZP1tvIQ
xVjnzsxWxkQo4DoXb52L1834iNfNY/qbXLruTe74vMwZxbUdrNnzijbBebt3dNms
2EJd5htcyAaX8QaX8fnuiJci52YD69pqq4TblaHZDNlb1lHoCFb1dA327V3NyraH
DFvNFB3n2mw6LuuwxenYO7j7Gjn75fYmSA1f4YpyhTvrFa4M+w7h4a7N8HDXooe7
ph7u2pSHW47cLa7N9HDXpjzcNfVw16KH21L/cPsD2+Jr8nDTx8PNMHm4a/rhrjV4
uK09fLhr0cNdCx/u2pSHu6Yf7tqBD3ctergtnf5w1xo93LXw4a5FD3dNP9y1qQ93
TT3ctfDhju4UH+7a1Ie7ph7uWvRw16Y93LWpD3ftwIe7dsDDXYse7po83CxI+HDX
3MNdO+jDXUsuCSNMebhryTYdoFMwgA93LZmsuYe75h7umjzcNfdwu1Zmn6qae7hr
7uGuycNdk4e7Jg83fXfsH+6ae7hr6uGuuYe75h7umnu4a+7hrrmH2zaw8OGuRQ+3
rWL7cNemPtxyKA93zT3cNXm4a+rhrumHu+Ye7pp7uGvu4a6pETOKipQj+TeeDzvd
YRgxSzgVg3rGCWaRSZv55myk32AWmivMEWaLOcZcC/5a2G5D2Ltguwe43zSZz6Fc
X4JtHMf/YBab/0C8WYn5+NPSgu7EQrMycYTJJdrMetguTRxntiWWmFch7BYcvxVh
dyWONKOJBeYzsD2I+N/A8Q9w/BOE/yJxlFmQPNIcn2wzZyRbzXOS882GZJO5NHmE
eXFyntmaXGZuSi4x7wbuT7aYMdi+DHwNcb4J/x8Qfz/8nwD/CduvgbmzmsxC4NhZ
LSaYNc+cNmuBycE/C6gBG4FLgefPWmi6Z803/Yi3d9aR5mYcvw32dyPt+5Hmo7OO
MJ/D8ZeAh4H7zWdm+Vp0jtoQ7wt9/ztMDg1wxI+37mzj7hG7aBuMG/GjZnyFcSOB
FLm3GDcpmff+WolDAfu1kpZy9W3G5ckBAg4tMS2P7xHOeNxY0Y8wfs64/JjXlyQu
Bw448shw6lr/YNx0kzbgPyQu51PMSrj4nEDN3wfynLw2TkZmHJaVvwlkPpxAnUu4
PDiNZb2kZb6XJpyNqhp/J0yfo6Gvkjw5gfoWic/6e6vkyekt3EmX5eV0Gm7Vyus7
2XCeiEsbAA9KeZYB35D4y4EfSPxTgJ9I/iuAXyTc9Z0KLEi6+By1PT7pyn8acEbS
1c0q4DlJl5ajvBuSrm7XAJcmXTlPB16cdPV8BrA16crSDtyUdNdL9fLdws8E7k+6
8rONjEnaDPBl4fyN6tfkXDngm2LPA/8g5aE6ul/sReAnwjlS/Z+Stgz8WngFmDvL
8bOAhcLZNo+d5cpDpTSY5fJ5LnDaLFeHHPHOif15TC+8CtSE14CNwtcClwpfBzx/
lrtH64HuWa785wL9cl6Oou+d5e4Fn4+bJf5G4G2SDyf9vFvKTNX3/VI2joZ/dJa7
FxzW+5zEvxj4knAO5z0snC9gP02Kg2F0aBK2LflBnutkkIfnajzIw9aytqev/9po
hsTzpg36WKHbKKFbOJvgWGIs5PVkxKuzHLdpZ0fxJ2ZH9pE5SqyWKVeM0zkvyido
iuJPNKnzNqvztqjzzo+4WRClHVsQpR05IorTuVCd68iITwi35WyN0tbb1LmOiuKY
o10cW07FxxZFfOQYlc+xKp/jVJkXR3xM8fqS6FzVpVGewfFRnuYElVbx+onqXCep
Mp+syizcpg1U2mUq7XKV9hSVVvGxFREfOTXi9ZVR/p2nRXkGqyI+IdymXR3Fr69R
ZThdleEMVQZwmrwLy9Me5TOSitJ2nhmlraajOEFGlUe4LU9WlSenypOPuClEfEy4
vfZilLazFMUJyupcio9UVDnPUuU8W5XzOSqt4iPPHYsHfayLw5wLTBzmXRzmXGDi
MO/iMOcCc/Aw7Q4MO1i6OMy5OMy5wDQOazM/R9DPgBf27KJQLN4l/ZyPrf+fEtA4
8gym3y546qkan3j6/4cW96lizXjiQ0w0g2mmlDPZGubzmwc3jLXPzOf3fzK++Y1i
zXjiQ0w0g2mmlDPZGubzmwc3jDVdhNA/vdBCMt8Oh2ehuGrCS6Dz7L+FZi5ynmuW
AgGOT4PfDj8PnA1eAzaAXwJ/E3Al0Alsg20H/F3AXuBVwGtheyP8twB3gN8JfAD4
MPAJ2D4FjAEPAg8DX4f928AE+A+BfwV+CjwB238DcxNzzQLgKGBxYp45GVgJtAN5
4GzYa8AG4GIcb4J/JdAJflWCdWjMTvi7Ybse/o3ALeBvBm4Hfxf89wB3A/cBn4Dt
0/A/D3wZ+Crwd7B9B3gM/EfAj4H7zegsmWsujufifaFPsLYphFEg5jcp7x05bxFF
VHLqUoHE5/Fp4vOYIiR9ClkUD8kpJFP0YxyKbzXhFOU2SBy2A5aLdgprm4SzLFwQ
j5xiXadwfitTOGNaymI7xM6v6l3CKSTvFc7r4JRrcgrJFLmZlkLyG8VO0fgtwikk
3yFx+DV/p3DWwQeEU0j+sHB+t3MxPaalkMyptuQUkseEU0h+UHgAPCx8GfB14/JZ
Dnxb+CnAhMRZAfxQOIXkfxW+0rgfMpLzPjwhaSkk/7dwCsncT5FxKCQvEE4h+Sjh
FJIptDM+7+HJwikkU3Qnp5DcLpxCcl44heSzJZ8sUBNOIXmDcLaFiyU+heRNYqeQ
fKVwCsmdEodC8lXCKR7vFM52tFviU1C9XuwUj28UTvGYAj/jUDx+s/AqcLvEqQHv
EjvF4/cIXwfcLXw9cJ9wisf8eSfTngd8WuwbgM8Lp6T1ZeEUj78qnOLx30laisff
EU7x+DGJQ/H4R8L5HPxYeAB48Zi/laBLiN2Lx9cfknjMUPmB3TTNmHfZzLC0eABU
1XqFY4pXZb1Cxh+TZcZp75T1CmmfUMuM12WZccYJ1BqFI8IZJ5ClxWkfU+sVVmWN
wtNoV3vJd8j+8fZcsuQ47XXZP55pW9W6hMOKt8oPEZh2WO0rn5ZlxhlnTNYoZJzq
EdG1TChel33lbfll/3ibVtYlZJ5VWXKcfFzxTtlLnvEnZY1C5jMge8mTtx4dlW1U
9pK3eS6K0o4viq6r45gon/FjonwGjo3K1nqcunb5oQPt6cWRfXRxlLZjScQnFR9e
GvG0/OjBXuPx0X3pPCHKH6/G0F4/MYofnBTFHz1JnfdkdV5wZuFdWIYgyie9LMpn
bFmUtnO5KsMprgzkdeGMY1ZE+YysiOo5farK89Qon86VUdqJlZG9fpqzM61ZFd2j
4VXReVtXR2mHV0flTK+J8hlfE8XvOD3Kc/z0Vq4JEmvGcZi4wMRh3sVhzgUmDvMu
DnMuMAcP0+7AsIOli8Oci8OcC0zjsDbzFXyqPJiceeuGtOyaqzYysCt8TIlh112d
OXXBrvHqU+uQjN/owG+IEO28UCGZuj1DQcIO2EXBLfk6404OmQPKeXCmyzF9dwfJ
MmcXpG2Q3JVaxfYZumVzZ07lKmF6dc8U++AsPPGU7KfVOsmUSAdnJLYWGgTaFX3T
M7UJdx6S0oGlOrC9qHzCKvfN5iBNyyfK+4bkGsk+sw9t+f/G7Tluz9MZye9Ze/YK
0ZT9yrWgz1c3hdvDKej7nV+a8CnbZFYAZ+C4CP8c+BuBy8CvBLaA98EfAl5hms1r
gVthuwP+XbDdA3wU+CvY/hq2h8G/Af49YD/wU+CXsM1ONJsjgGOBkxNN5rREi8kA
Z+N4PXAxbFcAL4HtKuDl4Hvhvwb+G+DfDtwJ3AN8HPgs0jwIfxzhj8L/Po7/Bf5/
AP+doOhtTHOyxRydbDYnwF8JpJNNpgxUwS+A/XLgxeDbYNsJfw/8Omy3wL8NeAds
7wU+DP6XwGcRNl3Q57l4X+gTrG2K35T/KBhQLCDnLVohnFohBWDGp+hIUZZ23nuK
qbTzmAInOQX9y8TGYwr05GwXW8TGdtAndgr6XH+EfCHwCuPyoKBPIZ6cQsatkpaC
PsV32ino3yVpKehz5jk5r+mjwino/5WkpaD/15KWgj5FdsahoP8NiUNB/3vCKejv
F05Bn2I6Oevpl5KWgv7shMuTgv4Rwinoc2Vl8oDHCRd/GXBawuVDQT8jnII+hXLG
Z91z1jo5BX2K40y7ErhCOOWel0jaVcYJ4uQU9F8ucdYAe8VOQf81Yuf9fIPYKehT
+CanzHSncAr69winoP9x4RT0Pytlo6DPGe+0U9Afl/wp6D8qdgr635f4bDv/InYK
+v8hnII+XyDkFPSbk45T0D866dJS5D5B7BT0VwpnG+QCWDwvBf2y8CohcWrABZLP
WuBy4RT0OVuecdYD2yQtBf2dYqegv0fsG4C6pN0I3CL284HbhF8AvEPSUtB/r3AK
+h+WOBT0/1I4n8/PSp6BiQR9Lm9ElxC7F/S3zrA70XRBn0/AxT1dO7nm2vr+Pf2D
u7f0bu3dabrtc9uUSMxPJKYp/VaVNEqVlF2KaG9NRKrniHCrSoq6b9XHpFKvZ0Vx
JpXSPyxKv1VP5yj1VDYUtWnnRvlMKl4XdZ/xW9UmoqPCA6BDdiCifVxtLjqgNhRt
lU1E2TRH5qfDOB0LoviTwhl/WDYUDQjZaYhxRkTdZ5yqbCJqzytKvz2vLD9ky9ym
yqx4hyj6drmfo6LyjIi6T15dFPEJ4bZOjonqp/VYdY8UTx+n6lkUfVvPi9U9Uor+
sKj4Nu3SKJ8xxTtExSefUHzghIibE6N6G1bqfqtS8b2ib/M8WeWp+ECg8lw2fWVs
2odF3ScPlkfXNSrqvs3/lMg+cUpUhrpS9wNR9MlHFa+ujNKOi6Jvy3aaKpso+rY8
whk/EBWf9rHVUZyONep6FR84PUprzojKOSLclqc9Vvqdi8OcC0wc5l0c5lxg4jDv
4jDnAtM47GAuMI3TBSYO8y4Ocy4wjcPazGNJ9+PhdrtJ2hy7WZrdbC2dypRlm+NM
xQt/lXyFyhQie/ErX7biV3s6VcpnbVg6Va4URJxzsWDK5vLOlCtLXpmMVzHdaZhD
qSg5ZHM2h0wqZzd6iyxgmZLPPe8TpvM44zyXRzrt8yjb8oSlyIgUiaBKxkZKpwpu
A2eWGZlJ/hVb1CnnzJY9y4Xx0sVSRk5aLrlqQYal8PSumKiqrKuhLHeps1ecLdhL
R1DG7g2N2MWMzYGarjeVsz6rXKkkWeXtFtIgRZ9DwdWw3erOkZzsN110Fr+Jnr0y
qyvaq/X30W9KXcrY+8JSugJkqAU7S1nudSVjL4DFlToKz8/r9Znn0v7KXYtCrWSk
JZUcsVXmG0TOX0HWV0/Jn6bkhdBcztYhwir+MsPrzVpBlSWo+Apj27LpeDvmcADg
v9DEfx4387iZ/29u5jMJTZSYljUYJuB7n9IqZSz9F8K7pzNM0Gw4i7UN/y8FTjEt
ph1+EXge+PnA5eAvhr8Nfj+wB3g1jt8A3I6074b/QeCjsH/KzDdfAn8E+DaOv4/w
x8H/HfxX8OclWkwbcDxwKnBmYr45C/564BJgc6LZdAFXA7uAV8D2Ovhvhv8O4L3g
HwL+Evgc8GVgHPh2osk8hnA3PNBsfg3MSzab1iTlQWOWwF8OnJ5sMQX458DfCFwG
/iKgG9iB42vhu+GBZvMWHL8L/vuB+4BPAmOwfQX4RnKmYQKei/eFPmVG1jZldx5T
beC9I+ctomxNpZIKJKVk2v0wATnvPWVZxvFSKTnDLhefxy8Wn8MElDlpZzvoF85h
gj3CFwKvlvgcJniDcKogtxt3Hpb33WLnMMEHhXOYgEMDzIciKefi85wcJviSxOEw
wSPCOUzAOfeMz2GC7xuXP4cJHpc4rI9/lzgcJviV2KnIcFMhcg4TtAnnMMHxwjlM
cKrwADgz4cqzDDhL7MuNGw4gZ31fInwFsDnhzsthgi7hHCa4Wji1ol3CVwGvkLSr
gdeJfY1x8+Bp5zDBO4RzmOC9Eof39kPCqUX9pXAOE3xOOIcJOMednMMEHA4g5zDB
txOu3jhMwHntzJ/DBH44gNonhwMYn23n18LtVicij3OYoFU4hwmWCOcwwXLhlM5P
T7o8OUxQEDuHCc4RO9vjRuFV4DKJUwNeJHwt0C2cwwQ7JP564Fqxc5jADwdwmIDD
AeQbgLdIfA4TvEvs5wPvF34BcJ9wDhN8UjiHCcYkLYcJOCOGnM/nNyROYKJhAu5z
QJcQux8m6D6kYQI+VeHbm3v3hOMDs2cYH+A9wl22GiT5qHCWo1N2RyQPkhGfUHxE
thJg2s7ZLi3roXVOZxhnck4UZ3Suyn+eyl+2FeB9mWjqCO2jzVHagZYobTA/sk+I
3k/78IIoz44jIt66MOLjig8fqeK3qvhtKr7iw0ep+Eer+ItUfMWHj1Hxj1Xxj1Px
FR9erOIvUfGXOs7rHV8a3a/68RFPnxDxCeE2zxNVnmobgtaTo/hjwhlnIIjipJdF
9ollkX1keZS2Q7YksG1pheNWpxcN3p73VHUtK9W1rFTXcpq6llXqWhQfXh3x6pqI
Twpn/iOnR/l3nhHFaZWtCuz1Kj6QitIGZ0ZpJ85U502r82bUeRUfyUa8IxflafLR
tY8Jt9dbUNcr2xDY8yo+XFLnLafj8QHr4jDnAhOHeReHOReYOMy7OMy5wMRh3sVh
zgXmmQ1rM3+KbsubASqBmbxXAtPZUtrTdL6Y5ZeK5blcPuSZUiXk2UzO82y2bJPm
UplcTzuntLZIpGIu7SPlsir/TCnKPxPlmS5lM1wPXSKFaTOVYpg2VyyG501HWWYr
YXGmFDmbLkd2XG1kV5cYXcqUS6+k9eVGRc4oeyGnzlsJi5bOpcPSp/OFKH6uoOKU
o3Ply1E+2UxUzkI+vBZeolxusZD3NJcJ64bl8vVRyUb5FcsFzzPlsMqoNfrY5UpY
S5l8mHW6nA8Lm8mFLYXV6PMIy5HJhPJyupyJ6p9as/BcKcw5UwjPTY3YW4teDLfV
HdLwsnP56AJzxTDjbDG6KFW2nEoX0nSlHN7IXHSp2YxrwkyXjp6JbFjMTNR8s4Wo
2ZUK0a0q5qNKzIYFZcV4WohoPrxUadz7zAfwUL4nfjDjBzN+MJ9ND+YUFQ/ZzG40
+MI/qhTBKQ7qP7/ePZ3Bl/n237FIuxxIAWcB58H2R2aheRn4H4NfA/9G4FZzhHkn
/A/C9jH4n4P/N/D3AY8BPwaeBOYkFpg24ERgNVAAasDFwAuBHuDlwA3ALcDtwF3A
hxPzzQPAXwNfA74N2z8B/wb+S2BecoE5OjnfnAR/DfwCUAUuTLaYK2DrAnbgeA/w
GuBW4B3A+4CPAJ9C+IPw/y/wXeBHwE9h+zX85lnzzSLgZGANUACqsxaYi4DN4FuB
ncBe4CZg+ur9FP95X+j739JwQIL3hVLOcuG8RRTOyKnrUhAn5+ALxWim5b3n/pQc
MKEQzL1CGYci8h9LHOrH3BSadh7fKJy41biBF+KdYmNeHExhXA6+fEzslJi4wj/t
HHz5G7Fz8GWfcLa7x4Rz8OXHwo8BnhTOa52TcJyDLxw0Iefgy4nCOfiyWjgHXwrC
OfjCBYbIKXfxdxPkHHx5oXAOvvQI5+ALfytBHgA3CF9m3CJB5Kxv/j6CnIMvdwlf
AXw44a6Xgy8PCOfgy18L5+DL14Rz8IWDIEy7Gvgn4Rx8+TeJw8GXXwo/w7iBD8bh
4At/B0E77/lJYufgyxqxc/CFgx3kHHypCufgy4UyiMDBlyskLQdfuoRTMOQAB+Nz
8IW/dyDn4MtrhHPw5VbhFeN+40DOdvc+4RyI+YhwCpifkvw5EON/G8aBGP4kkpwD
Md8VXgV+JLwG/FTSrjVu1wDaKfg3z3J8PbBIOAdiThbOtr9GOAdiCsI5EFOd5fLk
QMxFwjkAsVniXAhsFX4RsFM4B2K4IwA5B2JuEk7nB2K4pTQdbp9tS34gpueQBmLs
FfVu29Yz2LNz6/Q1mNiQTPzLDFfm+JcZLm38ywzL/6d/mWHbqowc2bTxLzPExWHO
BSYO8y4Ocy4wcZh3cZhzgWkcdjAXmMbpAhOHeReHOReYxmFt5vv4Wvle0k1Zt9N7
M6mCXZ2Fc8n9POFwJZZK0U+e9lPWC27Oc/uUKetlP/8652coZ3MySTzn5hw7DdCR
aNJ7IZqybvOyk579lHWfe8bNjeaUdT+1OZ0vehmuWCn7PNw8ck5Zt5OaM7KSDYIq
aXsZnLLusyjnfLpMOPM5Ome2HM7HzvvQdDHUDMsyPZ3L9ISnL/pZ4Vk3LT6bcrPR
mZuzoET+0ot+En2mGE6iT/uzU8V2WeXcvPJMqujnrhc8cdPDGUdmfhfd6bK4fX7K
etnLrmW5Vxku/mJjl1wyTln3hcv6Sewl+ZVBRU7GWna1gNO6SJyH75oGp467ykJR
JPNC1k9Zz4cT8gsyq5wCsZxPWkY2bBBF9xsGRvLT2St+Qn2UzN9C/yMBttOSlVRx
ZvcLiX1mEm38X+N2Hrfz/9XtXIlKLY2WbeLbfqE5vEMC8e8xfvPfY8w3+5Lx7zHc
OTkkEP8eI/49xrPx9xh+GICrOzJOYKJhgDQjGve80u6HAbYd0jAAn5LLz+U4bveh
DQZYQVO4FTQTkXg6pninDAZY4VJEf6YdUYMBaRkAsEKqGgwYUIMBRjZhIB9RvDov
4hPCmbauNmFoFdGf9lHZhMGmlQEAm1bxumy8YK9LDQCMKd6pNlswSvQfWaiuS4n+
T3cAgHxS8WE1AJBWAwDjig/IBgssz1MNAJCPqcGADiX6+wEAe6+XRPEDJfqPKl5V
or/fbIG8Uw0ATCpel8EAW07ZbMGWU228kJbNFmyeagCgUw0ATCpebzAY0CoDADZ/
NRiQFtHf5i+DATZ/tdnCpOJ1tfFCqxL9R2UwgLyqBgDGFe9UgwGTitfVAECriP7M
f0Q2XrB5ygCAzVPxzjNUnorX48EAcXGYc4GJw7yLw5wLTBzmXRzmXGAahx3MBaZx
usDEYd7FYc4FpnFYm/knfLNwqSbKc7KUSSYfriTuVDWwgpP8qEemQ1tOpEbO/XUJ
cm7FF7BSwaqF6RRnzrrAQkXipwthvpyoLDYnsuncCjnRyDI5K9zx7GXJNl3I+tzy
4UkLXopN57NhKTOSSbqY86qp12fTxawPzDtx1UYLC+eVy3TerSBjbdHl+8XUC3mf
SzlMUXCCL1P4ImcLXiqs+JouyqWKjovYlYKv6EpFzhRevWjOjO4zcAIsL8nn5EnW
r0yTcavOpFM5t5AOk/vrL4fncOIjc5RknGF9wFlDkbcgOaZL/pZmSj59xpcoXI4m
729examn6Uh1j9pcmMyt7cPT+hzDZZScRsuMwiWMClJvGb/LQSYXivA+vZNq95kn
0cz/I27qcVP/397UpwtMjQYG+OanKEvhSv+N8O7pDgw0m6NMC76EW8xKIA2cBds6
+BcDLwDvhH81MAS8ErgZttvgvxP+++DfBzwAfAF4GPgmMAE8jvCfwZ95UKDFVIB1
wMXAC4CpgwLN5rWwuUGBZvMe4C+ATwBuD4dm8wjwKPAY8DjwM8T9Ffy5yWZzJLA4
SUHQmGXw1wC5ZIt5LvzzgEuBzUAXbH8Mfwi4AXgd8GbgDuAu4F6EfwI+93B4EHgE
eDT5VAMDBGub4jo1SOoN1BrIeYsoQpNTc6QwTM6BAbvevnH3nsIq7RQpKXaSM+wF
4vO4U3yKoFcLZzvgHg7kHBh4pfCFwM2SlgMDt4mdOgh/T0A7Jc/3iZ1lv084BwYe
EM42+AXhHBh4WDgHBr4pnAMDE8I5MPC4cflzYOBnYufAgB8M4MCAHwxgPfnBAA4M
+MEADgz4wQAODHAwgDwAKsKXAeuELzfuNwfkHBh4gfAVJhoM4MCAHwzgPfGDAVSL
OBhAzoGB10ra1SYaDFhj3GAA43BggBsTk3Ng4C+Ec2CAmxGTU73yezVwYIB7NZDz
/j8inAMD3KuBnAMDHAwg58DA48I5MMDN2lkGDgz8SuwcGJgrIjgHBo4UzoGBxcLZ
vpYJ58AAf69ATrE8l3R5cmDguWLnwMB5wjkwcKnwKrBZeM243y4w7Vrgj8XO9jsk
fD1wg3AODLxOOAcG3ix8A3CHcA4M3CX8fOBeyf8C4BNi58CA36uBAwP8TQM5n5VH
hPP5fFR4YKKBgQwzM+55pd0PDFx1SAMDDB0KBruGevunjQcELrLVHMnrihu1KXNd
cSMbNFu74kY2aLZ2xfEKiTTN2U7fpL1VbdY8rHir2qB5WPFW2azZ2hVvbVJ2xVvl
RwPWLtzqsy1RGUbUxs2BbNxs7YoHslmztSseHKHsivsfE1i74oFs3Gztigetyq54
IBs3W7viwVHKrnhwtLIrHqhNnEcUD2RDZ2tXPDhW2RUPZHNna1c8kM2drV3xYImy
Kx4sVXbFg+OVXfHgBPtQhS6Mc4KKIz9EsHbFg5OUXfHgZGVXPAiUXfFgmbIrHixX
dsUDtRn0iOLBCmVXPDhV2YWzrQYyJkH76EoTjwdYF4c5F5g4zLs4zLnAxGHexWHO
BaZx2MFcYBqnC0wc5l0c5lxgGoe12alWu4ByqmRXe8+kU3ZX1WyqZKcY51IF62c5
p5rh5ZRdHj2XKls/m03Zec2ZTEr2GC2mrTqFCDZhMVWyGWbEz3FWL/wC5+LCz6dy
duNSnNhuZJpPlayf42xYF182LS27xckzxZRk4GZUZ7hOvMvAHeddeHiMnFxGGevn
U2U5UcEu3F+URfMzqYy1I521w5d0FUlXsTWQ4wL1Nr4rKK7c2pGPO04VrV9IVWy8
rK/ZnKu5TFb8nJQz62quKDv0FqSiVMXZ8lRSeXtckPIWU27L2ozcgQpXoudxyeWX
S5VsfmUpT1kqPisVm5WKLaSKkq+7rlyqaPMvyI1Bce1xOZW2+WfF9/GystdvLuW2
tq2k0q6lZNx1+gX1Ua1Opc1zOvZsKvQ3ouG9Mm58Np+48bl0z1Dj89rLvEZSOV+K
lEQp5ejXp3dPRypvsv9agcVAAKwC0kAZqAIbTbP5I/gvBLqAXuDlwF7g1cAtwG3A
O4C7EPde+B8DPgV8AfgK8HXgO4CbU99kfgr8AkgmmkwLcBSwFFgOrAGywFnAWuAC
4DLgSmALcDUwCFwH3Aj8CfAW4M+A9wD3Ah8DPgV8IUFRy5ivwP868B3g+8DjwE+B
XwDJJMoAHAUsBZYDa4AscBawFrgAuAy4EtiSbDZ/DH+6VM5z8b7QJ1jb/Pwm56c4
JWNy3qJAOFU4SrHklMopm5Lz3lPi9HlVxfcyIn2qfVx6h3a2ixcKZzvoEk6pvFc4
pfKXC6dUvlc4y/hq4ZTKbxFOqZxyOjml8ncIp1R+l3FloFR+r9gplXOpHnJK5Zxn
T87r/oJwSuVfEU6p/OvCKZV/Rzjliu8Lp1T+uHBK5dwemZxS+S+EB0Ay4fgyoEX4
cuAo4ZTKlwpfwTDhlMrXCKdUnhVOUYVz8clXAWuFrwYuEE6p/DLhlMqvFE6pfItw
SuWU4skplQ8Kp1R+nXDe8xuFUyr/E+GUyt8inFL5nwmnVE5ZnpxS+b3CKZV/TDil
8k8JZzv6gnBK5V8RTqn868IpH39HOKVybqdMTqmcEj05pfKfCq8CvxBeA5JJx9cC
LcIplR8lfD2wVDilcs7dJ7dL6QinVJ4VvhE4SzhVvbXCKZVzm2VySuWcx09OqfxK
4ZTKtyQjqZzSPe2BiaTybAOpfPshSeV8mru3/Y+q5NauuFHKeF1xo5TxuuJGKeN1
xY1SxuuKG6WS1xU3ShmvK26UMl5X3ChlvK64Ucp4XXGjlPG64kYp43XFjVLG64ob
pYzXFTdKGa8rbpQyXlfcKGW8rrhRynhdcaOU8briRinjdcWNUsbrihuljNcVN0oZ
rytulDJeV9w0UMnrSiU3ShmvK26UMl5X3ChlvK64Ucp4XXGjlPG64kYp43XFjVLG
64obpYzXFTdKJa8rjjd8ZI9VcnFxmHOBicO8i8OcC0wc5l0c5lxgGocdzAWmcbrA
xGHexWHOBaZxWJudgzQAlES2y6cqIpM5GaqYylkZrCByXSlVsfJWPpWz8fIi7xVT
GXtcElmrkMrbeKVUWmQwJ1fluSupC7dyVj6Uxcr2GPFEPstIvJKVz6JjJ0sWwnI5
vbMs8lhJZLkSFz+x+ResX5QVNvIiB+ZTZbkOd14vW5ZEXvT5FbiKh7U7OS4fynru
OopSL0VuxKrSFUVWRH5SHicLlkRejOL5enPlKYTnzdvrQnobH/fHy5dyX1y9lqR+
iiKblkSOLHGJEBcu1+WEZ6ST+1iw6Uoi26K8cpyXfLK+XJIuvP9SH2U5r7uuqP6d
sF2U++SvuyjqZEHS7TPXodVdE7e8uOU9wy2ve5tJNpLG+SakfErpRr8zvftdSeNN
KE2T2Qx0AtuBAWAPUAduBoaBO4AR4G5gFHgAGAMeAsaBR4EJYD8wCTwBmATODrQC
i4EAWAWkgTJQBTYCHcBmoBPYDgwAe4A6cDMwDNwBjAB3A6PAA8BYghKXMQ/BHwce
BSaA/cAk8ATDkygD0AosBgJgFZAGykAV2Ah0AJuBTmB78n9aGienusd2Qk5pfLNw
toNO4ZTGtwunND4gnNI4l50hZxnrwimN3yyc0viwcErjdwinND4inNL43cIpjY8K
pzTOWefkvO4x4ZTGHxJOaXxcOKXxR4VTo5gQTml8v3BK45PCKY0/ITwAWPHky2gT
vhxoFU5pfLHwFUwjnNL4KuGUxtPCKY2Xha8C+MSQUxrfKJzSeIdwSuNcsoac0nin
cErj24VTGh8QTml8j3De87pwSuM3C6c0Piyc0vgdwimNjwinNH63cErjo8IpjXMl
fXK2ozHhlMYfEk5pnEvZkFMu5ux1ckrjE8Ipje8XTml8UngVeEJ4DWBjJ18LNAmn
NM5lbcjXGzeTnZzSeCCc0vgq4ZTG08I3AmXhlPKqwimNc4kbckrjHcIpjXNWOzml
8U7hfD63Cw9MJI3nGkjjvYckjfMpqXVfvXvXUE930BE8v6tv98GXlwmMfZQst9Ou
ZX152kdEKLdTXGV9eTaVUbXufIcsL0M+ofiATCG355LlZZjnTFPIGWdYrTUfyFrz
jDOqxPG0COKMMyrLztBeVdPGx2TZGVs2mUJuyybcNnVZdoZpW0UEt2VYEMUJ1LIz
Y8IZp1OWnSGfVLwua9DbPJXwPax4qwjf9lxt6lxq2Zkx4YzfqYTvCeG2DItUGYQz
bV2Wo2F8Pz2ccfxyNLSnRey2daiWo6mq5WgmFK/LevS2nEuj/MeU2F1VAveYcOZf
VUvQjAtnnE4lak+otek71Xr05uTpy8swzrAsUxMAaRG17bWopWmqaj36ccU7ZTka
pp1UAveAErUnFR8QUdvW8wxL05C3qqnfIyJw0x6o5WhGFa+qtenHV0XXO6CWpjGy
NA3zHF4TC+XOxWHOBSYO8y4Ocy4wcZh3cZhzgWkcdjAXmMbpAhOHeReHOReYxmFt
5i/xzfLRJNfcSIcrMVh97Jw0hUdrcIJWaHgO49rVE1QcWoTYRQ90cqtjpUUnCwNU
DKfYpWVKKvOQFRjc3NXpSWYoC3KZGjkK0pGkeCR2eqkqhV97PFyD3JbqKfIr+cgN
Lm7Kua1wpyutUcUenPmq5HoUUmFTM9KXaSslzbW2Zx9YE/Z+a5O/clVJNs70y/IX
4y8caeXYTfedUpQDK9oJsTNm6k48QwvTye0Z95m/QbP9Utx0aYmb7u9T050uADUS
7vlm/l0s/+LXhW8yy+GfblpMAf45wAagA4jmszebQeB68NcAbwB/K/x3wX8/cB/w
SaT/PGx/A/518O8CPwT/CfAEkEg0mWagDViSaDbLEy3mDKCI43OA82C7FNgMm5vD
zuVgmsz18G+C7VbgDuA9wIdg/wTwGeCLCP8q8E3w7wE/RPhkgkK3MU+Cz0o2mfnJ
ZrMIOBFYCZwJWwl4HrABiJaEaTZX43gQ/vXATcCbki3m7fBHgHtmFO55Lt4X+hT+
WNuU+HhMPYBCNe28RcvFTk2Qoi91RAr3FGJp572naOrz2iCcYNugzzR+HjuF+y7h
bAe9EofC/aDwhcD1EofC/WuEU6d4g8Rhed8qdgr37xI7hfv3C2cbvE84hftPGlcW
Cvefl7QU7v9G4lC459x1xqFw/13hrI8fShwK9z8RTs2Eojw5hftEwuVJ4b5ZOIV7
LhHjBdklCRd/mXHz1Zk/6/gM4RTuixJ/BXCOcAr350laCveXCqeyQyGeaVeZaI76
ahMtF0PhnsvF0M57eL3YKdzfJGkp3N8qnCoSxXdyCvecl05O4Z5rxzMfCvdcLoac
wv1nhFO4/6LkT+H+q8LZXr4pcSjcf084hfsfSv4U7im4Mz6F+yfFTuF+lojaFLPn
J10cCveLhLMNniicwv1K4VXgTElbA0rC1zKecAr3G4SvB/zSMRTu/dIxFO65dAw5
2/jVEn8jMCj284HrhV8A3CScwv2bku5aKNy/XewU7keE8/m8R/IMTCTc55nIuOeV
di/cX31Iwj1bcXtf/1WZ9Kqu6PV9DV/fq6cJ+IFLHYqE9RlmulvxNhGJpYGa3T6i
eKBmt48oHqjZ7SPCrQgsm8XSPqbE/Kqa3T6mhP2qiPlWjFXCfqcS8yeUmD+gZrdP
Kj6gZrdPCrfCqWwoS/vhmN1uBVgR88mHFQ9ao3ONKmE/rWa0jyqRP31UlHZMOON0
KGF/XPEONaN9XPEONaN9XPEONaN9XPEONaN9XPEONaN9XDjL1iFrztM+oWa3dyqR
f0LxTiX4TyjeqWaxTzSY6e7Ff3vf1Sa1A2pG+6TiA2pG+6TiA0r8P3Bdeh+nVYn8
w4q3KpF/WDjTtorIT/tTrfti7WpGuxf/rf20KM+R0+L14Z2Lw5wLTBzmXRzmXGDi
MO/iMOcC0zjsYC4wjdMFJg7zLg5zLjCNw9rM6/Ht8hogK/NqMzKflDqUV9gKfiVo
mQmbtZqbP86KSgrfyqcqZaViFzfOyJxiFSJ+uezXOi7a1Y+zonumU/lMKMTNlDQn
033TqZJfnNkHZGU+sfNRKvHdvOgoo5zXbbNeXitHYpzLyultfnEQlLIg6mwl4xe5
PqBUTp7MyGRjb7cbRE6J5yYR52TSb567abr01u5X++C+olaGzMjsX1XnciKnf9rt
OG0GJZtBNlWQ2d1Fa+fV2qLbPTJdhCklikrqb0DFL1rN3UBtEdxE6agIbk9SVaF+
ve6pWWZF3PZLohwYjoQlW5v7zHvREO+MG2PcGH1J/+caY0OxZnEjsZ1vUX77UQzS
71vvno7YrmfJt5jl8NcAWeAsYC1wAXAZwl4MvxvoA4ZMs7kBeB34rfDfDv9O4IPA
R4BPwjZmGs2QbzZPAslEs5mfaDJHA8cDp+D4DKAA/lzgXOBi4ArgJUAPsAPYDdwA
vBZ4E3A70vw5/A8A9wH3A58DHgS+lqBoRjmSAnyz+RH8nwA/B/4bmJdsCtdkXwa+
GsgAFaAG29SFY5pEgG8y1yVnWmud5+J9oU+wtvm9Tu5nyVPj4y1aLnbqeBRtySm2
U2Al572nMOrzWiu+FxzJmddl4lNsf7HY2Q66hVNs7xNOsZ1rsDMPiu03CGcZXydx
KLbfKnaK7W8XO8X2O4VTbP+gcIrtHxFOsZ3CO9NSbB8TO6/7IeGUKf3MeIrtfmY8
xfYJ4Wzj+4VTbOfMeOZJsf1J4RTbuWgMeQDMT7j4y4CjhbOOuU47OcX2UyT+CuNE
eHKK7QWJQ7H9ucKpvJwrfJVxa7aTrwauEM779hLhFNt7hFNs3yGcYvtu4VQ/bxBO
sZ3rt5NTbH+TcIrtt0vZ2Bb+XOwU2z8gnGL7fcIptt8vnGI7N3Ylp9jOtdzJKbZ/
TTjblBfnKbZTnOe5KED/SOwU238inGL7z4VTbOeLiLxq3Cav5DUTrevOdurXdafY
znXdGWc9sFo4xfaMcIrtFeEbmJek3WiihWLON9FCMWz7fqEYiu1cKIacYrsX6im2
U6gn5/PJX7z5dnJk9Rb7XHI5JP+qbKo21WnjNtNckOni3X1DvQN9PcHunQNdvYN4
Nw8FQz27hnZxU4xNg107d23rH9xhD/qHuvqCHT1DXVv6+3oRJ8BLPXveurM6gl07
uvr6gp6d/buvMhxNRJOe5RC6pHu1K8sfrGM1sI68m29/LkHHl5kHK4+jagRvFEcC
rzGOXyc+caNxP9HxxzGeefCB5B8x8gMdH8xVJHgCg7sYK3J88e45oHtzoI2M6JRR
MDo+4LfaH4rR+tUowLYcOj5rdL8GZKhtxm4US8d4/BPp09AtsH/IvPPXyZDqq/iH
1od2zXH50krHGC6U1i0NQ9ngCy2NQtn2iw1D+SorNQxlNZUbhrLbUWkYajsiDUNZ
V2fPEOpGNP39YWhgZJdr4NYmd7UM8COaPi7/sBPN7t602mXWnImEf1OM6QhHSsZl
5JL9lLvNQ5bz8R9IOM5F7E5IzOaabzZ+XUYWGac+y8XhbRxuGrCc+debXf68hI6W
quW3ADfPeSCKs8DFYYO7e27dcvZtOmSHaf6dmlzYabn9qYbsKs2/1wOt6TD/oM3l
Tz4hnPlUT53gj/HMh4CbmyesPWA+Mqpny3aMiz8MNM0fC/MfPs7lz/P6n+Ww3zew
YCTKP+/y57UML3XXwrSdx7u0jBOU/z97VwIfVZH0+yWTkwTCES4RBwWXw4RcJICy
mZFLPCMCAgIGIUggJCEHhEtGUUQXBVERFQEVBDVIEBUUlKCfqwgIrCKCcumqKCAI
XqtAvvr3Ma/nCBmQ7GpmKr9O13R1V3X1Wa9fv+79V51gRcGub55QE1bm2nV8XQ2y
sgBNQYAmwMoCNAU6rS7bbIgvWu2F+UMLioYWZbEIwxjep08G1hFuihs6nKzLwgk5
cWR/jszOy83OzWKxhjE07pqsory4XoV544bmZBUgmWEE1XUSbiNrNe46SjIhR4/Q
hFjbBWuTw7Ch+QV5JofbiosmFJDArnl2euAybijIzSbJuTxfIwqysqwghBtGRkFe
PmUIMYciDqLUpywXDxuWnSv1KOQ/JLMoEnpNT0gJMoyu2UUFxTk5SBRJibIKgIWK
cCQOI3RCYVEWgiFsQkHxOIQT3iM1gwUbRgdeJMS7QxxKRhQUojcmJbsKJXsUjxnK
2VEy0tSpmjPDDQyjz9BiLpwkXjc0B5EpG/ZhWUUuEWMo7Dout2dOcdHQMbJAEi9L
jrsyoycS9xTkHd5q1C5r1F5Zjdq91qg9qK6T4LVG7UFN7LJGdQ5mjXIOLjVq12vU
rtWo3XuN2vUatbvVqF3UqD0oyO5So3ZnjYpwXqN2rUbtWo3aRY3az1Cjdlmjdq1G
7ZXUqN2sUbuzRu1eatQuatSu16jdrFG7qFG7tk4H8wWGD3ozahgAE0fv3QqUQVoZ
mOt0DibmW5iX0WRsxdK8HE+uJ2shT6toQpZJHTaPqEuI70rWiL1P+A6arb+ix86j
rLa857AWq2dEsebk2hphLNFoJtfWothQozGbQHSxkbUBe4bozxvR7DUK20D4a/zO
OZELAVhTgl7wYQAit1gHgs0ASwF2B3AMZnimb8GECTpSxofBmS/joOxgW8HYBm0e
E3xhzi9hoqxgrK9kYk0J61zvyzig7WDCMsHvr2RcrHNh4yZ88FX3+SEe7vMDj7pM
HC4MHljnai5xrHPhQGHkC+tciYaweqCfWgPCOhfWgBAfecK9fTCG4SZI/tBNbbjE
Ohc2XIIf1rmwyRL8wfd5Q+Qd61xYx0FarHNtkHHQatUGQTxYAIjErMw0p++R5jTy
Vrk5DapcY/awqlFjxNNpNS7ScJvcAwh8v4Y75Ef8fE9fsImXa3imxcSZ3PfH+Wu4
LVTjr+GOMI1/uMZfwzMjNP6RGn8Nt8mP9Tl/DXdEafy9fKzP+UtrnvOXFjznr+G2
GI2/hjvqavzdPtAPWNWAAE2AlQVoCqqbVpcfC49t996+/glgVWE7+FsRe6D8zhFT
M7DLLSG68YimCSPgTMaj3qDdwZvxGMn/GpBrTq41uSRyV5DrQS6D3EByw8nlkish
dxe5meTmkltE7gVyr5B7i9z75MyvqCLZMXK/kbOQAVmbXGNy6gsqT+MRBhH0gg+H
3MIwAo4JEcYPcKiINWLgsGXwMgw4jEcYQ8BRdniBBJybNxKH8ThQ4nDDpY9yzZU4
yrFE4jDAsCAIvDa5mRKH8ThX4pioF0kcxuMLEofx+IrEYTy+JXHoBEMVOIxH9bUR
jMfPJQ7j8WuJw3jEi07gMB5xOwZwGI8WQ+AwHmtLHEYDjv0CDuNRfWGE8lNfGAGU
8Yh1ZwDK3spM43G6T8YjtLkua2guXnp1yyvJKyi+LZse9qhkUQf0CF3LMDysSizb
M3lMFPDZEucWkbQkEV4uj4wCniGPiQK+X8Pz5dFQ3BLTrMpFGm7TvizZL78sQdpM
7WioYxrukF+TIG2MtCoRro6G4jw1C3O/xHla7TioGGlV8rTyaxLgNnkcFPBtEreS
y5RfkHCe2tFQDnkcFOLEyDsReLl5+YIEacuktcnLrS6+EghYlQGaAisL0BRUN60u
H36xhhCXiE1t2N7FNwgCwf45vqWQaB1EUCLOwhWRUvm+MwpJ5TsA43AxXCceGx/A
i3QJ8R3SOJYYn8j3s1H0JLGJLBHfqUuWikEaYaHYadZB7IIDzxTFs6PYpKjHT+2U
ooJU9pJF9lSG1T45zilZRhY7ESkR3++GRHILXXJHvoUOnBOFWMV5B7vCEKdPBsrp
TOXkbarFJNuiEqMRLQ+Gwvk0GvEZfgSZN5E0k0SwVuTiyaWRs1HY1eT6kBtChgP2
zeSRKyF3J4WJT/Aj2QJyywhfSf5a8v+P3BZyn1CavRR2kPAfCDd3A0ayWAM769yN
Rhh00As+HHILwwtGDuY7zHUIh4qtJA4bBrMkcBiN2BEFHGVnk2lh9FwtcdD6SBxu
iKTDaIShBDrKMU/iMBphQAKH0XinTAejUX26jnkYn64jHEbjAokj78tkHBiNWN1E
OMystTIcRuP/SRxGI7Y0AIfR+AkTeYPRuFemhdF4UMZBW/hBxoHRqHbNoZzUrjkY
jdg1p4zGWBkOUEYjtiMAUPZWZhqNo718kuxpNKKEnC35uptuMK1FixdrEfKoZrhF
gzfR5SyB4wjPN0Q48IQgEz8mccQvCxbx+Vtsi5k2JsSMv03DZ4eaeEaYyScm3ORT
ruH5EQJHe7FGZjrTslomn3INd0SZPG3RZn6ORWt5rq3luY6Jx8gdAjwP2m6BfLlD
AOEJ9cw4+zV8dn0zvq2BmR8mdwtwnrEJAWuRQ4AmwMoCNAXVTavLRhPpdnJxWBdK
SkzGmAgcaJhACU9TwQkdU1JNvFNHhSenpanoiSkpzpQpHZ0ME5ISkkw8MdGJd0ro
pPBEU2gihSo0OZGjyfGJyVlxCQkd8DKeJ0UkxSY1zWSZSsaQYpnk5JOQnOqMkpgi
eAJN7aDQpNQEJ5rgRBM6JJvFkpTkjJHmjJFscktITjTz1CnJmTA5hau2g91hiPs6
eYRAgVd3gbvM+kSyVGa4ohPAADqfhmsU/dUiMymKXUKuPbnL6XcPcjcSPphcNrli
cndS2Exyj5F7hoy4MgpbR+59ch9T2D7yD5H/MzmyvlkUuUYG8SU/nlwnct3odwa5
QYR7Gq7KOIKvVnVhwOE3pt5LJA4V8UkAcNhR2JqP+DBcscIJHGWHrYqIA8NrsMRh
tGVLHPZascSR5k7p4zdWNYHDLMN2SeAwXJ+RPgzXMhkXJsE6icNwxUomcBiuH8u0
qLd9MhyG6yEZHkvuZ4nDcMVZScC53hKH4drIEGlhuOLTDITDcI2XOAzXThKHedJN
xofhissJgMNwHSTjoJ0pwxU7ZQEoeyszDdccnwxXcOuWPWJEVkFW7jDPt+VYbwus
awo8sK4JsLIATUGAJsDK/vo07+uaaWrZqlNCmlqvU+tgyYLGP7wVIamChPU6saKG
hbSOar0ulWOJ8uta52oZ1uv40ZbmYpvLep2IhFU2HgSso+sSGhejlhPlKmIirqSS
TOVXvin8K1+kTxZ54h8vc5I4sRM6yU+ukzs5VwKdC5XJPJc7+O06eO0WKKczlZM2
qUZW9gIcrQ3myPk0CQNrmYG1THweBUDZW5lpEo7xySSExjd1xzPN8MoNQ27Eya2T
MF4WaYZhgmYYbtMMw0zNGDym4Q7NMIzRjMEyDc+QhiFPK+9I4mk1YzBGOz5xkWYY
JmjbKLdpeL5mGMbIbZRIW6YZhjbNMNyvGYb5mmHIok18tsSR1iq3VCK8XLv/KEMz
BvdLnOdH21IZI7dU8vwEDEMJAZoAKwvQFFQ3rS6/WrClwQ+375DMzRscGCPfbCak
JqXKIHVKSmICty0S4rHMJkKS5PEyCR2FmUBYShJ/awqmHZwc5Nn5icKaASKPo3Ey
T0hO5jYTOAibCVw7KV5pHWRYYgd1kE1aJ5VnYXcRkqzkpEktEpNVBlOTJavEDvKc
nsQUySkpUaZP6NBRyevUgdtYREzhHMzX3oHSqrq0PKfZykxFtD+YGefTVMROyQgy
ZCLJqIhgl5JrT64jOTuFXUOuL7lb6fdIcmPJTSQ3jcIeIPcYuafJvUhhYr9kBHuP
3DZyu8h9QWGHyf+J3GlyYWQm1iV3gVdTERYL9FImHXILE0uZijB7EA4VL5U4LBes
JAKHqdhR4ig7u0wLU+caiYPWV+Jwt8owmIojJY5yHCtxmIo4awE4TMVpMh1MxQck
jtkYK4zKVHxa4jAVX5RpoYfaN4k6xL5JhMNUfE/iMBW3SRym4i6Jw1T8QqaFqXhY
hsNU/EniMBVPSxyWAT78QXyUGU5pV6YiDohBHIAyFfGtPABlb2WmqZjrk6kIapG1
YGhRdp6HhWgVkbkVA9zh5eBtHq7hTDts26HhTDts26HhTDt426HhTDts26HhTDt4
26HhTLs506HhTB68zcM1nGmHbTs0nGkHbzs0nJqYGa7h7Dwcws3D6+Dmw4CFGKAp
sLIATUF10+qyk0zcmZHYMZ5viktMi+en8yWmxPNFrMRkpy/oSfHiOMAk+Tshnu+Y
S0yV8chCkL6IlyjjJcaLw/ySBP8kxUfG6ySPJ6R4nN4pXpzE1zE+lZ8m2DE+jW8W
7CRP7uuIhSyRXpw2mCzkdpT371A455cqD0xMjU+Tv5N5/A7xqfz3Dj7nBBv+WwJq
FgyrzIBD84ChcT4NOP1Ew3BqouGsNbkEch3J2chdRS6DXH9ymeTEl9ThrIScg9wM
crPJzSO3iNwycmXk1pArZ5Wdaojrd9wNOJgC0As+HHKLiQg4JiV1hA5UtEoc9kRr
icOAS5A4yg7GnOJlkz6Ml6skDrsF5Qwc5dpf4ijHTInDgBspcRhw+RKHAYc1QODI
o0PiMOBmSBwG3GyJw4CbJ3EYcIskDgNumcRhwJVJHAbcGolD73KJw4B7X+Iw4GDw
AYcB96nEMXHvlzgMuIMShwF3TOIAZcDhOCMAyt7KTAMuzycDDjUzfETAdkN4wHZj
AZqCAE2AldVsmmm7pcV34pZBmrQI0pwWg7AgKFzS07hlkSaPTaZ0/DdZAjydiq/8
VBmeGt9JWhDiRsgUeW51Gt6icr+DtCwEnX7LfKRxS4R+cz9VHiFN4ZzeQd6MmYIP
MzQ5KfGdJJ+OMt8Jkn8qp6fJ07138FdLWD/w1xKgCTDoTGYbTJOA2Sb6EfCA2Sbw
P2K24ZxJAMreykyzLd8nsw0ae95ceoZXtMAX/UlPuuGvR+V+Pf56NEJ7Parh+fK1
LHCmvYqdreFW7bVsmYbbtFe02zQ8U3ste0zbu+eQe/eAM+32OoeGM+0mO0fdgBEn
IEATYGUBmoLqptXlr8es5LydQ/K/wgQiXgGaN2H7gqgb1L0g6sWjuA1bR7jpk+C8
09vpqwu1ub+Dv5pNCZSUXkJeS8pzeq3MRES7q45Xs+dyjE0Ee5TcAnJLyZWRe53c
2+Q2kfuY3B5y5oXgZGYYZIySiyHX2PBmIsJSgV7qtSlyC32BY7aDiQMcKraWOCyW
//YxNuABE/FRiWMWxs494DCYlkocJiJMPvVq9nWJQ6e3JQ4TcZPEYSLiQxDgMBH3
SBwm4tcSh4mIcxiBw0TEY4MyEVF4ykQMlzhMxBiJo/xwvI27iYjDxmVyPvopE3Gs
TyYiclTpvTvupqJVpDbNmcB6nwgPrPdJCNAEWFmApuCvSDPX+9Rtd+omNXWvnHll
m7rKTdy8pq50My+PExfVqUvk1P106jY0dWWcuvpNu02Ph2u+pIs3kuZFbuLePnXj
m7rYTd2kp+69U9e1qfv91BVz6m6+RPVGVKbbwSebBob/lkCl06LLdXTuq4AYpc+n
iRdYBRS4f64CVn411+3svF3NZc8dmjOhMLvQWlg8ZgwLXM1VFaAYfLuaq6EhHLa9
oLIC7s/prmViQALuDuiMrYFQD/R2NVc8vuY/QxgwuGHy2UuFiau5EPqBSeAtB4C+
Bqjuq7mGhwi+nldVqfyCamUYcMRz5exwMfCDoJ4rVVzkAs55VRUumxJBCEByYtBL
RBaAcIizygOtMH6WB4urmBCeEWRzi+/gZzvMMBw8fldyMZYMjt9HLj9IXEmFcb11
cDnH8Rphm3ylgOrJD4/xyMMqcg7LQR4HywEjQ7bR89crhuvzFzSxyhQKzjSj62Bl
laezsnOjnQmsTJSWAl95Wtl/l3YmsLLK01lZ5bS6fFnmPXJ9ht5GkyOf4iZmDWe1
DaNrXk7xmFxrVxyPMa4wHvfQyKArEdSHJk/rcJols3MKcQ0P/507dAy/wqbf0ILs
obnDsqxDC2myzC/KzsvFPT7OSXhY3ph8ilKYl1uI63JwBU3ecKxd2nPyRw7FwuL1
xWNuyyrAfCxm6fysAkzQlLUmOrEgbzzN4GOyi8jypCmEzPEappBpQWPwwLCDuoSC
gDNZ0GcC7UJnJnqrsPLwP4rsqzDWSvJIpD5tp4HwerLksmg4nEKGz73c+gSXC9ly
st5e4xahLhO8IAG+muRhtUEPNL9WMhyWbiIT4wZodiYsVQzX1zNhPUJWFhPWI4b4
KdKHpXuvpCMNRjJYibBulzNhVaJc1QIghnAAysvKzIF6lhyoIfMsB2rYK4y1vFpE
FoAgzCGzg/KdAzULEwO1ldyxYH4trVdQPJsZLfm9g8fJlRuNOY7PYsos4t5BDLwl
NPAqnrOjXHkiHEVvbVrO5aKo9jdddNVfe6A+E1hZ5Tyt7L9LOxNYWeXprKxyWl3+
IPQ5OZ+eVVgrw9CPgK3lHPH4wVr01N7X9THIOj67aKT15qycYSNpLCsoyBrGhzhi
0yt3ePa47OHFJGecGgRJvDVrKEW9vSCvOJ9djMvWiqzywd9aNLIgq3BkXs5wXCp3
ZV7uiKyCgrzc7Lhuxbm5yCtGxob81ZDYj9QR+4USmYHR+49p2cJVyxZ/Ti29D+nQ
GnA+h/Q28n8d1pHkpTsfmHG7VhuWzy5lc2l8WkFD5UZJ205D8k4WQkP6TCbGDQXg
BQnwwR2jCBYm1JCezsQQit89ZTz8xkLDpUwM07gSAeMhhu8VTAzRkLFRxsUwvp2J
aQHD+E4mFkZQE94f8u2zEdY/6MqYi5nIn3oKCJNlAEB5C+gaI9LWY90kFsq6YzBk
9gw7XzAgXvz+dx94yXwQL4mF8hvKiZfM14DzmK8B5zFfA89jvgael3zV47waMnxA
y1i3rGHZ1Nmzc7Os4wrFWYBiuaUztbqHZO2j46CRwBch/g0oBrXcgnKpz9cQe1la
RM+Nyo1tKMsphiVRV4O1YNCQYtCAG8RfD6tBZwG7n4nVP/xGGrN8zWFpcNH27o0G
J9icARptmRnIEI7qUnyGk3S8yFZQbpOIVoOCk5BgtTXgAwPCbmZoINDMYOnaktsi
vuyA5oNYOgWgJCt4yMkPLtb5C+cmNuJP0ot+ffqy5zfGlP9U+tTiOn+PsQk+jcul
r/2+jo+ZYXwR4zvjYeMRQ3BQ8MTjgFibFsRMDgDBIZxzOGQ8asx14yBggK3y32W8
N+zhOjxmzDMeN5ZQ9xLDprlCegYIr3jtl6me5QSSzsl3qIpT5XlyT+kOiLPcoWx0
Bc+zy5iYglScqmAZszK5OHMG8I2vGvIAVfNF7OU2Vx3g+yZL17pqWb7z1af5qvki
trsOiO+bLJ1z1bJ856ubR1XzRWxdB6WHb7J0qFoWwDe+f6wtKeebrD9nW4Lzvc7/
nG1JxfVNlg5VywL4xvePtSXE9b3O/5xtCXF9r/M/U1tq5ZjOYFGIMNPy6Ht14dYh
LcanQz1hOagHPUB39pATZzbhOdOWBznl4q3tmQHSFYznGsYxPMRd7Aw9tt7NzCLD
S1FPci30NuGS0t1A8zmlK4XDGVLe45LSA5wpp8tyuVf6M2S7Wc7aMfP4RK+AgqHn
W7uI8AzfWYmnX8Cx9aJZWPiz0qmKU84mEsTDP/74Y6oI1XDAycbEnk0VpmKZYCvX
fnCoukEBfIvlW3PW4exTuJVReqCMPMG1jADuZSQW330pI8T0XkY2uxbgo/a+xTp7
jc8+RSs5RD7sNiKYD0YOymZ4GMpBTAwiYpJ8tQpoaXOiEtQQ6THMeAHvQ2QVg46T
6n3QwWsL56CDovAGomEkyEFHFcQjgYIQBXHILc9q0rw9Hb98mzRNMJxFICZNyDWp
ruBZEAAxgW3ZDPgx3aNA/7cTmHged5/AVGYDA48nqGb2aKX9DVBmObv+ppqZR/Pw
At6bWRWNpfr629xAQYiCeMyjIPpyeJUPPGKVzveC+GMjMKCKgqhi+PgDBTHPoyD0
X2fbIqq9IKqvRTweKIjG/GEc24HF1AEh6ls3Ar5jTyg0234JfxuoL1uIX4regu9Z
4GBO38zqEN/LHQ3KiToWPaph/eDZUZujezQUrz0KY7FR+G6pwGf8wiLwRF4RAh/8
3d0xHr+6QZWa+o09jAChaYwLvQErcdmp6A7epzKljzew2kTZhVPZXR0ryi43VpRd
bqwou4RzKDu8dKp+0MsGgLLDgoloReYrBuRIveLB66a2XJ/vDNEO1VIEfBHDZquu
cg5i48PCG94e0bbRk2GXNewaEdpoVVi3hu0ivm+II/5lOQ8/i3I25Hu7agX3cgZg
h1Kic1gRJamDKgm9HStaA9aea/ovaifgsJfhgGDUUIqM0c6BnUthRjDxCaXnFxlM
5U6/mNj4EcdfIgbL+jPkFq15nVFy2DVjcEqYLDvIESNTvMyrhYoulI0mbAw7yM3e
dudU70gpJHqC2b/mBedEFVjmxK6jsel66lsYm+AH/cX6F56tfOtfh/4n/WtN0P7a
Xwb3rv95kKXO+uD4+ieCmtVZGtywvta/ys+inA1WvoYS9ab08PfXZuzLYNNH+OcU
Hi99CzVCrIrCfytYhJ+gcMj/kfxmFL402PQR7lnOwMMN1b/uDj7X/jWkQvSvUUQT
/Qv1hpSif4UbFvpV36V/IUNznR9zxWfEie+44vi7W4uzw8P31uXMClJdThQtum31
dT+RB08wm0V2SIuocbW6Rz8Q0j2qd60W0UtCBkd1rhURrTUL21k1CxsXUK3A24Sm
KWA/++PD7jeyWQyvUM3Cddjdz+uxnkuzQLjnhpw4ZmWqpuEjVgTL6IESR05Eq6iO
Ghf8PcGs8RK2umK/McqYz/ZUrDN6GK+wnyoWG7gdMilY1Lhlme81nhRsWbafkNVE
hz/KEF/MwZ/ARPg6wvdIvwe5+cz0Eb6Y8J+kj3y8wkwf4Z41DhxHI4ganxl5rjV+
UNY4QNR4HyZSihrHzhGD+mdQuYxE5Y7eOiCxT3ZRTlYc37tnyKUibBlCNe+PV9UQ
yrNWeWWLKqu+yo5gfUPeiR5ba07shJBvoq+rlRs7NGRrdFat6bH4+POvNLtiA1Jr
x2wmtiKlBxsy7/w/ZW3bacaelVuTfnbZmmRuNAonHT236+g6I0YMw2eywynk01Dw
tzlj4hNaT2jjbEDz+bWq2MFp1orDRRsx0Ls+xbkCormMa+KZEk1HMdIZghUeIAHX
qwQSVDxkGvHge1PAA+SeJwl6jpRYD1+4cptw+8nZyvFYKnyEAYADFsnfYBDk3MvW
2ib64k+h11lEv043nrScS9dQmpvxTFBdozZ7IuTF6FlRa2Lfoi4xOuqR2OdCVkdP
iyqlB7ugoLPvGkEiQTWDN81Ex1SN8CnWOFKEdQkWnQVwA7liCtxNaS+mRrBQvkHT
24PiO5bS/UzaDKXm39XjdTRj0RQ+lRrll8Rjc4jnynOxRci5KUR8J6dypiBT0vtI
OiwgHRoT/SAxzSZ6h2DPNgvzsgc6BbmHQ1y7Exrh3yX/tqGCPwZlDWyfUPpUcrso
3rRgsRvUSaSwFTArSf7LhOcFiY9BdJgr+d8v8495Qge7pBdJuj4vWck9T/RC4vsp
0cuDzP4LwKcxaTL9LxaRXm//KIvrJH2PpMN0VYBPRi+Q9P9IOj5kUYB20ZrCYRT+
LUR8IYTeoMNdyDfFKaf6LbKIPOtwpeSfK/W7WKNZyaVLemtJb6nRIT9H0ttKOqZQ
HWItovxvCRHl39qNjjwhPc8n/W6r0TDRXmoRA9L7RL/WwIztChNl+l4yvViOM+Ew
hadR20E/uTvUddKzkvtnsGjDeURbbhFHTylA/dxnEZc1gj/NSk4bElBA+oRS+LMU
Zz/5x8hP1eiACuK/gOK1I/qhIPEZgQLo14ocvnmaFyLW1d0NfNRvIfmXoH0x8f2r
Dj2l/r9bhP5/12hWcjdL+mJZPjaNjvrDFpXe1DaetIhx5EqNDoiwCOsvhtKvJr+b
G72b5D9e8u+h0aAfHgfrkf80uVst4hwHHTCOYYw5TvHeRlm40UcQ37eIFkV5qxUs
PstWYCXXVcp/T8rX503od4zSbCHkKMVrGqRv0RfwoUXUM8Yn3PDU243+GaW/yBB1
m2MIi1IB9PsF9Uu4wyLudu+n0QGDiJ5OvO+k9jUzRJxXocOVRJ9KaScSbbNFvFVU
YCV3G9HHEO1ucm+QG6TRod8NwWKc20H+AxZxiakOFgq3k3uE3INo6270zynN/cSo
P/HeSf5tGg36tQsT48fncvwYrtEBSbL837KI8h/hRt9EMueQm0X0fcHiXA4FVnIT
KOwzkhtN9NZUP6M0OvSLRLuj8FkhQpccjQ74O9HKKXxfkOABQ1qHS4h2CYVvIT/f
Ij7RUeBtMYtUcZmP0Xc/I9k2St+a6rBIJxIkhQj9Y+T8NE6jWcl1l+WzXpYPnqYU
QL9VxBf33m0j+n2GuDVMhxAK/5nSP2oR37VPdqMXSP5qfrlDo0G/esT/GnLPk5sX
DBPWFbagbEhuvxDRP+5yoz8i+aMewP9ujWYlt414hlL6vRTvJsP1fQzgGQr/gtJP
DhE3rs1wo28IFpcZY5wdTf79bvQxUv7rUv5MN/owSVfz94NudIzPT5L/jxBxpgoe
OnRA/rLJv5nor5E/x42O/vUpxelHrlWIuNxXh+lEb0e0F8iVWMRnXzrUl/lbaBH5
w9fDOvSX9MOS/oQb/SSFb6RyuZNkNwwST9kKnrLCGgoSP+ywDs/FvlbWpDew2hrb
HA5ImGHcyZc22yILYIG3XHcxa6h3M1ZBZeE6IIqKt2jRYuZwOBg2U2RmZvLf8A8e
PMjxv1KcmgiV6epLefzZ4gQgAAGofjgM25hPU0e4GaXmGjxKVTk5BCAAAXCBIwyf
p6MXqZ6kelFlM50vs2EgTiBOIM5fN445t2KmVXNrZbF94RiIE4jjb3HMXkReoBcF
4gTinEMcsxdZWOA5LwABOBcwe1EIC/SiAATgXMDsRdiaFOhFAQjA2YPZi8JYoBcF
IADnAodtDts05xZa82zfZ/m2V7Wib7DFfJsndTjnt8QKxG+b3YyBzWtyCwgHscG2
3PYS+/JasWUYGzz+Q84oMQ8Tlfst+G44tfcCV0fpv52gB3gQJXiLA989vk6DWYtM
VRb3fIFSHJKkDP9SHO1DyvAvxdHapQz/UDz2V6E4RhYpI+OlnnfalLxKFdehMqIe
rnChypkVR6bUdwFadK8yNKiKzqHNoFlv/9Q6xqYUhzwpIKPNoKk1V/HDN65pfs+h
Ok7FIUcKyGjw0nvpSliNU/zn1qjyX9PrSsVhkEoBGZE7n/27EvY/URyZ0hVXqPQr
g6roHCY1eKnngYkfOxXHTC9lZOTVm1ZzFT/5/A//uu62bU7F1Ylb5GXUm2brouTV
OMVfgN4xy5yKa5+uZbTtPKfmKr4z5WjH7j1fdiqOk4OkjIzE8GvTlbwap/gF7fe0
DL3zW6fi2OAtZWTc23BCupJX4xS/z5751baLjzoVx/UoUsb/fjqrTsXdpzN8wChl
ZBy+sbFNyatxitNcnd8lMtimFMcpG1IGzePTaq7iYh6PcSqOT1KlDLLVD6QreTVO
cWGrn3Q2ddy8ImVkUDewKXk1TvF7DsFYr+WscXxkLGVkXHTPwzVX8bFd0MvrORXH
sTtSRkZy8kfpSl6NU3wEh9+cTV0d+UBexpbNM2uurS6O59juVBx3pUsZVOM1uKmL
GjebOg4CkDIyaIyvuYoLCHIqjntMpQz/ejrDp5dShn8NbjgkR8rIoDnepuTVOMXF
mltdZ1PHYR1SBs3jm9KVvBqnuJjH/+Os8QuYqbhfrbnhrZuUkTFo1sU2Ja/GKd4b
Lf1Gi7Op47ZpKSOjS2TPmqv4gYmo8nCn4jhQR8qgpzOj5iouns6YU/GLmKn4muZZ
NVfxxfkY3aKciluZqfgTj2fXXMWTOUQ7FW/BTMX9ynK7mJmKH77RYVPyapziYs3N
XHq6hJmKb9lcg1dgxGOpuQLTkpmKv/PTwXQlr8YpfhFfezrlbOqtmKm4Xy0vX8pM
xf1qeRmnCkkZGQcm3l1zFYf5MmiWqTiOGpQyMn5uHVVzFRfLy4ZT8TbMVPzAxFdq
ruKixhs6FcfhkVIGTWf/rrmKi+msmVNx3FYjZWT0XvNazVWcD+o7zRrHgWZShn+Z
rLh5UMrIeGth05q7AnNvw10f/nLTO07FccCrlOFfNY7TE6UMGtxybEpejVNcDG7m
YymO7JUyMu45NLbmKs4XWbvUdiqeyEzFR4wYV3MVF9dwmorjEGYpg57O+tdcxcXT
mflYmsxMxa86MLDmKs7XGgeZivMvyoQM/3os7cBMxRu8tL7mKi72uTVyKo6D0qUM
6uMzaq7ioo+bLw3TmKn4E4/fV3MVF8vLpuI4+l7K8I/BjdnUAX0C1Od+leXNa4AH
UYK3OPDd4+s0KK4y5S3u+QJV47jMQMrI+Ln1ZJuSV+NqXKzA1HE2dXx2KWX417o6
rqeQMjK6/SOn5j6WvmstKxj50Bbn01kXZiq+pvlTNiWvxiku3pbWd9Y4LhyRMshy
G1lzFReWW7TNkIqnM1Nxn/bA6AEeRAne4sB3j6/ToDgypb75dI/7R8F9D4yNmYof
mGixKXmVKq5DZUQ9XOFClTMrXp01LpaXzR0RdmYqHrmza81VXNS4uQfmSmYqftE9
/6i5iot9bqbJ2pWZikfurF9zFRc1HmRTH853Y6bioCt5lSquB3gQJXiLA989vk7j
g1tJ9ZusSvHuzE8V78H8VPGezE8Vx1VsUoZ/Kd6L+aniuFxPyvAvxa9hfqo4rkuU
MvxL8euYnyqOCzClDP9QvHf4PSRq4LihOcXkZ33DWMmQI7u25l7Qt/E/D/QK6m7t
2+fHOmOMNjmvs9mXpV7fu+eMbg9cVbfs5WaTnqg9tsv2kt2733x4SJ1a42ZcPWBl
5obpsWkOy9fNZnVpuvDElC8/sizJ/v3FBrvGnlyQPGH97c81z/pl7NKKcQ267zvd
pPstPX/49eUJp3fsHVf4SNRnWy47NHP15gvGbdnZ6sS0Ffvue+brhAlvjFiQ1m5F
xaqv1+c22jOkXcNTmW8dvGPypyOLJr55xbfNo19sV7Gy7Ypjk/qU5u+54vsxrw08
8nWX+mNSvv/bqTvSjizdNfmh2BPTV2/euXHjxuFpzX/MOfhcw1EXTR3yWGHa5Zvn
LFjz+H/Gd//s8JqHvxmbuq1ge8r49Caf9rxj2LfWIav2lfw8cufrTftuvfeK5l/t
rvfuD5FLptSNXTLYsWR+qyPfTr6m01Nr2z3d6O6pY/5Vmjk+ZFP2P3u3OVJa//RF
j9UrOxm7sf+Hb+x4d9DV8449MPLSrMsPNUsfmVL7wdphL6/YOLx3x8cvLL/s0R/H
zbEfrph6KqtPytpRF50KfrJ331tXNNvfYW3f9C3rrzkeNik76f17toauXvj730qn
nDp661c7pz755h2rj79x5Jddo7YfXfrQkZ3fd96z8qeEvJTUzrt6dN591aoh8+87
9enUE9Ne+2bh2nL77RO+H9Zp6ZDMF3bNWpzz6YGXam3P7dz4//asy5u+NmXqLR+k
f9B8YXyT2we8cXJeXsTGRQsWPzjtpVmRMw/8esC+u31mTvwttqa9V9pO7X37XVaa
uXzL1QnlkZ9k9Sq7K7a0eEBEaP+tIaMn3LouvtuGtsNbNW7Rf9NzS1rsyIw7Wn9D
ZD/EGfjRv2aXR/aLa108+caVcydNiy3NDGnX/1WKdScRM75rXBrfrGx6qw3fHY3m
8TN3PDF3uqVf2Sj788PK3sgvbzrX8uL6tP6cW9/RA5vW67/hhZAlD2747m1jdP96
paf3gh1Rl2dnX5UZ8mLDRzqHvlgrrHRor7LfarawFUn9fi/8tjhm2prUdhtKBszY
EPnJ7lJLcGnm4LkWSjfwsUczHbGlm+ZkTllVNnd7cYvIfi3abQjfMPDylmXTM7/6
YOKQ/q+/3HnA82Flv7nn55ObQ0c3GdzomczYl+vNjCl9tWsQqbXo48T+gztmRl9z
145ZUAaqhix2V7WnrPXdQarWo/o1qt3/nTmZPz1bWPrBs4N/m3Ji76nLbxlf546U
YaPTVpUmL2g/fuPJg99suvHjZpfesK/D1he/Tr+lzeapty04ih78Rdqure+dKmmy
6PiK98c1/ih/07WZDfvem/j4tQ2nHwg9NP3GLbvj9+RMeez0D9833rtq5FM/Xtx6
UOKH698cdazBkbiTB/Zteev0kafeHVL8UdoqCuv+2TvNf37l2ae77L7prisn3bzz
w7U8cNLzO7vUn7x18olTdX6uf/uk1YVXTF165Ielj799PO3lvMi129vcvH7lvOXt
91X8u9/ioNwOH0SvaN9j9NHYD7a9+m7GtvnpgzZf1mTl1ILYlbOfDF6+uWmTrx48
sbXi7ezjm3LWzb+0xUsvzct7q9fCz685fse6h6PefDirQeyY3Rd88m3oibQ6Ry6c
+MuyuO8zHm3R6kTJI5s2Hv/084jL91WEdf9k/7SBWbnD69nq8ctCG7EI/sV7t7yS
vILi27KHZedaxxVau1130w0skl1Gc0Jnmqkeku/DMDFop574PaAYUEYAlEt9vgOq
bei6sPG1I2IayXKKYUlMnPVpsChyEUaQvJxZJF3Ar9LFERv47ToBS+ZewaQt00IR
rq8vDyfp+lXp5TaJaDUoOA0u2t690WCrrQHPLcIGM3wdD80M1lK9EyVYxHdso/0g
lk4BKMkKHnLyg4t1/sIbqEb8v72OtVX3KaHlv3658tv9K6X5w2LKpa/9vo4XZB0D
6X8xjhjfG4KDArH0H2vTgggaO39HSQ4xnMOvxjHjBzcOAgbYKv9dxvWN4hyOGyeM
H40lfBUOZhSst6qgrFHFa79M9Swn0ExOOE/KVzgzpzPlyT2lOyDOcgfyordE79cT
nwmWMStzPf3WG/jGF2erKaiaL2Ivt7nqAN83WbrWVcvynS+OSVNQNV/EdtcB8X2T
pXOuWpbvfPUWWjVfxNZ1UHr4JkuHqmUBfOP7x9qScr7J+nO2JTjf6/zP2ZZUXN9k
6VC1LIBvfP9YW0Jc3+v8z9mWENf3Ov8ztaVWjukMFoUIMy2PsWseb9BmZ246fgnL
QRx/J6A7e8iJM5vwnGnLg5xyYWGfGSBdwXiuIT4buZR/7yzg2PpgJy4hXVFPci30
NuGSEotNruBjSlcKhzOkvMclpQc4U06X5XKv9GfIdrOcfxwFiwVfjpwB8u0iwjMs
l4lThQHH1otmYcEpfexUxSlnEwni4bjurIGz4aCIbeQGMrMxqVgm2Mq1HxyqblAA
32L51px1OPsUbmWUHigjT3AtI4B7GYnLHHwpI3XisWcZ2exagI/a+xbr7DU++xSt
5BB5xG1EcH1QCg9DOYiJQURMYiOc1JY2JypBDZEew4wX8BwiAVUMOk6q90GH6YMO
isIbiIaRIAcdVRDfBwpCFMSvbnlubOt7deHWIS1uP4tJ0wTDWQRi0oRck+oK3gtC
TGDiQ6Uf0z0K9M84ganMBgYeT1DN7NgZ+1uZ5ez6m2pmHs3DC3hvZlU0lurrbz8E
CkIUxHGPgujL4VU+8IhVOt8LotpH4CqGD58KQkR0L4gTHgWh/zrbFlHtBVF9LeLH
QEE05g/jONlVXUh2MZ9J5eJEhbq+jLHZ9kv4sZj6soX4pegt+IHnHMzpm1kdOGgv
km2zhIVtrxNS90dLu7DldQ7EiNcetSnJMXa3VOAzmuIET+QVIfDB390d4/GrG1Sp
qd+n5W+haYwLvQEr4QfFVgbepzKljzew2kTZhVPZfVVHlF1EjCi7iBhRdgnnUHZ4
6VT9oJcNAGWHBRPRisxXDMiResWD101tuT6/GKIdqqUI+CKGzVZd5RzE+ke8EHNV
rc11J0d8GNOy1rK6j0R8HRNVa3ZdKjNDlvPwsyhnQ763q1ZwL2dAHQNnDKhhRZSk
Dqok9HasaA1Ye67pp9ROwGEvubG8hvApN6CdA8fc1zGCGd+27pDBVO70i+Xk3Z7U
o2scf4kYLOvP4ANCBJvXGSX3bwtCQAmTZQc5YmSKl3m1UNGFstGEjWEHudnb7pzq
HSmFRE8w+9eEkLCwm0LjYp4KaRfWnvoWxib4QX+x/oVnK9/616//k/41zzIn4p0Q
S+11ltciFobsj/7Y8mHEvSHvR2v9q/wsytlg5fMoI5bajMGfQ1PYOyGmj/B1FL4/
WvivUfjCENNH+McUDvnwP6Twe0NMH+Ge5Qw8xlD96+7gc+1fQypE/xpFNNG/cCoI
Uor+FWNY6Fd9l/6FWxbmUgdLTGg9dPio+Iw47I3LahPH391anB0evrcuZ1aQ6nKi
aNFtq6/7iTx4gtksYsJGhM6Ovj8sJez+0JzoEWHXhj0T2if6+jCtWVx1Vs3iKiGh
OoG3CU1TQISzWQDOrVm8KZvFgxWqWbgOuxEG6pEaQrlKKZqFlx05cczKVFXD58lZ
Rg8UObIimkV1VLng7wlmlZew1RX7jVHGfLanYp3Rw3iF/VSx2IinZEnBosoty3yv
8qRgy7L9hKwmOvxR5EqY8CcwEb6O8D3S70FuPjN9hC8m/CfpIx+vMNNHuGeVA48y
VJXPjDzXKj8oqxwgqrwP00cCbB0xqIMGlctIVO7orgMS+2QX5WTF8RMwDbl3A3uG
UM3741U1hPKsVV7Zosqqr7IjWFLY7PDlUXEx/cJeCb8vKiLm72Hzw5+OahET/heb
XrHvp7VjNhN7kVpaDJl3/p+y9vFpxjrLvUlHXfYmMedOo3DSUdSUDrrOiBFDzbeE
6sjgDzpBzOacz8O97s5p42xA81knQ1zcYILDRRs0HYOXdGWAaC4Dm3iodG/bCsAK
T5CA63UCM4sRmUY8+N4UcAe16UmCniO9rFx84cptwu2X/mw748uawAHAAYvkbzAQ
1Uhzsq21TfTFjNAyQ/Try43i0HPpGkpzM54JqmvUZuPDSsIH1r4p5knqEqm128dM
C7s7/PraPWmwCAo6+64RpBSpVqhMM3MUe4o1lu3rYovoLABcVz6Wsrmb0kZRIxgj
X6Hp7UHx/Yo0KSDbagc1PM832Yz9m8InUpw3iMd7QZ5Lzw9YhJzRIeKcXJUzBdii
epTo+MIA+YMJpEOxTP9Pmd69zV5PebKS7NEWoYfendAI98j0G0NFegzKGtgeo/Sb
yD1B8RpbxHZQJ5FcLtFeJzeWaKEWzByuMN5NP8wTClCGzYn+O/k3hojPAV37rlHy
DtEvo0I7TvQJQeJSIx0mSv6dJX/39j9T0ptJOp45dHgjWNBhl4OO6zUUoIaRP5gt
F1L6TCYuYzDpFexDCm9NPNBOilHWGh1RkH4UIVdTvNXMXBpTEC/z10jmr6UrueIu
SbdJOqZQHW6Q9EclvbUb/RnK0zSLWDbeZhEH1CrA9zp1LXiCZmwVpW9liONMnWAz
66+H5C/W40z4B4VfT3E2UNt60uI56Y0i+cspTn1qX7+FiIP1dPiC0pRTnGeIFm0x
jUgA2sdkou2keu9HtJbB4tAuHVrL/PWR+cMRTzqg/K8k/yGiz2LiQCAFRGIxkl5L
0vUts5BPDzesIZXLq+QPM8RhI046uaul/MekfJtGBwOMDejDH5LbK2U5yeTeJXpf
Ct9M7hmL+Oxdh/oW0edQ/rfAd6PXovTNKF9rKF62IfqQDvPlONYkWOTvao0G+Qtl
/rvL/n+tRgdcTOksFOc5cjdaPOfNNUTfRjJWE+3CIPnFlxMqKqZL/i1k+fR2oYaw
uyj9/ZT+MYq30xAWpQ6/yv55p0Wk7+dG/5ZkphPv2pT/meT3d6EevnEF0T+gtN+Q
Qx8TS+UCcKfrB0RfQOGHiX6I/EEaHfBFkNB/ZLDQf4gb/QjRu5ObQvQ5QWKMUEDZ
ZmHE8wvCp5HfnvS7TaP/Sk+000OF/mlhQv/hGh3QRpYf2h/0H+FGn0Ry3ySXTvRI
5FOj4U7XNKJdZ8gx3BBjkQbhF4TwcYAtIv9d8nNc6exRCvuV+KZCzxBhSCtA/wgi
vqPJlQaLtpCv0b0B0ui/Mc/eQGVQn/jPJ79IJxLcECLOwIgjGgzacW70xSTzzmDR
zz8MFk9TCrA/DPXbj/xvyD1LbqJGBzSQ5btYlu9knUjhtSR9tqTfodMJvib+bxui
/usEwYTVgNLhYaYl0ceECF3v0snkmoSI8/hmkX83E06HomAx7mAeKDNcX8gAXpH5
e1D2rxk6kcLrUvqtlK9d5Dcjd79OJrdEpv9Bpp+p0QGYPzDmbKR4D5P/oEZDTb4m
018u06OO9BjPS/oQSZ/jQmbsS8rbLJLxHbnPyT3iRo+msL8Rj0RyReTm6nSCOpI/
5h7wn6cTM9p2/ruk/0vSn9DpBCcs4nOQEsrfC0w8ZSt4ygprKEj8sGNmOBf7WlmT
3sBqa2xzOCBhhnEnX9tsiyyABV5z3cWsoYKZzlCHysJ1QBQVb9GixczhcDDspsjM
zOS/4R88eJDjf6U4NREq09WX8vizxQlAAAJQ/XDYYWFimjrCbMHmUi4epaqcHAIQ
gAC4wBG+KIBepHqS6kWVzXS+zIaBOIE4gTh/3Tjm3IqZVs2tlcX2hWMgTiCOv8Ux
exF5gV4UiBOIcw5xzF5kYYHnvAAE4FzA7EUhLNCLAhCAcwGzF2FrUqAXBSAAZw9m
LwpjgV4UgACcCxy2OWzTnFtoH3diz/Jtr2pF32CL+TZP6nDOj4kViN82uxkDG2rl
FhAOYoNtue0l9uW1YrsgNnj8h2GzqnmaqNxvwXfDqb0X4XJ3vMeeDT3AgyjBWxz4
7vF1Gsza/8b550pxSJIy/EtxtA8pw78URweRMvxD8VipOLq5lOGb4jpURtTDFS5U
ObPiyJQaorToXmVoUBXdBZTikCcF+JfieLqRAvxD8bpScRikUsD/XnFkSldcodKv
DKqiu4BSHNpJGf6luDpyi/mb4tqna/6lOI4OkjL8S3Fs8JYy/EtxHBkhZfiX4viY
SsrwL8VxzIaU4V+KxzA/VRxXr0gZ/qU4PjKWMvxLcXypLGX4l+L4bFzK8C/FY5mf
Ko6DAKQM/1IcJ5hIGf6lOD69lDL8S3EckiNl+JfiOKxDyvAvxS9gfqo43rpJGf6l
+IXMTxXHgTpShn8pfhHzU8WtzE8Vb8H8VPGLmZ8qfgnzU8VbMj9VvBXzU8VxMJ2U
4V+K41QhKcO/FG/N/FTxNsxPFcfhkVKGfymO62qkDP9SHAeaSRn+pTiuqZUy/Etx
HPAqZfiX4u2ZnyqewPxUcdxjImX4l+I4hFnK8C/Fk5mfKs6/KBMy/EvxDsxPFcdB
6VKGfymO05SlDP9SHEffSxn+oTizqQP6BFikX1nevAZ4ECV4iwPfPb5Og+IqU97i
ni9QNY7LDKQM/6hxpfjlzE8Vx/emUoZ/Kd6F+aniuHBEyvAPxdW3pensLBXXAzyI
ErzFge8eX6dB8f/Gt6Wqxm3sLBXXoTKiHq5wocqZFf9v1LhS3M78VPErmZ8q3pX5
meJqcOvGzlJxPcCDKMFbHPju8XXaf2twU4p3Z36qOC7RkTL8S/GezE8Vv4r5qeK9
mJ8qjsv1pAz/Uvwa5qeK47pEKcO/FL+O+aniuABTyvAPxXuH30OiBo4bmlNMftY3
jJUMObJra+4FfRv/80CvoO7Wvn1+rDPGaJPzOpt9Wer1vXvO6PbAVXXLXm426Yna
Y7tsL9m9+82Hh9SpNW7G1QNWZm6YHpvmsHzdbFaXpgtPTPnyI8uS7N9fbLBr7MkF
yRPW3/5c86xfxi6tGNeg+77TTbrf0vOHX1+ecHrH3nGFj0R9tuWyQzNXb75g3Jad
rU5MW7Hvvme+TpjwxogFae1WVKz6en1uoz1D2jU8lfnWwTsmfzqyaOKbV3zbPPrF
dhUr2644NqlPaf6eK74f89rAI193qT8m5fu/nboj7cjSXZMfij0xffXmnRs3bhye
1vzHnIPPNRx10dQhjxWmXb55zoI1j/9nfPfPDq95+JuxqdsKtqeMT2/yac87hn1r
HbJqX8nPI3e+3rTv1nuvaP7V7nrv/hC5ZErd2CWDHUvmtzry7eRrOj21tt3Tje6e
OuZfpZnjQzZl/7N3myOl9U9f9Fi9spOxG/t/+MaOdwddPe/YAyMvzbr8ULP0kSm1
H6wd9vKKjcN7d3z8wvLLHv1x3Bz74Yqpp7L6pKwdddGp4Cd79711RbP9Hdb2Td+y
/prjYZOyk96/Z2vo6oW//610yqmjt361c+qTb96x+vgbR37ZNWr70aUPHdn5fec9
K39KyEtJ7byrR+fdV60aMv++U59OPTHttW8Wri233z7h+2Gdlg7JfGHXrMU5nx54
qdb23M6N/2/Purzpa1Om3vJB+gfNF8Y3uX3AGyfn5UVsXLRg8YPTXpoVOfPArwfs
u9tn5sTfYmvae6Xt1N6332Wlmcu3XJ1QHvlJVq+yu2JLiwdEhPbfGjJ6wq3r4rtt
aDu8VeMW/Tc9t6TFjsy4o/U3RPZDnIEf/Wt2eWS/uNbFk29cOXfStNjSzJB2/V+l
WHcSMeO7xqXxzcqmt9rw3dFoHj9zxxNzp1v6lY2yPz+s7I388qZzLS+uT+vPufUd
PbBpvf4bXghZ8uCG7942RvevV3p6L9gRdXl29lWZIS82fKRz6Iu1wkqH9ir7rWYL
W5HU7/fCb4tjpq1JbbehZMCMDZGf7C61BJdmDp5roXQDH3s00xFbumlO5pRVZXO3
F7eI7Nei3YbwDQMvb1k2PfOrDyYO6f/6y50HPB9W9pt7fj65OXR0k8GNnsmMfbne
zJjSV7sGkVqLPk7sP7hjZvQ1d+2YBWWgashid1V7ylrfHaRqPapfo9r935mT+dOz
haUfPDv4tykn9p66/Jbxde5IGTY6bVVp8oL24zeePPjNphs/bnbpDfs6bH3x6/Rb
2myeetuCo+jBX6Tt2vreqZImi46veH9c44/yN12b2bDvvYmPX9tw+oHQQ9Nv3LI7
fk/OlMdO//B9472rRj7148WtByV+uP7NUccaHIk7eWDflrdOH3nq3SHFH6WtorDu
n73T/OdXnn26y+6b7rpy0s07P1zLAyc9v7NL/clbJ584Vefn+rdPWl14xdSlR35Y
+vjbx9Nezotcu73NzetXzlvefl/Fv/stDsrt8EH0ivY9Rh+N/WDbq+9mbJufPmjz
ZU1WTi2IXTn7yeDlm5s2+erBE1sr3s4+viln3fxLW7z00ry8t3ot/Pya43esezjq
zYezGsSO2X3BJ9+Gnkirc+TCib8si/s+49EWrU6UPLJp4/FPP4+4fF9FWPdP9k8b
mJU7vJ6to0OsUETw4zwyCvJGZQ0rsmbnjsizJrJIdpnrCzGX+cKV4p+AYtDLqJ1D
HBXBnBf7CIiX99gHs9H0fwwT9x4/7Ho7ug/QzjbGeTQBzlETMGftql07jTG4ZYxD
LpfWvSQ/qyB7TFZukbXb0KIslscPJ7o+b1xcYoe4pISkRCZSIKe5/BgbLUWvbhSf
KyYiQZVcyaAo67a8vNEeUXB2Yy6DzSKbkSsZLpcfE2SKySpwjQMTJJcfF0YsivKG
5eW40nFmXq4IkOH38y9DZA2kw23ZvFm/U90J5umtHWWrNwKt/twg0OrNKH+hVh/s
sOmkcwTD9v8AAAD//wMAiF3cHA==</Template></GraphPadPrismFile>
